# Supplementary material for: The Brassica rapa FLC homologue FLC2 is a key regulator of flowering time, identified through transcriptional co-expression networks
Source: J Exp Bot. 2013 Sep 27;64(14):4503–16. doi: 10.1093/jxb/ert264 (PMC3808329; doi:10.1093/jxb/ert264)
Supplement: Supplementary Data [file supp_ert264_Supplementary.xlsx]

## Sheet: Supplemental Table S1
Supplemental Table S1. The list selected genes of flowering time.
Ara ID	Arabidopsis Chromosome	Gene name	Flowering pathway	Gene Full name	Protein function	Predicted chrosome in B.rapa	Scaffolding positon in B.rapa	Gene name in B. rapa	Gene position on physical map(Mb)	Mapped on DH68
AT1G01040	1	SIN1	floral meristems	SUSPENSOR 1	RNA helicase	A10	Scaffold000087	Bra033293	4.16388	-
At1g01060	1	LHY	photoperiod, circadian clock	LATE ELONGATED HYPOCOTYL	Myb transcription factor	A10	Scaffold000087	Bra033291	4.15407	-
At1g01060	1	LHY	photoperiod, circadian clock	LATE ELONGATED HYPOCOTYL	Myb transcription factor	A08	Scaffold000072	Bra030496	20.144	-
AT1G01640	1	T1N6_2	flower development	-	-	A10	Scaffold000087	Bra033246	3.90829	A09
AT1G02400	1	GA2OX6	Gibberellin	GIBBERELLIN 2-OXIDASE 6	gibberellin 2-oxidase	A10	Scaffold000087	Bra033324	4.35027	-
AT1G02400	1	GA2OX6	Gibberellin	GIBBERELLIN 2-OXIDASE 6	gibberellin 2-oxidase	A08	Scaffold000072	Bra030500	20.1732	-
AT1G04010	1	PSAT1	METABOLISM	PHOSPHOLIPID STEROL ACYL TRANSFERASE 1	phospholipid sterol acyl transferase 1	A09	Scaffold000082	Bra032533	36.2843	-
AT1G04010	1	PSAT1	METABOLISM	PHOSPHOLIPID STEROL ACYL TRANSFERASE 1	phospholipid sterol acyl transferase 1	A10	Scaffold000018	Bra015285	1.52564	-
At1g04400	1	CRY2	Light perception	CRYPTOCHROME 2	Blue light photoreceptor	A08	Scaffold000072	Bra030568	20.4431	A08
At1g04400	1	CRY2	Light perception	CRYPTOCHROME 3	Blue light photoreceptor	A10	Scaffold000018	Bra015313	1.7069	A10
AT1G04440	1	CKL13	-	CASEIN KINASE LIKE 13	protein serine/threonine kinase activity	A09	Scaffold000082	Bra032511	36.1768	-
AT1G04440	1	CKL13	-	CASEIN KINASE LIKE 13	protein serine/threonine kinase activity	A09	Scaffold000056	Bra027483	13.1429	-
AT1G04440	1	CKL13	-	CASEIN KINASE LIKE 13	protein serine/threonine kinase activity	-	-	Bra035974	-	-
AT1G04440	1	CKL13	-	CASEIN KINASE LIKE 13	protein serine/threonine kinase activity	A10	Scaffold000018	Bra015317	1.72659	-
AT1G04440	1	CKL13	-	CASEIN KINASE LIKE 13	protein serine/threonine kinase activity	A01	Scaffold000042	Bra023732	18.6539	-
AT1G04440	1	CKL13	-	CASEIN KINASE LIKE 13	protein serine/threonine kinase activity	A08	Scaffold000010	Bra010762	16.1345	-
AT1G04440	1	CKL13	-	CASEIN KINASE LIKE 13	protein serine/threonine kinase activity	A01	Scaffold040551	Bra033489	11.1614	-
AT1G06040	1	STO	light signaling	SALT TOLERANCE	Encodes salt tolerance protein (STO)	A10	Scaffold000018	Bra015469	2.64407	-
AT1G06040	1	STO	light signaling	SALT TOLERANCE	Encodes salt tolerance protein (STO)	A08	Scaffold000072	Bra030635	20.7309	-
AT1G06040	1	STO	light signaling	SALT TOLERANCE	Encodes salt tolerance protein (STO)	A09	Scaffold000082	Bra032441	35.883	-
AT1G07980	1	CBFs	Vernalization	NUCLEAR FACTOR Y, SUBUNIT C10	sequence-specific DNA binding transcription factor	A06	Scaffold000026	Bra018668	1.21405	A06
AT1G07980	1	CBFs	Vernalization	NUCLEAR FACTOR Y, SUBUNIT C10	sequence-specific DNA binding transcription factor	A09	Scaffold000077	Bra031606	34.8211	-
AT1G07980	1	CBFs	Vernalization	NUCLEAR FACTOR Y, SUBUNIT C10	sequence-specific DNA binding transcription factor	A04	Scaffold000070	Bra030284	9.54851	-
AT1G08970	1	HAP5C	-	NUCLEAR TRANSCRIPTION FACTOR Y SUBUNIT C-3/HEME ACTIVATED PROTEIN 5C	CCAAT-box binding transcription factor	A08	Scaffold000072	Bra030749	21.2167	-
AT1G08970	1	HAP5C	-	NUCLEAR TRANSCRIPTION FACTOR Y SUBUNIT C-3/HEME ACTIVATED PROTEIN 6C	CCAAT-box binding transcription factor	A09	Scaffold000077	Bra031651	35.0616	-
AT1G08970	1	HAP5C	-	NUCLEAR TRANSCRIPTION FACTOR Y SUBUNIT C-3/HEME ACTIVATED PROTEIN 7C	CCAAT-box binding transcription factor	A06	Scaffold000026	Bra018589	0.830401	-
AT1G09530	1	PIF3	photoperiod, circadian clock	PHYTOCHROME INTERACTING FACTOR 3	bHLH transcription factor	A09	Scaffold000077	Bra031668	35.128	-
AT1G09530	1	PIF3	photoperiod, circadian clock	PHYTOCHROME INTERACTING FACTOR 3	bHLH transcription factor	A06	Scaffold000029	Bra020017	5.40975	-
AT1g09570	1	PHYA	Light perception	PHYTOCHROME A	Red or far-red light photoreceptor	A06	Scaffold000029	Bra020013	5.38933	A04
AT1g09570	1	PHYA	Light perception	PHYTOCHROME A	Red or far-red light photoreceptor	A09	Scaffold000077	Bra031672	35.1445	A09
AT1G09700	1	DRB1	-	DSRNA-BINDING PROTEIN 1	Encodes a nuclear dsRNA binding protein	A06	Scaffold000029	Bra019999	5.34481	A06
AT1G09700	1	DRB1	-	DSRNA-BINDING PROTEIN 1	Encodes a nuclear dsRNA binding protein	A08	Scaffold000072	Bra030793	21.3763	-
AT1G10570	1	OTS2	MERISTEM RESPONSE	OVERLY TOLERANT TO SALT 1	Encodes a deSUMOylating enzyme	A06	Scaffold000029	Bra019923	4.97197	-
AT1G10588	1	AT1G10588	Gibberellin	-	Encodes a Gibberellin-regulated GASA/GAST/Snakin family protein	A02	Scaffold000030	Bra020281	5.99207	-
AT1G10588	1	AT1G10588	Gibberellin	-	Encodes a Gibberellin-regulated GASA/GAST/Snakin family protein	A10	Scaffold000002	Bra002526	8.64727	-
AT1G10588	1	AT1G10588	Gibberellin	-	Encodes a Gibberellin-regulated GASA/GAST/Snakin family protein	A06	Scaffold000029	Bra019917	4.94385	-
AT1G12190	1	T28K15.8	biological process	-	F-box and associated interaction domains-containing protein	-	-	no find	-	-
AT1G12610	1	DDF1	gibberellic	DWARF AND DELAYED FLOWERING 1	Encodes a member of the DREB subfamily A-1 of ERF/AP2 transcription factor family	A06	Scaffold000029	Bra019777	4.2095	-
AT1G12610	1	DDF1	gibberellic	DWARF AND DELAYED FLOWERING 1	Encodes a member of the DREB subfamily A-1 of ERF/AP2 transcription factor family	A08	Scaffold000020	Bra016763	19.6911	-
AT1G12610	1	DDF1	gibberellic	DWARF AND DELAYED FLOWERING 1	Encodes a member of the DREB subfamily A-1 of ERF/AP2 transcription factor family	A09	Scaffold000053	Bra026963	34.3126	A09
AT1G12910	1	LWD1/ATAN11	photoperiod, circadian clock	LIGHT-REGULATED WD 1/ANTHOCYANIN11	WD40 repeat	A09	Scaffold000053	Bra026947	34.25	-
AT1G13260	1	RAV1	circadian clock	RELATED TO ABI3/VP1 1	Encodes an AP2/B3 domain transcription factor	A06	Scaffold000029	Bra019821	4.46232	-
AT1G13260	1	RAV1	circadian clock	RELATED TO ABI3/VP1 1	Encodes an AP2/B3 domain transcription factor	A09	Scaffold000053	Bra026917	34.0952	-
AT1G13260	1	RAV1	circadian clock	RELATED TO ABI3/VP1 1	Encodes an AP2/B3 domain transcription factor	A06	Scaffold000047	Bra025159	21.8193	-
AT1G13260	1	RAV1	circadian clock	RELATED TO ABI3/VP1 1	Encodes an AP2/B3 domain transcription factor	A02	Scaffold000052	Bra026509	17.5928	-
AT1G14400	1	UBC1	MERISTEM RESPONSE and DEVELOPMENT	UBIQUITIN CONJUGATING ENZYME 1	E2 enzyme involved in monoubiquitination of histone 2B	A06	Scaffold000050	Bra026222	7.09565	-
AT1G14400	1	UBC1	MERISTEM RESPONSE and DEVELOPMENT	UBIQUITIN CONJUGATING ENZYME 1	E2 enzyme involved in monoubiquitination of histone 2B	A09	Scaffold000053	Bra026833	33.7225	-
AT1G14400	1	UBC1	MERISTEM RESPONSE and DEVELOPMENT	UBIQUITIN CONJUGATING ENZYME 1	E2 enzyme involved in monoubiquitination of histone 2B	A08	Scaffold000020	Bra016703	19.6911	-
AT1G14400	1	UBC1	MERISTEM RESPONSE and DEVELOPMENT	UBIQUITIN CONJUGATING ENZYME 1	E2 enzyme involved in monoubiquitination of histone 2B	A02	Scaffold000052	Bra026582	18.2788	-
AT1G14400	1	UBC1	MERISTEM RESPONSE and DEVELOPMENT	UBIQUITIN CONJUGATING ENZYME 1	E2 enzyme involved in monoubiquitination of histone 2B	A09	Scaffold000022	Bra017410	15.0003	-
AT1G14400	1	UBC1	MERISTEM RESPONSE and DEVELOPMENT	UBIQUITIN CONJUGATING ENZYME 1	E2 enzyme involved in monoubiquitination of histone 2B	A06	Scaffold000046	Bra024808	23.4845	-
AT1G14400	1	UBC1	MERISTEM RESPONSE and DEVELOPMENT	UBIQUITIN CONJUGATING ENZYME 1	E2 enzyme involved in monoubiquitination of histone 2B	A10	Scaffold000018	Bra015390	2.11662	-
AT1G14400	1	UBC1	MERISTEM RESPONSE and DEVELOPMENT	UBIQUITIN CONJUGATING ENZYME 1	E2 enzyme involved in monoubiquitination of histone 2B	A07	Scaffold000019	Bra016264	21.5506	-
At1g14920	1	GAI	Gibberellin	GIBBERELLIC ACID INSENSITIVE	GRAS family of putative transcription regulators	A06	Scaffold000046	Bra024875	23.9444	-
At1g14920	1	GAI	Gibberellin	GIBBERELLIC ACID INSENSITIVE	GRAS family of putative transcription regulators	A09	Scaffold000022	Bra017443	15.3259	-
AT1G15550	1	GA3OX1	Gibberellin	GIBBERELLIN 3-OXIDASE 1	gibberellin 3-oxidase activity, GA biosynthesis	A06	Scaffold000050	Bra026122	6.63019	-
AT1G15550	1	GA3OX1	Gibberellin	GIBBERELLIN 3-OXIDASE 1	gibberellin 3-oxidase activity, GA biosynthesis	A09	Scaffold000053	Bra026757	33.3903	-
AT1G17760	1	ATCSTF77	Vernalization	CLEAVAGE STIMULATION FACTOR 77	Component of RNA 3'-processing complex	A08	Scaffold000020	Bra016588	19.0119	-
AT1G18075	1	miR159b	Gibberellin	micro RNA 159b	MYB family members	-	-	no find	-	-
AT1G18100	1	MFT	PHOTOPERIOD PATHWAY	MOTHER OF FT AND TFL1	Encodes a member of the FT and TFL1 family	A08	Scaffold000020	Bra016569	18.9379	A08
AT1G18450	1	ARP4	PHOTOPERIOD PATHWAY	ACTIN-RELATED PROTEIN 4	Encodes a gene similar to actin-related proteins	A01	Scaffold000090	Bra033835	13.7665	A06
AT1G18450	1	ARP4	PHOTOPERIOD PATHWAY	ACTIN-RELATED PROTEIN 4	Encodes a gene similar to actin-related proteins	A08	-	-	-	-
AT1G22690	1	T22J18.14	Gibberellin	-	unknown	A09	Scaffold000045	Bra024530	22.7896	-
At1g22770	1	GI	photoperiod, circadian clock	GIGANTEA	Together with CONSTANTS (CO) and FLOWERING LOCUS T (FT)	A09	Scaffold000045	Bra024536	22.8403	A09
At1g24260	1	SEP3	Flower development	SEPALLATA 3	MADS-box transcription factor	A07	Scaffold000069	Bra030032	5.72862	A07
At1g24260	1	SEP3	Flower development	SEPALLATA 3	MADS-box transcription factor	A09	Scaffold000084	Bra032814	11.909	-
At1g24260	1	SEP3	Flower development	SEPALLATA 3	MADS-box transcription factor	A08	Scaffold000010	Bra010955	17.0997	-
At1g25540	1	PFT1	Light quality perception	PHYTOCHROME AND FLOWERING TIME 1	Mediator Complex Subunit 25	A08	Scaffold000010	Bra011001	17.3671	A08
At1g25540	1	PFT1	Light quality perception	PHYTOCHROME AND FLOWERING TIME 1	Mediator Complex Subunit 25	A09	Scaffold000045	Bra024737	24.2213	A09
AT1G25560	1	EDF1	Floral repressor	TEMPRANILLO 1	AP2-domain transcription factor	A09	Scaffold000045	Bra024735	24.1456	-
AT1G25560	1	EDF1	Floral repressor	TEMPRANILLO 1	AP2-domain transcription factor	A08	Scaffold000010	Bra011002	17.3708	A08
At1g26310	1	CAL	Flower meristem identity	CAULIFLOWER	MADS-box transcription factor	A08	Scaffold000010	Bra011021	17.4602	-
At1g26310	1	CAL	Flower meristem identity	CAULIFLOWER	MADS-box transcription factor	A02	Scaffold000144	Bra038326	9.02025	A02
At1g26310	1	CAL	Flower meristem identity	CAULIFLOWER	MADS-box transcription factor	A07	Scaffold000003	Bra004361	18.1253	-
AT1G26830	1	CUL3	far-red light	CULLIN 3	Cullin, putative, similar to Cullin homolog 3	A08	Scaffold000020	Bra016291	17.568	A08
AT1G26830	1	CUL3	far-red light	CULLIN 3	Cullin, putative, similar to Cullin homolog 3	A09	Scaffold000045	Bra024680	23.8251	-
AT1G30040	1	GA2OX2	Gibberellin	GIBBERELLIN 2-OXIDASE 2	gibberellin 2-oxidase	A07	Scaffold000069	Bra030187	6.95612	-
AT1G30040	1	GA2OX2	Gibberellin	GIBBERELLIN 2-OXIDASE 2	gibberellin 2-oxidase	A09	Scaffold000081	Bra032354	22.0216	-
AT1G30040	1	GA2OX2	Gibberellin	GIBBERELLIN 2-OXIDASE 2	gibberellin 2-oxidase	A08	Scaffold000010	Bra010802	16.3565	-
AT1G30950	1	UFO	Flower meristem identity	UNUSUAL FLORAL ORGANS	it works with LFY to regulate AP3 expression	A08	Scaffold000179	Bra039878	6.21202	-
AT1G30960	1	F17F8.15	-	-	GTP-binding family protein	A09	Scaffold000040	Bra023152	19.9561	-
AT1G30960	1	F17F8.15	-	-	GTP-binding family protein	A07	Scaffold000017	Bra014897	2.70666	-
AT1G30970	1	SUF4	Vernalization	SUPPRESSOR OF FRIGIDA4	zinc-finger-containing transcription factor	A09	Scaffold000040	Bra023153	19.9638	-
AT1G30970	1	SUF4	Vernalization	SUPPRESSOR OF FRIGIDA4	zinc-finger-containing transcription factor	A08	Scaffold000179	Bra039880	6.21652	-
At1g31814	1	FRL2	floral meristem	FRIGIDA LIKE 2	family member of FRI-related genes	A09	Scaffold000040	Bra023207	20.4649	A09
At1g31814	1	FRL2	floral meristem	FRIGIDA LIKE 2	family member of FRI-related genes	A10	Scaffold000008	Bra008624	13.09	-
AT1G43700	1	VIP1	Vernalization	VIRE2-INTERACTING PROTEIN 1	Encodes a VirE2-interacting protein	A05	Scaffold000080	Bra032191	11.851	-
AT1G43700	1	VIP1	Vernalization	VIRE2-INTERACTING PROTEIN 1	Encodes a VirE2-interacting protein	A08	Scaffold000099	Bra034916	5.56154	-
AT1G44090	1	GA20OX5	Gibberellin	GIBBERELLIN 20-OXIDASE 5	Encodes a gibberellin 20-oxidase	A08	Scaffold000015	Bra014019	1.75507	-
AT1G44446	1	CH1	Photoperiod	CHLORINA 1	Encodes chlorophyllide a oxygenase	-	-	Bra036948	-	-
AT1G47990	1	GA2OX4	Gibberellin	GIBBERELLIN 2-OXIDASE 4	gibberellin 2-oxidase	A05	Scaffold000080	Bra032238	12.4437	-
AT1G49480	1	RTV1	vernalization	RELATED TO VERNALIZATION1 1	DNA binding transcription factor	A05	Scaffold000080	Bra032286	13.0078	-
AT1G49480	1	RTV1	vernalization	RELATED TO VERNALIZATION1 1	DNA binding transcription factor	A08	Scaffold000015	Bra014192	3.59899	-
AT1G49480	1	RTV1	vernalization	RELATED TO VERNALIZATION1 1	DNA binding transcription factor	A01	Scaffold000130	Bra037544	20.9941	-
AT1G49480	1	RTV1	vernalization	RELATED TO VERNALIZATION1 1	DNA binding transcription factor	A05	Scaffold000037	Bra022376	18.7161	-
AT1G49480	1	RTV1	vernalization	RELATED TO VERNALIZATION1 1	DNA binding transcription factor	A03	Scaffold000001	Bra001729	18.2387	-
AT1G50960	1	GA2ox7	Gibberellin	GIBBERELLIN 2-OXIDASE 7	gibberellin 2-oxidase	A05	Scaffold000071	Bra030461	11.4603	-
AT1G52800	1	F14G24.7	-	-	2-oxoglutarate (2OG) and Fe(II)-dependent oxygenase superfamily protein	A06	Scaffold000026	Bra018990	3.06654	-
AT1G53090	1	SPA4	Photoperiod	SPA1-RELATED 4	WD-40 and protein kinase-like domain	A05	Scaffold000139	Bra038098	10.1492	-
AT1G53090	1	SPA4	Photoperiod	SPA1-RELATED 4	WD-40 and protein kinase-like domain	A05	Scaffold000055	Bra027259	19.8285	-
AT1G53090	1	SPA4	Photoperiod	SPA1-RELATED 4	WD-40 and protein kinase-like domain	A01	Scaffold000033	Bra021100	21.6734	-
AT1G53160	1	SPL4	Vegetative to reproductive transition	SQUAMOSA PROMOTER BINDING PROTEIN-LIKE 4	SBP transcription factor	A06	Scaffold000173	Bra039656	0.483586	-
AT1G53160	1	SPL4	Vegetative to reproductive transition	SQUAMOSA PROMOTER BINDING PROTEIN-LIKE 4	SBP transcription factor	A05	Scaffold000139	Bra038101	10.1854	-
AT1G54830	1	NFYC9(NF-YC3)	Photoperiod	NUCLEAR TRANSCRIPTION FACTOR Y SUBUNIT C-9	CCAAT-box binding transcription factor	A08	Scaffold000072	Bra030749	21.2167	-
AT1G54830	1	NFYC9(NF-YC3)	Photoperiod	NUCLEAR TRANSCRIPTION FACTOR Y SUBUNIT C-9	CCAAT-box binding transcription factor	A06	Scaffold000026	Bra018589	0.830401	-
AT1G54830	1	NFYC9(NF-YC3)	Photoperiod	NUCLEAR TRANSCRIPTION FACTOR Y SUBUNIT C-9	CCAAT-box binding transcription factor	A09	Scaffold000077	Bra031651	35.0616	-
AT1G55080	1	MED9	-	-	unknown protein	A08	Scaffold000073	Bra030889	0.573792	-
AT1G55250	1	HUB2	-	HISTONE MONOUBIQUITINATION 2	E3 enzyme involved in monoubiquitination of histone 2B	A08	Scaffold000073	Bra030874	0.431087	-
AT1G56170	1	NFYC2/HAP5B	Photoperiod	NUCLEAR TRANSCRIPTION FACTOR Y SUBUNIT C-2/HEME ACTIVATED PROTEIN 5B	CCAAT-box binding transcription factor	A07	Scaffold000003	Bra003334	12.547	-
AT1G57820	1	ORTH2	over-expressing VIM1 show delay in flowering	ORTHRUS 2	an E3 ubiquitin ligase	A07	Scaffold000003	Bra004082	16.6313	-
AT1G57820	1	ORTH2	over-expressing VIM1 show delay in flowering	ORTHRUS 2	an E3 ubiquitin ligase	A09	Scaffold000006	Bra007810	30.8048	-
AT1G57820	1	ORTH2	over-expressing VIM1 show delay in flowering	ORTHRUS 2	an E3 ubiquitin ligase	A09	Scaffold000148	Bra038515	5.00279	-
AT1G59940	1	ARR3	red-light signaling,circadian period	RESPONSE REGULATOR 3	Type A response regulator	A09	Scaffold000058	Bra027829	8.99114	-
AT1G59940	1	ARR3	red-light signaling,circadian period	RESPONSE REGULATOR 3	Type A response regulator	A06	Scaffold000029	Bra019932	5.03671	-
AT1G59940	1	ARR3	red-light signaling,circadian period	RESPONSE REGULATOR 3	Type A response regulator	-	-	Bra036963	-	-
AT1G59940	1	ARR3	red-light signaling,circadian period	RESPONSE REGULATOR 3	Type A response regulator	A09	Scaffold000077	Bra031714	35.3442	-
AT1G59940	1	ARR3	red-light signaling,circadian period	RESPONSE REGULATOR 3	Type A response regulator	A05	Scaffold000025	Bra018439	8.21069	-
AT1G60220	1	OTS1	MERISTEM RESPONSE	OVERLY TOLERANT TO SALT 1	Encodes a deSUMOylating enzyme	A09	Scaffold000054	Bra027164	8.84987	-
AT1G60220	1	OTS1	MERISTEM RESPONSE	OVERLY TOLERANT TO SALT 1	Encodes a deSUMOylating enzyme	A06	Scaffold000029	Bra019923	4.97197	-
AT1G60980	1	GA20OX4	Gibberellin	GIBBERELLIN 20-OXIDASE 4	Isopenicillin N synthase	A01	Scaffold000076	Bra031467	16.6485	-
AT1G60980	1	GA20OX4	Gibberellin	GIBBERELLIN 20-OXIDASE 4	Isopenicillin N synthase	A09	Scaffold000054	Bra027106	8.48034	-
AT1G60980	1	GA20OX4	Gibberellin	GIBBERELLIN 20-OXIDASE 4	Isopenicillin N synthase	-	-	Bra039251	-	-
AT1G60980	1	GA20OX4	Gibberellin	GIBBERELLIN 20-OXIDASE 4	Isopenicillin N synthase	A02	Scaffold000063	Bra028706	1.69369	-
AT1G60980	1	GA20OX4	Gibberellin	GIBBERELLIN 20-OXIDASE 4	Isopenicillin N synthase	A10	Scaffold000008	Bra009285	15.9392	-
AT1G60980	1	GA20OX4	Gibberellin	GIBBERELLIN 20-OXIDASE 4	Isopenicillin N synthase	A03	Scaffold000005	Bra005927	1.25308	-
AT1G61040	1	VIP5	Vernalization	VERNALIZATION INDEPENDENCE 5	Component of Paf1c	A01	Scaffold000076	Bra031459	16.5904	-
AT1G62750	1	SCO1	photoperiod	SNOWY COTYLEDON 1	GTP binding	A09	Scaffold000054	Bra027021	7.64073	-
AT1G62830	1	LSD1	flower development	LYSINE-SPECIFIC HISTONE DEMETHYLASE	Encodes a homolog of human Lysine-Specific Demethylase1	A09	Scaffold000054	Bra027014	7.56008	-
AT1G63030	1	DDF2	gibberellic	DWARF AND DELAYED FLOWERING 2	encodes a member of the DREB subfamily A-1 of ERF/AP2 transcription factor	A06	Scaffold000029	Bra019777	4.2095	-
AT1G63030	1	DDF2	gibberellic	DWARF AND DELAYED FLOWERING 2	encodes a member of the DREB subfamily A-1 of ERF/AP2 transcription factor	A08	Scaffold000020	Bra016763	19.6911	-
AT1G63030	1	DDF2	gibberellic	DWARF AND DELAYED FLOWERING 2	encodes a member of the DREB subfamily A-1 of ERF/AP2 transcription factor	A09	Scaffold000057	Bra027612	5.96322	-
At1g65480	1	FT	Floral integrator	FLOWERING LOCUS T	Phosphatidylethanolamine-binding protein homologues	A02	Scaffold000038	Bra022475	7.65166	A02
At1g65480	1	FT	Floral integrator	FLOWERING LOCUS T	Phosphatidylethanolamine-binding protein homologues	A07	Scaffold000003	Bra004117	16.8343	-
At1g65480	1	FT	Floral integrator	FLOWERING LOCUS T	Phosphatidylethanolamine-binding protein homologues	A07	Scaffold000019	Bra015710	18.8807	-
At1g66350	1	RGL1	Gibberellin	RGA-LIKE 1	GRAS family of putative transcription regulators	A02	Scaffold000175	Bra039762	7.82376	-
At1g68050	1	FKF1	photoperiod, light perception	FLAVIN BINDING, KELCH REPEAT, F-BOX 1	E3 ubiquitin ligase, blue light photoreceptor	A06	Scaffold000009	Bra009799	17.2827	-
At1g68050	1	FKF1	photoperiod, light perception	FLAVIN BINDING, KELCH REPEAT, F-BOX 1	E3 ubiquitin ligase, blue light photoreceptor	A09	Scaffold000118	Bra036525	1.57122	-
At1g68050	1	FKF1	photoperiod, light perception	FLAVIN BINDING, KELCH REPEAT, F-BOX 1	E3 ubiquitin ligase, blue light photoreceptor	A07	Scaffold000153	Bra038832	1.07008	A07
AT1G68840	1	TEM2	Floral repressor	TEMPRANILLO 2	AP2-domain transcription factor	A02	Scaffold000144	Bra038346	9.15047	-
AT1G68840	1	TEM2	Floral repressor	TEMPRANILLO 2	AP2-domain transcription factor	A09	Scaffold000045	Bra024735	24.1456	-
AT1g69120	1	AP1	Flower meristem identity	APETALA1	MADS-box transcription factor	A07	Scaffold000003	Bra004361	18.1253	-
AT1g69120	1	AP1	Flower meristem identity	APETALA1	MADS-box transcription factor	A02	Scaffold000144	Bra038326	9.02025	-
AT1g69120	1	AP1	Flower meristem identity	APETALA1	MADS-box transcription factor	A08	Scaffold000010	Bra011021	17.4602	-
AT1G69490	1	NAP	flower development	ACTIVATED BY AP3/PI	Encodes a member of the NAC transcription factor	A07	Scaffold000003	Bra004385	18.2588	-
AT1G69490	1	NAP	flower development	ACTIVATED BY AP3/PI	Encodes a member of the NAC transcription factor	A07	Scaffold000003	Bra003998	16.0897	-
AT1G69570	1	CDF5	Photoperiod	CYCLING DOF FACTOR 5	DOF transcription factor	A07	Scaffold000003	Bra003994	16.0689	-
AT1G69570	1	CDF5	Photoperiod	CYCLING DOF FACTOR 5	DOF transcription factor	A07	Scaffold000003	Bra004396	18.3297	-
AT1G69935	1	SHW1	negative regulator of photomorphogenesis	SHORT HYPOCOTYL IN WHITE LIGHT1	Encodes a nuclear localized serine-arginine-aspartate-rich protein	A07	Scaffold000019	Bra016249	21.4622	-
AT1G70170	1	MMP	flower development	MATRIX METALLOPROTEINASE	Matrix Metalloproteinase	A07	Scaffold000019	Bra016230	21.3853	-
AT1G70170	1	MMP	flower development	MATRIX METALLOPROTEINASE	Matrix Metalloproteinase	A07	Scaffold000003	Bra003965	15.8998	-
AT1G71692	1	XAL1	photoperiod, circadian clock	XAANTAL1	Encodes a member of the MADS box family of transcription factors	A07	Scaffold000003	Bra003919	15.6621	-
AT1G71692	1	XAL1	photoperiod, circadian clock	XAANTAL1	Encodes a member of the MADS box family of transcription factors	A02	Scaffold000007	Bra007972	10.1242	-
AT1G71692	1	XAL1	photoperiod, circadian clock	XAANTAL1	Encodes a member of the MADS box family of transcription factors	A07	Scaffold000019	Bra016129	20.8357	-
AT1G71800	1	CSTF64	Vernalization	CLEAVAGE STIMULATION FACTOR 64	Component of RNA 3'-processing complex	A02	Scaffold000007	Bra007985	10.2097	-
AT1G71800	1	CSTF64	Vernalization	CLEAVAGE STIMULATION FACTOR 64	Component of RNA 3'-processing complex	A07	Scaffold000003	Bra003913	15.6198	-
AT1G72050	1	TFIIIA	regulation of transcription	TRANSCRIPTION FACTOR IIIA	ribosome	A07	Scaffold000003	Bra003899	15.5261	-
AT1G72050	1	TFIIIA	regulation of transcription	TRANSCRIPTION FACTOR IIIA	ribosome	A02	Scaffold000007	Bra008004	10.3992	-
AT1G72830	1	HAP2C	MERISTEM RESPONSE and DEVELOPMENT	NUCLEAR FACTOR Y, SUBUNIT A3	Encodes a subunit of CCAAT-binding complex	A07	Scaffold000003	Bra003867	15.3572	-
AT1G72830	1	HAP2C	MERISTEM RESPONSE and DEVELOPMENT	NUCLEAR FACTOR Y, SUBUNIT A3	Encodes a subunit of CCAAT-binding complex	A07	Scaffold000019	Bra016031	20.3581	-
AT1G72830	1	HAP2C	MERISTEM RESPONSE and DEVELOPMENT	NUCLEAR FACTOR Y, SUBUNIT A3	Encodes a subunit of CCAAT-binding complex	A02	Scaffold000007	Bra008052	10.7918	-
AT1G73687	1	miR159a	Gibberellin	micro RNA 159a	MYB family members	-	-	no find	-	-
AT1G74660	1	MIF1	MERISTEM RESPONSE and DEVELOPMENT	MINI ZINC FINGER 1	a zinc finger domain	A07	Scaffold000003	Bra003791	14.981	-
AT1G74660	1	MIF1	MERISTEM RESPONSE and DEVELOPMENT	MINI ZINC FINGER 1	a zinc finger domain	A07	Scaffold000019	Bra015898	19.7946	-
AT1G74670	1	GASA6	Gibberellin	GA-STIMULATED ARABIDOPSIS 6	GAST1 protein homolog 4	A02	Scaffold000007	Bra008162	11.4552	-
AT1G76710	1	ASHH1	MERISTEM RESPONSE and DEVELOPMENT	ACTIN RELATED PROTEIN 6	histone-lysine N-methyltransferase activity	A07	Scaffold000019	Bra015723	18.9474	-
AT1G77080	1	FLM/MAF1	PHOTOPERIOD PATHWAY	FLOWERING LOCUS M	MADS box transcription factor	A02	Scaffold000078	Bra031888	25.0152	A02
AT1G77080	1	FLM/MAF1	PHOTOPERIOD PATHWAY	FLOWERING LOCUS M	MADS box transcription factor	A06	Scaffold000044	Bra024350	15.0642	-
AT1G77080	1	FLM/MAF1	PHOTOPERIOD PATHWAY	FLOWERING LOCUS M	MADS box transcription factor	A02	Scaffold000078	Bra031884	24.993	A02
AT1G77300	1	EFS	Flower development	EARLY FLOWERING IN SHORT DAYS	Encodes a protein with histone lysine N-methyltransferase	A07	Scaffold000019	Bra015678	18.7152	-
AT1G78440	1	GA2OX1	Gibberellin	GIBBERELLIN 2-OXIDASE 1	gibberellin 2-oxidase	A02	Scaffold000007	Bra008362	12.9756	-
AT1G78440	1	GA2OX1	Gibberellin	GIBBERELLIN 2-OXIDASE 1	gibberellin 2-oxidase	A07	Scaffold000101	Bra035038	21.799	-
AT1G79280	1	NUA	vernalization-responsive	NUCLEAR PORE ANCHOR	Encodes a 237-kDA protein	A07	Scaffold000003	Bra003614	13.9832	-
AT1G79280	1	NUA	vernalization-responsive	NUCLEAR PORE ANCHOR	Encodes a 237-kDA protein	A07	Scaffold000101	Bra035105	22.0918	-
AT1G79460	1	GA2/KS	Gibberellin	GA REQUIRING 2/ENT-KAURENE SYNTHASE	ent-kaurene synthase B activity which catalyzes the second step in the cyclization of GGPP to ent-kaurene in the gibberellins biosynthetic pathway	A07	Scaffold000101	Bra035120	22.1518	-
AT1G79730	1	ELF7	-	EARLY FLOWERING 7	Component of Paf1c	A10	Scaffold000008	Bra009583	17.2673	-
AT1G80330	1	GA3OX4	Gibberellin	GIBBERELLIN 3-OXIDASE 4	Encodes a protein with gibberellin 3-oxidase activity	A02	Scaffold000007	Bra008481	13.8315	-
AT1G80340	1	GA3ox2	Gibberellin	GIBBERELLIN 3-OXIDASE 2	gibberellin 3-oxidase activity, GA biosynthesis	A02	Scaffold000007	Bra008480	13.8269	-
AT1G80680	1	PRE	flower development	PRECOCIOUS	encodes a putative nucleoporin	A07	Scaffold000003	Bra003578	13.7947	-
AT1G80680	1	PRE	flower development	PRECOCIOUS	encodes a putative nucleoporin	A02	Scaffold000007	Bra008446	13.615	-
AT2G01290	2	RPI2	flower meristem	RIBOSE-5-PHOSPHATE ISOMERASE 2	Cytosolic ribose-5-phosphate isomerase	A08	Scaffold000015	Bra014328	4.69128	-
AT2G01290	2	RPI2	flower meristem	RIBOSE-5-PHOSPHATE ISOMERASE 2	Cytosolic ribose-5-phosphate isomerase	A06	Scaffold000046	Bra024892	24.0727	-
At2g01570	2	RGA	Gibberellin	REPRESSOR OF GA1-3 1	GRAS family of putative transcription regulators	A06	Scaffold000046	Bra024875	23.9444	-
At2g01570	2	RGA	Gibberellin	REPRESSOR OF GA1-3 1	GRAS family of putative transcription regulators	A09	Scaffold000022	Bra017443	15.3259	A09
AT2G02950	2	PKS1	red or far-red light signaling pathway,	PHYTOCHROME KINASE SUBSTRATE 1	Encodes a basic soluble protein	A09	Scaffold000022	Bra017406	14.9536	-
AT2G02950	2	PKS1	red or far-red light signaling pathway,	PHYTOCHROME KINASE SUBSTRATE 1	Encodes a basic soluble protein	A02	Scaffold000052	Bra026572	18.2068	-
AT2G02950	2	PKS1	red or far-red light signaling pathway,	PHYTOCHROME KINASE SUBSTRATE 1	Encodes a basic soluble protein	A06	Scaffold000046	Bra024800	23.4195	-
AT2G03710	2	SEPALLATA4	flower meristem	SEPALLATA 4	AGAMOUS [AG]-like MADS box protein	A06	Scaffold000047	Bra025126	21.5609	-
AT2G03710	2	SEPALLATA4	flower meristem	SEPALLATA 4	AGAMOUS [AG]-like MADS box protein	A09	Scaffold000022	Bra017376	14.6849	-
AT2G03710	2	SEPALLATA4	flower meristem	SEPALLATA 4	AGAMOUS [AG]-like MADS box protein	A02	Scaffold000052	Bra026543	17.9808	-
AT2G04030	2	HSP88.1	LIGHT SIGNALING	HEAT SHOCK PROTEIN 88.1	Encodes a chloroplast-targeted 90-kDa heat shock protein	A06	Scaffold000047	Bra025142	21.6306	-
AT2G04030	2	HSP88.1	LIGHT SIGNALING	HEAT SHOCK PROTEIN 88.1	Encodes a chloroplast-targeted 90-kDa heat shock protein	A02	Scaffold000052	Bra026525	17.836	-
AT2G04030	2	HSP88.1	LIGHT SIGNALING	HEAT SHOCK PROTEIN 88.1	Encodes a chloroplast-targeted 90-kDa heat shock protein	A09	Scaffold000022	Bra017360	14.5113	-
AT2G06005	2	FIP1	Vernalization	FRIGIDA INTERACTING PROTEIN 1	Encodes one of the FRI interacting proteins	A07	Scaffold000017	Bra015180	5.57064	-
AT2G06210	2	ELF8	-	EARLY FLOWERING 8	Component of Paf1c	A03	Scaffold000013	Bra013162	23.5	A03
AT2G13540	2	ENS	LIGHT SIGNALING	ENSALADA, ABA HYPERSENSITIVE 1	Encodes a nuclear cap-binding protein that forms a heterodimeric complex	A03	Scaffold000013	Bra013145	23.4127	-
AT2G14900	2	T26I20.6	Gibberellin	-	unknown	-	-	Bra039830	-	-
At2g17770	2	FDP	flower development	FD PARALOG	Encodes a paralog of bZIP transcription factor FD	A01	Scaffold000011	Bra011648	3.12438	A07
At2g17770	2	FDP	flower development	FD PARALOG	Encodes a paralog of bZIP transcription factor FD	A03	Scaffold000023	Bra017735	29.6718	-
At2g17770	2	FDP	flower development	FD PARALOG	Encodes a paralog of bZIP transcription factor FD	A08	Scaffold000010	Bra010504	14.7199	-
At2g17770	2	FDP	flower development	FD PARALOG	Encodes a paralog of bZIP transcription factor FD	A09	Scaffold000127	Bra037251	4.62812	A09
At2g17770	2	FDP	flower development	FD PARALOG	Encodes a paralog of bZIP transcription factor FD	A02	Scaffold000002	Bra002090	6.13752	-
AT2G18790	2	PHYB	Light perception	PHYTOCHROME B	Red/Far-red light photoreceptor	A05	Scaffold000037	Bra022192	17.628	-
AT2G18915	2	LKP2	photoperiod, circadian clock	LOV KELCH PROTEIN 2	E3 ubiquitin ligase	A07	Scaffold000153	Bra038831	1.06606	A07
AT2G19425	2	miR156g	Vegetative to reproductive transition	MICRORNA156G	Encodes a microRNA that targets several SPL family members	-	-	no find	-	-
At2g19520	2	FVE	Autonomous	also called MSI4(MULTICOPY SUPPRESSOR OF IRA1 4)	MSI-homologue	-	-	Bra040678	-	-
At2g19520	2	FVE	Autonomous	also called MSI4(MULTICOPY SUPPRESSOR OF IRA1 4)	MSI-homologue	A09	Scaffold000074	Bra031085	32.2853	A09
At2g19520	2	FVE	Autonomous	also called MSI4(MULTICOPY SUPPRESSOR OF IRA1 4)	MSI-homologue	A09	Scaffold000119	Bra036717	5.86129	A09
At2g19520	2	FVE	Autonomous	also called MSI4(MULTICOPY SUPPRESSOR OF IRA1 4)	MSI-homologue	A01	Scaffold000011	Bra011133	0.628167	A07
AT2G20180	2	PIL5	red light signaling pathway	PHYTOCHROME INTERACTING FACTOR 3-LIKE 5	Myc-related bHLH transcription factor	-	-	no find	-	-
AT2G21070	2	FIO1	photoperiod, circadian clock	FIONA1	unknown (nuclear localized)	A04	Scaffold000070	Bra030323	0.794043	-
AT2G21660	2	CCR2	autonomous	ATGRP7	RNA-binding protein	A10	Scaffold000002	Bra001972	5.09837	-
At2g22540	2	SVP	Floral repressor	SHORT VEGETATIVE PHASE	MADS-box transcription factor	A04	Scaffold000070	Bra030228	0.255676	A04
At2g22540	2	SVP	Floral repressor	SHORT VEGETATIVE PHASE	MADS-box transcription factor	A09	Scaffold000148	Bra038511	4.97891	A09
AT2G22630	2	AGL17	Photoperiod	AGAMOUS-LIKE 17	MADS-box transcription factor	A09	Scaffold000182	Bra039921	31.4755	-
AT2G22630	2	AGL17	Photoperiod	AGAMOUS-LIKE 17	MADS-box transcription factor	A04	Scaffold000070	Bra030222	0.225903	-
AT2G22630	2	AGL17	Photoperiod	AGAMOUS-LIKE 17	MADS-box transcription factor	A08	Scaffold000010	Bra010623	15.4653	-
AT2G22630	2	AGL17	Photoperiod	AGAMOUS-LIKE 17	MADS-box transcription factor	A01	Scaffold000011	Bra011797	3.92574	-
AT2G23380	2	CLF	vernalization response	CURLY LEAF	SET domain protein component of polycomb repressive complex 2	A04	Scaffold000079	Bra032169	0.82291	-
AT2G24790	2	COL3	red light signaling pathway	CONSTANS-LIKE 3	Positive regulator of photomorphogenesis	A04	Scaffold000079	Bra032061	0.174284	-
AT2G25095	2	miR156a	Vegetative to reproductive transition	micro RNA 156a	Encodes a microRNA	-	-	no find	-	-
At2g25930	2	ELF3	photoperiod, circadian clock	EARLY FLOWERING 3	unknown (nuclear localized)	A04	Scaffold000094	Bra034284	0.257314	-
At2g25930	2	ELF3	photoperiod, circadian clock	EARLY FLOWERING 3	unknown (nuclear localized)	A09	Scaffold000006	Bra007774	30.6397	A09
AT2G26710	2	CYP72B1	light signals	PHYB ACTIVATION TAGGED SUPPRESSOR 1	Encodes a member of the cytochrome p450 family	A07	Scaffold000012	Bra012046	8.06459	-
AT2G27550	2	ATC	floral meristems	CENTRORADIALIS	Phosphatidylethanolamine-binding protein	A03	Scaffold000001	Bra000506	11.6094	-
AT2G27550	2	ATC	floral meristems	CENTRORADIALIS	Phosphatidylethanolamine-binding protein	A04	Scaffold000094	Bra034357	0.745409	-
AT2G27550	2	ATC	floral meristems	CENTRORADIALIS	Phosphatidylethanolamine-binding protein	A07	Scaffold000012	Bra012010	7.8182	-
AT2G27990	2	PNF	Inflorescence meristem development	POUND-FOOLISH	BEL1-like homeodomain transcription factor	-	-	no find	-	-
AT2G28056	2	miR172a	Photoperiod	micro RNA 172a	-	-	-	no find	-	-
AT2G28550	2	TOE1	Photoperiod	TARGET OF EAT 1	AP2-domain transcription factor	A07	Scaffold000012	Bra011939	7.31222	-
AT2G28550	2	TOE1	Photoperiod	TARGET OF EAT 1	AP2-domain transcription factor	A03	Scaffold000001	Bra000487	11.4953	-
AT2G29950	2	ELF4-L1	photoperiod, circadian clock	ELF4-LIKE 1	unknown	A03	Scaffold000009	Bra000468	11.3805	-
AT2G30810	2	F7F1.2	Gibberellin	-	Gibberellin-regulated family protein	-	-	no find	-	-
AT2G31650	2	ATX1	flower development	ARABIDOPSIS TRITHORAX 1	Encodes a homolog of trithorax	A04	Scaffold000035	Bra021721	0.396959	-
AT2G32950	2	COP1	Photoperiod	CONSTITUTIVE PHOTOMORPHOGENIC 1	E3 ubiquitin ligase	A04	Scaffold000035	Bra021818	0.683848	-
AT2G32950	2	COP1	Photoperiod	CONSTITUTIVE PHOTOMORPHOGENIC 1	E3 ubiquitin ligase	A05	Scaffold000004	Bra005541	6.11941	-
AT2G33810	2	SPL3	Vegetative to reproductive transition	SQUAMOSA PROMOTER BINDING PROTEIN-LIKE 3	SBP transcription factor	A05	Scaffold000004	Bra005470	5.66931	-
AT2G33810	2	SPL3	Vegetative to reproductive transition	SQUAMOSA PROMOTER BINDING PROTEIN-LIKE 3	SBP transcription factor	A03	Scaffold000039	Bra022954	8.06534	-
AT2G33810	2	SPL3	Vegetative to reproductive transition	SQUAMOSA PROMOTER BINDING PROTEIN-LIKE 3	SBP transcription factor	A05	Scaffold000035	Bra021880	0.849448	-
At2g33835	2	FES1	Vernalization	FRIGIDA ESSENTIAL 1	A CCCH zinc finger protein	A05	Scaffold000004	Bra005468	5.66324	A05
At2g33835	2	FES1	Vernalization	FRIGIDA ESSENTIAL 1	A CCCH zinc finger protein	A03	Scaffold000039	Bra022958	8.07941	-
AT2G34555	2	GA2OX3	Gibberellin	GIBBERELLIN 2-OXIDASE 3	gibberellin 2-oxidase	A05	Scaffold000004	Bra005415	5.372	-
AT2G34555	2	GA2OX3	Gibberellin	GIBBERELLIN 2-OXIDASE 3	gibberellin 2-oxidase	A04	Scaffold000035	Bra021921	0.933472	-
AT2G34555	2	GA2OX3	Gibberellin	GIBBERELLIN 2-OXIDASE 3	gibberellin 2-oxidase	A03	Scaffold000039	Bra022979	8.20323	-
AT2G34720	2	NFYA4	Photoperiod	NUCLEAR FACTOR Y, SUBUNIT A4	CCAAT-box binding transcription factor	A05	Scaffold000004	Bra005397	5.22993	-
AT2G37678	2	FHY1	PHOTOPERIOD PATHWAY	FAR-RED ELONGATED HYPOCOTYL 1	-	A05	Scaffold000004	Bra005172	3.82553	-
AT2G37678	2	FHY1	PHOTOPERIOD PATHWAY	FAR-RED ELONGATED HYPOCOTYL 1	-	A04	Scaffold000021	Bra017163	0.645996	-
AT2G38880	2	NFYB1	Photoperiod	NUCLEAR TRANSCRIPTION FACTOR Y SUBUNIT B-1	CCAAT-box binding transcription factor	A05	Scaffold000004	Bra005074	3.31172	-
AT2G38880	2	NFYB1	Photoperiod	NUCLEAR TRANSCRIPTION FACTOR Y SUBUNIT B-1	CCAAT-box binding transcription factor	A03	Scaffold000001	Bra000103	9.38884	-
AT2G39250	2	SNZ	Photoperiod	SCHNARCHZAPFEN	AP2-domain transcription factor	A09	Scaffold000006	Bra007123	27.2582	A09
AT2G39250	2	SNZ	Photoperiod	SCHNARCHZAPFEN	AP2-domain transcription factor	A03	Scaffold000023	Bra017809	30.1657	A03
AT2G39540	2	F12L6.20	Gibberellin	-	Gibberellin-regulated family protein	-	-	no find	-	-
At2g39810	2	HOS1	Vernalization	HIGH EXPRESSION OF OSMOTICALLY RESPONSIVE GENES 1	a RING finger motif	A04	Scaffold000021	Bra017049	0.384833	-
AT2G40080	2	ELF4	photoperiod, circadian clock	EARLY FLOWERING 4	unknown	A05	Scaffold000004	Bra004991	2.84998	-
AT2G40080	2	ELF4	photoperiod, circadian clock	EARLY FLOWERING 4	unknown	A03	Scaffold000001	Bra000165	9.78963	-
AT2G40080	2	ELF4	photoperiod, circadian clock	EARLY FLOWERING 4	unknown	A04	Scaffold00002	Bra017035	0.35092	-
AT2G42200	2	SPL9	Vegetative to reproductive transition	SQUAMOSA PROMOTER BINDING PROTEIN-LIKE 9	SBP transcription factor	A04	Scaffold000021	Bra016891	0.0663012	-
AT2G42200	2	SPL9	Vegetative to reproductive transition	SQUAMOSA PROMOTER BINDING PROTEIN-LIKE9	SBP transcription factor	A05	Scaffold000004	Bra004674	1.32759	-
AT2G42530	2	COR15b	vernalization	COLD REGULATED 15B	stromal proteins	A03	Scaffold000001	Bra000263	10.3679	-
AT2G42540	2	COR15a	vernalization	COLD-REGULATED 15A	stromal proteins	A03	Scaffold000001	Bra000265	10.3721	-
AT2G42830	2	SHP2	flower meristem	SHATTERPROOF 2	AGAMOUS [AG]-like MADS box protein	A05	Scaffold000004	Bra004716	1.49914	-
AT2G42830	2	SHP2	flower meristem	SHATTERPROOF 2	AGAMOUS [AG]-like MADS box protein	A09	Scaffold000006	Bra007419	28.9165	-
AT2G42830	2	SHP2	flower meristem	SHATTERPROOF 2	AGAMOUS [AG]-like MADS box protein	A04	Scaffold000016	Bra014552	0.342988	-
AT2G42830	2	SHP2	flower meristem	SHATTERPROOF 2	AGAMOUS [AG]-like MADS box protein	A07	Scaffold000003	Bra003356	12.6887	-
AT2G43010	2	PIF4	red -light responses	PHYTOCHROME INTERACTING FACTOR 4	Encodes a nuclear localized bHLH protein	A03	Scaffold000001	Bra000283	10.4647	-
AT2G43010	2	PIF4	red -light responses	PHYTOCHROME INTERACTING FACTOR 4	Encodes a nuclear localized bHLH protein	A04	Scaffold000132	Bra037742	0.969529	-
AT2G43410	2	FPA	Autonomous	FPA	RNA-binding protein	A05	Scaffold000004	Bra004761	1.71268	-
AT2G43410	2	FPA	Autonomous	FPA	RNA-binding protein	A09	Scaffold000006	Bra007457	29.1207	A09
AT2G44680	2	CKB4	circadian clock	CASEIN KINASE II BETA SUBUNIT 4	Encodes casein kinase II beta chain	A05	Scaffold000004	Bra004856	2.15032	-
AT2G44680	2	CKB4	circadian clock	CASEIN KINASE II BETA SUBUNIT 4	Encodes casein kinase II beta chain	A03	Scaffold000001	Bra000359	10.8545	-
AT2G44680	2	CKB4	circadian clock	CASEIN KINASE II BETA SUBUNIT 4	Encodes casein kinase II beta chain	A07	Scaffold000003	Bra003407	12.959	-
AT2G44680	2	CKB4	circadian clock	CASEIN KINASE II BETA SUBUNIT 4	Encodes casein kinase II beta chain	A09	Scaffold000006	Bra007520	29.4148	-
AT2G44950	2	HUB1	-	HISTONE MONOUBIQUITINATION 1	E3 enzyme involved in monoubiquitination of histone 2B	A04	Scaffold000197	Bra040332	0.769954	-
AT2G44950	2	HUB1	-	HISTONE MONOUBIQUITINATION 1	E3 enzyme involved in monoubiquitination of histone 2B	A05	Scaffold000004	Bra004879	2.27459	-
AT2G45640	2	SAP18	flower meristem	SIN3-ASSOCIATED POLYPEPTIDE 18	Histone deacetylase complex subunit	A05	Scaffold000004	Bra004926	2.52299	-
AT2G45650	2	AGL6	Negatively regulates the FLC/MAF clade genes and positively regulates FT	AGAMOUS-LIKE 6	MADS-box transcription factor	A05	Scaffold000004	Bra004927	2.52806	-
AT2G45650	2	AGL6	Negatively regulates the FLC/MAF clade genes and positively regulates FT	AGAMOUS-LIKE 6	MADS-box transcription factor	A03	Scaffold000001	Bra000392	10.8545	-
At2g45660	2	SOC1	Floral integrator	SUPPRESSOR OF OVEREXPRESSION OF CONSTANS	MADS-box transcription factor	A05	Scaffold000004	Bra004928	2.53275
At2g45660	2	SOC1	Floral integrator	SUPPRESSOR OF OVEREXPRESSION OF CONSTANS	MADS-box transcription factor	A03	Scaffold000001	Bra000393	11.0325	A03
At2g45660	2	SOC1	Floral integrator	SUPPRESSOR OF OVEREXPRESSION OF CONSTANS	MADS-box transcription factor	A04	Scaffold000163	Bra039324	0.835371	-
AT2G46020	2	ATBRM	photoperiod, circadian clock	ARABIDOPSIS THALIANA BRAHMA	Encodes a SWI/SNF chromatin remodeling ATPase	A03	Scaffold000001	Bra000409	11.1137	A03
AT2G46020	2	ATBRM	photoperiod, circadian clock	-	Encodes a SWI/SNF chromatin remodeling ATPase	A04	Scaffold000163	Bra039296	0.545513	-
AT2G46255	2	miR159c	Gibberellin	micro RNA 159c	Encodes a microRNA that targets several MYB family members	-	-	no find	-	-
AT2G46340	2	SPA1	Photoperiod	SUPPRESSOR OF PHYA-105	WD-40 and protein kinase-like domain	A05	Scaffold000004	Bra004545	0.739689	A05
AT2G46340	2	SPA1	Photoperiod	SUPPRESSOR OF PHYA-105	WD-40 and protein kinase-like domain	A03	Scaffold000001	Bra000420	11.156	-
AT2G46790	2	PRR9	photoperiod, circadian clock	PSEUDO-RESPONSE REGULATOR 9	unknown	A05	Scaffold000004	Bra004507	0.485144	-
AT2G46790	2	PRR9	photoperiod, circadian clock	PSEUDO-RESPONSE REGULATOR 9	unknown	A04	Scaffold000210	Bra040484	0.730559	-
At2g46830	2	CCA1	circadian clock	CIRCADIAN CLOCK ASSOCIATED 1	Myb transcription factor	A05	Scaffold000004	Bra004503	0.473554	A05, A09
AT2G47310	2	protein_coding	Autonomous	-	RNA binding protein	A03	Scaffold000001	Bra000446	11.3026	-
AT2G47700	2	RFI2	Photoperiod	RED AND FAR-RED INSENSITIVE 2	RING-domain zinc finger transcription factor	A05	Scaffold000004	Bra004436	0.109273	-
AT3G01460	3	MBD9	response to photoperiod	METHYL-CPG-BINDING DOMAIN 9	Encodes a protein with a methyl-CpG-binding domain	A01	Scaffold000214	Bra040518	27.6843	-
AT3G01460	3	MBD9	response to photoperiod	METHYL-CPG-BINDING DOMAIN 9	Encodes a protein with a methyl-CpG-binding domain	A05	Scaffold000160	Bra039117	23.4809	-
AT3G02310	3	SEPALLATA2	flower meristem	SEPALLATA 2	MADS-box protein	A01	Scaffold000034	Bra021470	24.6349	-
AT3G02310	3	SEPALLATA2	flower meristem	SEPALLATA 2	MADS-box protein	A05	Scaffold000160	Bra039170	23.7121	-
AT3G02310	3	SEPALLATA2	flower meristem	SEPALLATA 2	MADS-box protein	A03	Scaffold000005	Bra006322	3.00251	-
AT3G02310	3	SEPALLATA2	flower meristem	SEPALLATA 2	MADS-box protein	A10	Scaffold000008	Bra008674	13.299	-
AT3G02380	3	COL2	photoperiod, circadian clock	CONSTANS-LIKE 2	homologous to the flowering-time gene CONSTANS (CO) encoding zinc-finger proteins	A03	Scaffold000001	Bra001043	14.6419	-
AT3G02380	3	COL2	photoperiod, circadian clock	CONSTANS-LIKE 2	homologous to the flowering-time gene CONSTANS (CO) encoding zinc-finger proteins	A01	Scaffold000034	Bra021464	24.6155	A01
AT3G02885	3	GASA5	Gibberellin	GAST1 PROTEIN HOMOLOG 5	Gibberellin-regulated family protein	A01	Scaffold000034	Bra021407	24.4176	-
AT3G03090	3	ATVGT1	flower development	VACUOLAR GLUCOSE TRANSPORTER 1	Encodes a vacuolar membrane-localized glucose transporter	A01	Scaffold000034	Bra021374	24.2411	A01
AT3G03090	3	ATVGT1	flower development	VACUOLAR GLUCOSE TRANSPORTER 1	Encodes a vacuolar membrane-localized glucose transporter	A02	Scaffold000078	Bra032018	25.6371	-
AT3G03090	3	ATVGT1	flower development	VACUOLAR GLUCOSE TRANSPORTER 1	Encodes a vacuolar membrane-localized glucose transporter	A03	Scaffold000001	Bra001072	14.7419	-
At3g03450	3	RGL2	Gibberellin	RGA-LIKE 2	GRAS family of putative transcription regulators	A02	Scaffold000078	Bra031991	25.519	-
At3g03450	3	RGL2	Gibberellin	RGA-LIKE 2	GRAS family of putative transcription regulators	A08	Scaffold000015	Bra013973	1.36145	-
AT3G04240	3	SEC	Gibberellin	SECRET AGENT	O-linked N-acetyl glucosamine transferase	A01	Scaffold000189	Bra040144	27.5798	-
AT3G04510	3	LSH2	LIGHT SENSITIVE	LIGHT SENSITIVE HYPOCOTYLS 2	unknown	-	-	Bra040188	-	-
AT3G04510	3	LSH2	LIGHT SENSITIVE	LIGHT SENSITIVE HYPOCOTYLS 2	unknown	A01	Scaffold000189	Bra040137	27.5482	-
AT3G04510	3	LSH2	LIGHT SENSITIVE	LIGHT SENSITIVE HYPOCOTYLS 2	unknown	A03	Scaffold000001	Bra001109	14.9269	-
AT3G04510	3	LSH2	LIGHT SENSITIVE	LIGHT SENSITIVE HYPOCOTYLS 2	unknown	A02	Scaffold000031	Bra020610	21.918	-
AT3G04510	3	LSH2	LIGHT SENSITIVE	LIGHT SENSITIVE HYPOCOTYLS 2	unknown	A09	Scaffold000113	Bra036134	2.23425	-
AT3G04510	3	LSH2	LIGHT SENSITIVE	LIGHT SENSITIVE HYPOCOTYLS 2	unknown	A06	Scaffold000009	Bra009997	18.4746	-
At3g04610	3	FLK	Autonomous	FLOWERING LATE KH MOTIF	RNA binding protein	A03	Scaffold000001	Bra001111	14.9413	A03
AT3G04680	3	CLPS3	photoperiod	CLP-SIMILAR PROTEIN 3	Encodes a nuclear protein that functions in mRNA processing	A03	Scaffold000001	Bra001118	14.9757	-
AT3G04910	3	WNK1	circadian rhythm	WITH NO LYSINE (K) 1	Serine/threonine protein kinase	A03	Scaffold000001	Bra001129	15.0237	-
AT3G04910	3	WNK1	circadian rhythm	WITH NO LYSINE (K) 1	Serine/threonine protein kinase	-	-	Bra040414	-	-
AT3G04910	3	WNK1	circadian rhythm	WITH NO LYSINE (K) 1	Serine/threonine protein kinase	A06	Scaffold000009	Bra009990	18.4211	-
AT3G04910	3	WNK1	circadian rhythm	WITH NO LYSINE (K) 1	Serine/threonine protein kinase	A09	Scaffold000113	Bra036118	2.16693	-
AT3G05040	3	hst	flower development	HASTY 1	Encodes member of importin/exportin family	A06	Scaffold000009	Bra009976	18.3712	-
At3g05120	3	GAr2	Gibberellin	GA INSENSITIVE DWARF1A	soluble nuclear localized GA receptor	A06	Scaffold000009	Bra009970	18.3253	-
At3g05120	3	GAr2	Gibberellin	GA INSENSITIVE DWARF1A	soluble nuclear localized GA receptor	A05	Scaffold000165	Bra039460	23.2779	-
AT3G05690	3	HAP2B	MERISTEM RESPONSE and DEVELOPMENT	HEME ACTIVATOR PROTEIN (YEAST) HOMOLOG 2B	Encodes a subunit of CCAAT-binding complex	A03	Scaffold000001	Bra001164	15.1896	-
AT3G05690	3	HAP2B	MERISTEM RESPONSE and DEVELOPMENT	HEME ACTIVATOR PROTEIN (YEAST) HOMOLOG 2B	Encodes a subunit of CCAAT-binding complex	-	-	Bra040529	-	-
AT3G06910	3	ELS1	vernalization-responsive	ESD4-LIKE SUMO PROTEASE 1	Encodes a deSUMOylating enzyme	A01	Scaffold000195	Bra040298	27.287	-
AT3G06930	3	PRMT4B	Autonomous	PROTEIN ARGININE METHYLTRANSFERASE 4B	Encodes an type I protein arginine methyltransferase	A05	Scaffold000067	Bra029611	21.8705	-
AT3G06930	3	PRMT4B	Autonomous	PROTEIN ARGININE METHYLTRANSFERASE 4B	Encodes an type I protein arginine methyltransferase	A02	Scaffold000031	Bra020667	22.2937	-
AT3G06930	3	PRMT4B	Autonomous	PROTEIN ARGININE METHYLTRANSFERASE 4B	Encodes an type I protein arginine methyltransferase	A06	Scaffold000129	Bra037440	21.0879	-
AT3G07650	3	COL9	circadian clock	CONSTANS-LIKE 9	This gene belongs to the CO (CONSTANS) gene family	A01	Scaffold000186	Bra040020	26.8764	-
AT3G07650	3	COL9	circadian clock	CONSTANS-LIKE 9	This gene belongs to the CO (CONSTANS) gene family	A05	Scaffold000067	Bra029666	22.1434	-
AT3G07650	3	COL9	circadian clock	CONSTANS-LIKE 9	This gene belongs to the CO (CONSTANS) gene family	A03	Scaffold000001	Bra001264	15.7017	-
AT3G10185	3	AT3G10185	Gibberellin	-	Encodes a Gibberellin-regulated GASA/GAST/Snakin family protein	-	-	no find	-	-
AT3G10390	3	FLD	Autonomous	FLOWERING LOCUS D	Hisone deacetylation associated protein	A03	Scaffold000001	Bra001357	16.1282	A03
AT3G11435	3	miR172c	Photoperiod	micro RNA 172c	Encodes a microRNA that targets several genes containing AP2 domains	-	-	no find	-	-
AT3G11440	3	MYB65	Gibberellin	MYB65	MYB transcription factor	A05	Scaffold000098	Bra034842	21.5097	-
AT3G11440	3	MYB65	Gibberellin	MYB65	MYB transcription factor	A10	Scaffold000002	Bra002042	5.73978	-
At3g11540	3	SPY	Gibberellin	SPINDLY	N-acetyl glucosamine transferase	A05	Scaffold000098	Bra034832	21.4753	-
At3g11540	3	SPY	Gibberellin	SPINDLY	N-acetyl glucosamine transferase	A03	Scaffold000001	Bra001408	16.3721	-
AT3G12810	3	PIE1	developmental processes	PHOTOPERIOD INDEPENDENT EARLY FLOWERING 1	Similar to ATP-dependent, chromatin-remodeling proteins of the ISWI and SWI2/SNF2 family	A05	Scaffold000098	Bra034727	21.0289	-
AT3G13682	3	LDL2	flower development	LSD1-LIKE2	Encodes a homolog of human Lysine-Specific Demethylase1	A01	Scaffold000034	Bra021500	24.8034	-
AT3G15270	3	SPL5	Vegetative to reproductive transition	SQUAMOSA PROMOTER BINDING PROTEIN-LIKE 5	SBP transcription factor	A01	Scaffold000033	Bra021094	21.6448	A01
AT3G15270	3	SPL5	Vegetative to reproductive transition	SQUAMOSA PROMOTER BINDING PROTEIN-LIKE 5	SBP transcription factor	A05	Scaffold000055	Bra027265	19.8676	A05
AT3G15354	3	SPA3	Photoperiod	SPA1-RELATED 3	WD-40 and protein kinase-like domain	A01	Scaffold000033	Bra021100	21.6734	-
AT3G15354	3	SPA3	Photoperiod	SPA1-RELATED 3	WD-40 and protein kinase-like domain	A05	Scaffold000055	Bra027259	19.8285	-
AT3G15354	3	SPA3	Photoperiod	SPA1-RELATED 3	WD-40 and protein kinase-like domain	A05	Scaffold000139	Bra038099	10.1567	-
AT3G15850	3	FADB	-	FATTY ACID DESATURASE 5	Chloroplastic enzyme responsible for the synthesis of 16:1 fatty acids	A05	Scaffold000055	Bra027203	19.5422	-
AT3G15850	3	FADB	-	FATTY ACID DESATURASE 6	Chloroplastic enzyme responsible for the synthesis of 16:2 fatty acids	A03	Scaffold000001	Bra001609	17.5098	-
AT3G16640	3	TCTP	pollen tube growth	TRANSLATIONALLY CONTROLLED TUMOR PROTEIN	nucleotide exchange factor	A05	Scaffold000037	Bra022172	17.4993	A05
AT3G16640	3	TCTP	pollen tube growth	TRANSLATIONALLY CONTROLLED TUMOR PROTEIN	nucleotide exchange factor	A01	Scaffold000033	Bra021187	22.1753	-
AT3G16640	3	TCTP	pollen tube growth	TRANSLATIONALLY CONTROLLED TUMOR PROTEIN	nucleotide exchange factor	A03	Scaffold000001	Bra001637	17.7559	A03
AT3G18990	3	VRN1	Vernalization	VERNALIZATION 1	methylation of histone H3	A01	Scaffold000130	Bra037544	20.9941	-
AT3G18990	3	VRN1	Vernalization	VERNALIZATION 1	methylation of histone H3	A03	Scaffold000001	Bra001729	18.2387	A03
AT3G18990	3	VRN1	Vernalization	VERNALIZATION 1	methylation of histone H3	A05	Scaffold000037	Bra022376	18.7161	A05
AT3G18990	3	VRN1	Vernalization	VERNALIZATION 1	methylation of histone H3	A08	Scaffold000015	Bra014192	3.59899	-
AT3G18990	3	VRN1	Vernalization	VERNALIZATION 1	methylation of histone H3	A05	Scaffold000080	Bra032286	13.0078	A05
AT3G19040	3	HAF2	light signaling	HISTONE ACETYLTRANSFERASE OF THE TAFII250 FAMILY 2	Encodes a protein similar to TATA-binding protein-associated factor TAF1	A01	Scaffold000130	Bra037541	20.9536	-
AT3G19040	3	HAF2	light signaling	HISTONE ACETYLTRANSFERASE OF THE TAFII250 FAMILY 2	Encodes a protein similar to TATA-binding protein-associated factor TAF1	A08	Scaffold000106	Bra035499	7.75265	-
AT3G19980	3	ATFYPP3	flower development	SERINE/THREONINE PROTEIN PHOSPHATASE,	Encodes catalytic subunit of serine/threonine protein phosphatase 2A	A03	Scaffold000001	Bra001770	18.483	-
AT3G19980	3	ATFYPP3	flower development	SERINE/THREONINE PROTEIN PHOSPHATASE,	Encodes catalytic subunit of serine/threonine protein phosphatase 3A	A09	Scaffold000058	Bra027930	9.87232	-
AT3G19980	3	ATFYPP3	flower development	SERINE/THREONINE PROTEIN PHOSPHATASE,	Encodes catalytic subunit of serine/threonine protein phosphatase 4A	A01	Scaffold000142	Bra038247	20.7955	-
AT3G19980	3	ATFYPP3	flower development	SERINE/THREONINE PROTEIN PHOSPHATASE,	Encodes catalytic subunit of serine/threonine protein phosphatase 5A	A05	Scaffold000109	Bra035830	17.3037	-
AT3G19980	3	ATFYPP3	flower development	SERINE/THREONINE PROTEIN PHOSPHATASE,	Encodes catalytic subunit of serine/threonine protein phosphatase 6A	A08	Scaffold000015	Bra014246	4.05488	-
AT3G20550	3	DDL	flower development	DAWDLE	Encodes a nuclear localized FHA (forhkead) domain containing protein	A03	Scaffold000001	Bra001792	18.6223	-
AT3G20740	3	FIS3	Vernalization	FERTILIZATION-INDEPENDENT ENDOSPERM	Encodes a protein similar to the transcriptional regular of the animal Polycomb group	A01	Scaffold000042	Bra023933	20.3547	-
AT3G20740	3	FIS3	Vernalization	FERTILIZATION-INDEPENDENT ENDOSPERM	Encodes a protein similar to the transcriptional regular of the animal Polycomb group	A05	Scaffold000109	Bra035751	16.8173	-
AT3G20740	3	FIS3	Vernalization	FERTILIZATION-INDEPENDENT ENDOSPERM	Encodes a protein similar to the transcriptional regular of the animal Polycomb group	A05	Scaffold000109	Bra035748	16.7843	-
AT3G21320	3	AT3G21320	-	-	hydroxyproline-rich glycoprotein family protein	A05	Scaffold000075	Bra031274	15.796	-
AT3G21320	3	AT3G21320	-	-	hydroxyproline-rich glycoprotein family protein	A03	Scaffold000001	Bra001825	18.8077	-
AT3G21320	3	AT3G21320	-	-	hydroxyproline-rich glycoprotein family protein	A01	Scaffold000042	Bra023887	20.0201	-
AT3G22380	3	TIC	circadian clock	TIME FOR COFFEE	Encodes a nucleus-acting plant-specific clock regulator	A05	Scaffold000183	Bra039947	15.2215	-
AT3G22380	3	TIC	circadian clock	TIME FOR COFFEE	Encodes a nucleus-acting plant-specific clock regulator	A01	Scaffold000042	Bra023830	19.4748	-
AT3G22380	3	TIC	circadian clock	TIME FOR COFFEE	Encodes a nucleus-acting plant-specific clock regulator	A03	Scaffold000001	Bra001866	19.1935	-
At3g24440	3	VIN3-L	Vernalization	VERNALIZATION INSENSTIVE 3 LIKE 1	Encodes a plant homeodomain protein	A07	Scaffold000017	Bra015039	4.12688	-
AT3G26120	3	TEL1	flower meristem	TERMINAL EAR1-LIKE 1	mei2-like gene family	A02	Scaffold000115	Bra036347	20.6448	-
AT3G26120	3	TEL1	flower meristem	TERMINAL EAR1-LIKE 1	mei2-like gene family	A06	Scaffold000047	Bra025185	21.9822	-
AT3G26640	3	LWD2	photoperiod, circadian clock	LIGHT-REGULATED WD 2	Encodes LIGHT-REGULATED WD1	A09	Scaffold000053	Bra026947	34.25	-
AT3G26744	3	ICE1	Vernalization	INDUCER OF CBF EXPRESSION 1	Encodes a MYC-like bHLH transcriptional activator	A06	Scaffold000047	Bra025226	22.2	-
AT3G26744	3	ICE1	Vernalization	INDUCER OF CBF EXPRESSION 1	Encodes a MYC-like bHLH transcriptional activator	A02	Scaffold000085	Bra032947	19.2997	-
AT3G26744	3	ICE1	Vernalization	INDUCER OF CBF EXPRESSION 1	Encodes a MYC-like bHLH transcriptional activator	A01	Scaffold000093	Bra034246	26.8161	-
AT3G26744	3	ICE1	Vernalization	INDUCER OF CBF EXPRESSION 1	Encodes a MYC-like bHLH transcriptional activator	A06	Scaffold000029	Bra019794	4.28899	-
AT3G26744	3	ICE1	Vernalization	INDUCER OF CBF EXPRESSION 1	Encodes a MYC-like bHLH transcriptional activator	A08	Scaffold000020	Bra016749	19.6417	-
AT3G26790	3	FUS3	gibberellin	FUSCA 3	Transcriptional factor with high similarity to the B3 region of the VP1/ABI3-like proteins	A02	Scaffold000085	Bra032953	19.3369	-
AT3G26790	3	FUS3	gibberellin	FUSCA 3	Transcriptional factor with high similarity to the B3 region of the VP1/ABI3-like proteins	A06	Scaffold000047	Bra025229	22.214	-
AT3G30180	3	BR6OX2	photoperiod, circadian clock	BRASSINOSTEROID-6-OXIDASE 2	Encodes a cytochrome p450 enzyme	A09	Scaffold000113	Bra036203	2.59643	-
AT3G30180	3	BR6OX2	photoperiod, circadian clock	BRASSINOSTEROID-6-OXIDASE 2	Encodes a cytochrome p450 enzyme	A02	Scaffold000031	Bra020747	22.8142	-
AT3G30180	3	BR6OX2	photoperiod, circadian clock	BRASSINOSTEROID-6-OXIDASE 2	Encodes a cytochrome p450 enzyme	A06	Scaffold000047	Bra025409	23.1568	-
AT3G30180	3	BR6OX2	photoperiod, circadian clock	BRASSINOSTEROID-6-OXIDASE 2	Encodes a cytochrome p450 enzyme	A04	Scaffold000048	Bra025427	7.08107	-
AT3G33520	3	ARP6	flower development	ACTIN-RELATED PROTEIN 6	putative component of a chromatin-remodeling complex	A08	Scaffold000073	Bra030818	0.070652	-
AT3G46640	3	LUX/PCL1	photoperiod, circadian clock	LUX ARRHYTHMO/PHYTOCLOCK 1	Myb transcription factor	A06	Scaffold000024	Bra018204	10.9836	-
AT3G46640	3	LUX/PCL1	photoperiod, circadian clock	LUX ARRHYTHMO/PHYTOCLOCK 1	Myb transcription factor	A01	Scaffold000090	Bra033809	13.4525	-
AT3G47500	3	CDF3	Photoperiod	CYCLING DOF FACTOR 3	DOF transcription factor	A06	Scaffold000024	Bra018141	10.5249	-
AT3G47710	3	BNQ3	LIGHT SIGNALING	BASIC HELIX-LOOP-HELIX PROTEIN 161	atypical non-DNA binding basic helix-loop-helix (bHLH) proteins	A06	Scaffold000024	Bra018117	10.3117	-
AT3G48430	3	REF6	vernalization	RELATIVE OF EARLY FLOWERING 6	Jumonji protein that is involved in histone demethylation	A06	Scaffold000024	Bra018060	9.86085	-
AT3G48590	3	NFYC1/HAP5A	Photoperiod	NUCLEAR TRANSCRIPTION FACTOR Y SUBUNIT C-1/HEME ACTIVATED PROTEIN 5A	CCAAT-box binding transcription factor	A06	Scaffold000024	Bra018046	9.73092	-
AT3G48590	3	NFYC1/HAP5A	Photoperiod	NUCLEAR TRANSCRIPTION FACTOR Y SUBUNIT C-1/HEME ACTIVATED PROTEIN 5A	CCAAT-box binding transcription factor	A06	Scaffold000150	Bra038636	14.259	-
AT3G49600	3	UBP26	Autonomous	UBIQUITIN CONJUGATING ENZYME 2	E2 enzyme involved in monoubiquitination of histone 2B	A06	Scaffold000028	Bra019603	13.8709	-
AT3G49600	3	UBP26	Autonomous	UBIQUITIN CONJUGATING ENZYME 2	E2 enzyme involved in monoubiquitination of histone 2B	A06	Scaffold000024	Bra017972	9.14524	-
AT3G54340	3	AP3	Flower meristem identity	APETALA 3	MADS-box transcription factor	A04	Scaffold000016	Bra014822	3.37541	A07
AT3G54340	3	AP3	Flower meristem identity	APETALA 3	MADS-box transcription factor	A09	Scaffold000006	Bra007066	26.9453	-
AT3G54720	3	AMP1	flower development	ALTERED MERISTEM PROGRAM 1	Encodes glutamate carboxypeptidase	A09	Scaffold000006	Bra007091	27.0728	-
AT3G54720	3	AMP1	flower development	ALTERED MERISTEM PROGRAM 1	Encodes glutamate carboxypeptidase	A04	Scaffold000016	Bra014794	3.18641	-
AT3G54990	3	SMZ	Photoperiod	SCHLAFMUTZE	AP2-domain transcription factor	A09	Scaffold000006	Bra007123	27.2582
AT3G57230	3	AGL16	-	AGAMOUS-LIKE 16	MADS-box transcription factor	A03	Scaffold000023	Bra017638	29.0285	-
AT3G57230	3	AGL16	-	AGAMOUS-LIKE 16	MADS-box transcription factor	A01	Scaffold000011	Bra011509	2.49932	-
AT3G57300	3	INO80	metabolic process,	INO80 ORTHOLOG	Encodes the Arabidopsis INO80 ortholog of the SWI/SNF ATPase family	A04	Scaffold000016	Bra014632	1.86858	-
AT3G57300	3	INO80	metabolic process,	INO80 ORTHOLOG	Encodes the Arabidopsis INO80 ortholog of the SWI/SNF ATPase family	A09	Scaffold000006	Bra007318	28.3758	-
AT3G57390	3	AGL18	Floral repressor	AGAMOUS-LIKE 18	MADS-box transcription factor	A09	Scaffold000006	Bra007324	28.4043	-
AT3G57390	3	AGL18	Floral repressor	AGAMOUS-LIKE 18	MADS-box transcription factor	A07	Scaffold000003	Bra003279	12.2422	-
AT3G57390	3	AGL18	Floral repressor	AGAMOUS-LIKE 18	MADS-box transcription factor	A04	Scaffold000016	Bra014628	1.84918	-
AT3G57920	3	SPL15	Vegetative to reproductive transition	SQUAMOSA PROMOTER BINDING PROTEIN-LIKE 15	SBP transcription factor	A07	Scaffold000003	Bra003305	12.4038	-
AT3G57920	3	SPL15	Vegetative to reproductive transition	SQUAMOSA PROMOTER BINDING PROTEIN-LIKE 15	SBP transcription factor	A04	Scaffold000016	Bra014599	1.65833	-
AT3G58780	3	SHP1	flower meristem	SHATTERPROOF 1	AGAMOUS [AG]-like MADS box protein	A04	Scaffold000016	Bra014552	1.39285	-
AT3G58780	3	SHP1	flower meristem	SHATTERPROOF 1	AGAMOUS [AG]-like MADS box protein	A09	Scaffold000006	Bra007419	28.9165	-
AT3G58780	3	SHP1	flower meristem	SHATTERPROOF 1	AGAMOUS [AG]-like MADS box protein	A07	Scaffold000003	Bra003356	12.6887	-
AT3G58780	3	SHP1	flower meristem	SHATTERPROOF 1	AGAMOUS [AG]-like MADS box protein	A05	Scaffold000004	Bra004716	1.49914	-
AT3G59060	3	PIL6	red or far-red light signaling pathway,	PHYTOCHROME-INTERACTING FACTOR 5	Myc-related bHLH transcription factor	A09	Scaffold000006	Bra007430	28.9813	-
AT3G60250	3	CKB3	photoperiod, circadian clock	CASEIN KINASE II BETA CHAIN 3	subunit of CK2 kinase	A07	Scaffold000003	Bra003407	12.959	-
AT3G60250	3	CKB3	photoperiod, circadian clock	CASEIN KINASE II BETA CHAIN 3	subunit of CK2 kinase	A09	Scaffold000006	Bra007520	29.4148	-
AT3G60250	3	CKB3	photoperiod, circadian clock	CASEIN KINASE II BETA CHAIN 3	subunit of CK2 kinase	A05	Scaffold000004	Bra004856	2.15032	-
AT3G60250	3	CKB3	photoperiod, circadian clock	CASEIN KINASE II BETA CHAIN 3	subunit of CK2 kinase	A03	Scaffold000001	Bra000359	10.8545	-
AT3G60870	3	AHL18	Vegetative to reproductive phase transition of meristem	AT-HOOK MOTIF NUCLEAR-LOCALIZED PROTEIN 18	Encodes an AT hook domain	-	-	no find	-	-
AT3G61120	3	AGL13	LIGHT SIGNALING	AGAMOUS-like 13	MADS-box transcription factor	A04	Scaffold000016	Bra014454	0.724963	-
AT3G62090	3	PIL2	red or far-red light signaling pathway,	PHYTOCHROME INTERACTING FACTOR 3-LIKE 2	Myc-related bHLH transcription factor	A09	Scaffold000006	Bra007660	30.1187	-
AT3G62090	3	PIL2	red or far-red light signaling pathway,	PHYTOCHROME INTERACTING FACTOR 3-LIKE 2	Myc-related bHLH transcription factor	A07	Scaffold000003	Bra003483	13.3244	-
At3g63010	3	GAr3	Gibberellin	GA INSENSITIVE DWARF1A	soluble nuclear localized GA receptor	A07	Scaffold000003	Bra003520	13.4862	-
At3g63010	3	GAr3	Gibberellin	GA INSENSITIVE DWARF1A	soluble nuclear localized GA receptor	A04	Scaffold000204	Bra040420	0.106338	-
At3g63010	3	GAr3	Gibberellin	GA INSENSITIVE DWARF1A	soluble nuclear localized GA receptor	A09	Scaffold000006	Bra007722	30.3722	A09
AT4G00450	4	CRP	MERISTEM RESPONSE and DEVELOPMENT	CRYPTIC PRECOCIOUS	Encodes the Arabidopsis homolog of the transcriptional regulator MED12	A03	Scaffold000001	Bra000972	14.3275	-
AT4G00450	4	CRP	MERISTEM RESPONSE and DEVELOPMENT	CRYPTIC PRECOCIOUS	Encodes the Arabidopsis homolog of the transcriptional regulator MED12	A09	Scaffold000128	Bra037341	0.776377	-
At4g00650	4	FRI	Vernalization	FRIGIDA	Encodes a major determinant of natural variation	A04	Scaffold000108	Bra035723	12.8318	A10
At4g00650	4	FRI	Vernalization	FRIGIDA	Encodes a major determinant of natural variation	A03	Scaffold000064	Bra029192	6.77837	-
AT4G00690	4	ULP1B	Photoperiod	UB-LIKE PROTEASE 1B	cysteine-type peptidase activity	-	Scaffold000104	Bra035361	-	-
AT4G02020	4	SDG10	vernalization	SET DOMAIN-CONTAINING PROTEIN 10	Encodes a polycomb group protein	A09	Scaffold000114	Bra036300	0.411498	-
At4g02560	4	LD	Autonomous	LUMINIDEPENDENS	Homeodomain protein	A05	Scaffold000025	Bra018540	9.04616	-
At4g02780	4	GA1	Gibberellin	ENT-COPALYL DIPHOSPHATE SYNTHETASE 1	Ent-copayl diphosphate synthetase 1	A03	Scaffold000001	Bra000864	13.7062	-
At4g02780	4	GA1	Gibberellin	ENT-COPALYL DIPHOSPHATE SYNTHETASE 1	Ent-copayl diphosphate synthetase 1	A09	Scaffold000114	Bra036239	0.071058	-
AT4G03400	4	DFL2	red light	DWARF IN LIGHT 2	Encodes a GH3-related gene	A01	Scaffold000093	Bra034205	26.6297	-
AT4G03400	4	DFL2	red light	DWARF IN LIGHT 2	Encodes a GH3-related gene	A03	Scaffold000013	Bra013086	23.0749	-
AT4G04885	4	PCFS4	flower development	PCF11P-SIMILAR PROTEIN 4	a homolog of yeast polyadenylation factor Protein 1	A09	Scaffold000066	Bra029526	17.6808	-
AT4G04890	4	PDF2	inflorescence meristems	PROTODERMAL FACTOR 2	Encodes a homeodomain protein	A09	Scaffold000066	Bra029527	17.6862	-
AT4G04890	4	PDF2	inflorescence meristems	PROTODERMAL FACTOR 2	Encodes a homeodomain protein	A03	Scaffold000152	Bra038757	24.0967	-
AT4G04890	4	PDF2	inflorescence meristems	PROTODERMAL FACTOR 2	Encodes a homeodomain protein	A03	Scaffold000001	Bra000807	13.4056	-
AT4G04890	4	PDF2	inflorescence meristems	PROTODERMAL FACTOR 2	Encodes a homeodomain protein	A08	Scaffold000032	Bra020872	10.3585	-
AT4G04890	4	PDF2	inflorescence meristems	PROTODERMAL FACTOR 2	Encodes a homeodomain protein	A01	Scaffold000014	Bra013556	6.33884	-
At4g08920	4	CRY1	photoperiod, circadian clock	CRYPTOCHROME 1	blue light photoreceptor	A09	Scaffold000134	Bra037880	10.7229	A09
AT4G09610	4	GASA2	Gibberellin	GAST1 PROTEIN HOMOLOG 2	unknown	-	-	no find	-	-
AT4G11110	4	SPA2	Photoperiod	SPA1-RELATED 2	WD-40 and protein kinase-like domain	A08	Scaffold000102	Bra035252	9.47794	-
AT4G11880	4	AGL14	-	AGAMOUS-like 14	MADS-box transcription factor	A09	Scaffold000066	Bra029424	16.8533	-
AT4G11880	4	AGL14	-	AGAMOUS-like 14	MADS-box transcription factor	A01	Scaffold000014	Bra013662	6.9338	-
AT4G11880	4	AGL14	-	AGAMOUS-like 14	MADS-box transcription factor	A03	Scaffold000027	Bra019343	26.3742	-
AT4G11880	4	AGL14	-	AGAMOUS-like 14	MADS-box transcription factor	A08	Scaffold000032	Bra020826	10.0442	-
AT4G12480	4	pEARLI	vernalization	EARLY ARABIDOPSIS ALUMINUM INDUCED 1	a putative lipid transfer protein	A09	Scaffold000066	Bra029456	17.148	-
AT4G12480	4	pEARLI	vernalization	EARLY ARABIDOPSIS ALUMINUM INDUCED 1	a putative lipid transfer protein	A03	Scaffold000001	Bra000775	13.1449	-
AT4G14110	4	COP9	LIGHT SIGNALING	CONSTITUTIVE PHOTOMORPHOGENIC 9	Represses photomorphogenesis and induces skotomorphogenesis in the dark	A08	Scaffold000146	Bra038444	8.98461	-
AT4G14110	4	COP9	LIGHT SIGNALING	CONSTITUTIVE PHOTOMORPHOGENIC 9	Represses photomorphogenesis and induces skotomorphogenesis in the dark	A04	Scaffold000083	Bra032760	5.46915	-
AT4G14540	4	NFYB3/HAP3C	Photoperiod	NUCLEAR TRANSCRIPTION FACTOR Y SUBUNIT B-3	CCAAT-box binding transcription factor	A05	Scaffold000055	Bra027199	19.5041	-
AT4G14540	4	NFYB3/HAP3C	Photoperiod	NUCLEAR TRANSCRIPTION FACTOR Y SUBUNIT B-3	CCAAT-box binding transcription factor	A03	Scaffold000001	Bra001615	17.5435	-
AT4G14540	4	NFYB3/HAP3C	Photoperiod	NUCLEAR TRANSCRIPTION FACTOR Y SUBUNIT B-3	CCAAT-box binding transcription factor	A01	Scaffold000033	Bra021147	21.906	-
AT4G14690	4	ELIP2	red or far-red light signaling pathway	EARLY LIGHT-INDUCIBLE PROTEIN 2	Encodes an early light-induced protein	A01	Scaffold000122	Bra036883	12.1812	-
AT4G15090	4	FAR1	far red light response signaling	FAR-RED IMPAIRED RESPONSE 1	Encodes a nuclear localized protein	A01	Scaffold000236	Bra040696	11.9632	-
AT4G15880	4	ESD4	vernalization-responsive	EARLY IN SHORT DAYS 4	SUMO specific protease	A08	Scaffold000138	Bra038062	6.68542	A08
AT4G15880	4	ESD4	vernalization-responsive	EARLY IN SHORT DAYS 4	SUMO specific protease	A03	Scaffold000013	Bra012758	21.226	A06
At4g16250	4	PHYD	photoperiod, circadian clock	PHYTOCHROME D	red/far red light photoreceptor	A05	Scaffold000037	Bra022192	17.628	-
AT4G16280	4	FCA	Autonomous	FLOWERING TIME CONTROL PROTEIN ALPHA	RNA binding protein	A01	Scaffold000147	Bra038446	10.7314	-
AT4G16780	4	HAT4	red or far-red light signaling pathway,	HOMEOBOX PROTEIN 2	Encodes a homeodomain-leucine zipper protein	A01	Scaffold000188	Bra040094	10.5991	-
AT4G16810	4	AT4G16810	-	-	VEFS-Box of polycomb protein	-	-	no find	-	-
AT4G16845	4	VRN2	Vernalization	VERNALIZATION 2	POLYCOMB REPRESSIVE COMPLEX 2 (PRC2) component; homologue of Su(z)12	A08	Scaffold000032	Bra021078	11.8598	A08
AT4G17060	4	FIP2	Vernalization	FRIGIDA INTERACTING PROTEIN 2	Encodes one of the FRI interacting proteins	A01	Scaffold000188	Bra040110	10.7172	-
AT4G17060	4	FIP2	Vernalization	FRIGIDA INTERACTING PROTEIN 2	Encodes one of the FRI interacting proteins	A08	Scaffold000032	Bra021072	11.8309	-
AT4G17640	4	CKB2	LIGHT SIGNALING	CASEIN KINASE II BETA CHAIN 2	Encodes casein kinase II beta (regulatory) subunit	A04	Scaffold000048	Bra025463	7.32709	-
AT4G17640	4	CKB2	LIGHT SIGNALING	CASEIN KINASE II BETA CHAIN 2	Encodes casein kinase II beta (regulatory) subunit	A01	Scaffold000190	Bra040171	4.47585	-
AT4G17640	4	CKB2	LIGHT SIGNALING	CASEIN KINASE II BETA CHAIN 2	Encodes casein kinase II beta (regulatory) subunit	A03	Scaffold000013	Bra012652	20.7115	-
AT4G17640	4	CKB2	LIGHT SIGNALING	CASEIN KINASE II BETA CHAIN 2	Encodes casein kinase II beta (regulatory) subunit	A02	Scaffold000036	Bra022101	17.2097	-
AT4G17640	4	CKB2	LIGHT SIGNALING	CASEIN KINASE II BETA CHAIN 2	Encodes casein kinase II beta (regulatory) subunit	A04	Scaffold000048	Bra025515	7.71479	-
At4g18130	4	PHYE	photoperiod, circadian clock	PHYTOCHROME E	red/far red light photoreceptor	A01	Scaffold000014	Bra013286	4.7454	A01,A06,A10
At4g20370	4	TSF	Photoperiod	TWIN SISTER OF FT	Phosphatidylethanolamine-binding protein	A07	Scaffold000019	Bra015710	18.8807	-
At4g20370	4	TSF	Photoperiod	TWIN SISTER OF FT	Phosphatidylethanolamine-binding protein	A07	Scaffold000003	Bra004117	16.8343	-
At4g20370	4	TSF	Photoperiod	TWIN SISTER OF FT	Phosphatidylethanolamine-binding protein	A02	Scaffold000038	Bra022475	7.65166	A02
AT4G20400	4	JMJ14	flower development	JUMONJI 4	Jumonji protein involved in histone demethylation	A01	Scaffold000014	Bra013461	5.82076	-
AT4G21200	4	GA2OX8	Gibberellin	GIBBERELLIN 2-OXIDASE 8	gibberellin 2-oxidase	A03	Scaffold000152	Bra038780	24.2667	-
AT4G21200	4	GA2OX8	Gibberellin	GIBBERELLIN 2-OXIDASE 8	gibberellin 2-oxidase	A08	Scaffold000032	Bra020890	10.4717	-
AT4G21690	4	GA3OX3	Gibberellin	GIBBERELLIN 3-OXIDASE 3	oxidoreductase activity	A08	Scaffold000032	Bra020909	10.6029	-
At4g22140	4	EBS	Photoperiod	EARLY BOLTING IN SHORT DAYS	zinc ion binding	A08	Scaffold000032	Bra020856	10.2168	-
At4g22140	4	EBS	Photoperiod	EARLY BOLTING IN SHORT DAYS	zinc ion binding	A03	Scaffold000027	Bra019395	26.6802	A02
At4g22140	4	EBS	Photoperiod	EARLY BOLTING IN SHORT DAYS	zinc ion binding	A01	Scaffold000014	Bra013592	6.54077	A01
AT4G22950	4	AGL19	FLC-independent vernalization pathway	AGAMOUS-LIKE 19	MADS domain transcription factor	A03	Scaffold000027	Bra019343	26.3742	-
AT4G22950	4	AGL19	FLC-independent vernalization pathway	AGAMOUS-LIKE 19	MADS domain transcription factor	A01	Scaffold000014	Bra013662	6.9338	-
AT4G22950	4	AGL19	FLC-independent vernalization pathway	AGAMOUS-LIKE 19	MADS domain transcription factor	A08	Scaffold000032	Bra020826	10.0442	-
AT4G22950	4	AGL19	FLC-independent vernalization pathway	AGAMOUS-LIKE 19	MADS domain transcription factor	A09	Scaffold000066	Bra029424	16.8533	-
AT4G23340	4	AT4G23340	metabolic process	-	2-oxoglutarate (2OG) and Fe(II)-dependent oxygenase superfamily protein	A03	Scaffold000027	Bra019310	26.112	-
AT4G23340	4	AT4G23340	metabolic process	-	2-oxoglutarate (3OG) and Fe(II)-dependent oxygenase superfamily protein	A01	Scaffold000014	Bra013686	7.1402	-
At4g24210	4	SLY1	Gibberellin	SLEEPY1	SCF E3 ubiquitine ligase, targets RGA for degradation	A01	Scaffold000014	Bra013776	7.72813	A01
At4g24540	4	AGL24	Meristem response	AGAMOUS-LIKE 24	MADS-box transcription factor	A01	Scaffold000014	Bra013812	7.88087	-
At4g24540	4	AGL24	Meristem response	AGAMOUS-LIKE 24	MADS-box transcription factor	A03	Scaffold000027	Bra019221	25.5305	A03
AT4G24620	4	PGI	DEVELOPMENT	PHOSPHOGLUCOSE ISOMERASE 1	encodes the plastid phospho-glucose (Glc) isomerase	A01	Scaffold000014	Bra013819	7.93715	-
AT4G24620	4	PGI	DEVELOPMENT	PHOSPHOGLUCOSE ISOMERASE 1	encodes the plastid phospho-glucose (Glc) isomerase	A03	Scaffold000027	Bra019214	25.4964	-
AT4G25420	4	GA20OX1	Gibberellin	GIBBERELLIN 20-OXIDASE 1	gibberellin 20-oxidase activity, GA biosynthesis	A03	Scaffold000027	Bra019165	25.216	-
AT4G25420	4	GA20OX1	Gibberellin	GIBBERELLIN 20-OXIDASE 1	gibberellin 20-oxidase activity, GA biosynthesis	A01	Scaffold000014	Bra013890	8.27874	-
AT4G25420	4	GA20OX1	Gibberellin	GIBBERELLIN 20-OXIDASE 1	gibberellin 20-oxidase activity, GA biosynthesis	A02	Scaffold000038	Bra022565	8.32556	-
AT4G25420	4	GA20OX1	Gibberellin	GIBBERELLIN 20-OXIDASE 1	gibberellin 20-oxidase activity, GA biosynthesis	A01	Scaffold000061	Bra028277	17.3783	-
AT4G25470	4	CBF2	Vernalization	C-REPEAT/DRE BINDING FACTOR 2	Encodes a member of the DREB subfamily A-1 of ERF/AP2 transcription factor family	A03	Scaffold000039	Bra022770	7.08551	-
AT4G25470	4	CBF2	Vernalization	C-REPEAT/DRE BINDING FACTOR 2	Encodes a member of the DREB subfamily A-1 of ERF/AP2 transcription factor family	A03	Scaffold000027	Bra019162	25.1858	-
AT4G25470	4	CBF2	Vernalization	C-REPEAT/DRE BINDING FACTOR 2	Encodes a member of the DREB subfamily A-1 of ERF/AP2 transcription factor family	A08	Scaffold000010	Bra010463	14.4938	-
AT4G25480	4	CBF3	Vernalization	C-REPEAT BINDING FACTOR 3	encodes a member of the DREB subfamily A-1 of ERF/AP2 transcription factor family (CBF3)	A03	Scaffold000039	Bra022770	7.08551	-
AT4G25480	4	CBF3	Vernalization	C-REPEAT BINDING FACTOR 3	encodes a member of the DREB subfamily A-1 of ERF/AP2 transcription factor family (CBF3)	A03	Scaffold000027	Bra019162	25.1858	-
AT4G25490	4	CBF1	Vernalization	C-REPEAT/DRE BINDING FACTOR 1	Transcriptional activator	A03	Scaffold000039	Bra022770	7.08551	-
AT4G25490	4	CBF1	Vernalization	C-REPEAT/DRE BINDING FACTOR 1	Transcriptional activator	A08	Scaffold000010	Bra010463	14.4938	-
AT4G25490	4	CBF1	Vernalization	C-REPEAT/DRE BINDING FACTOR 1	Transcriptional activator	A03	Scaffold000027	Bra019162	25.1858	-
AT4G25530	4	FWA	flower development	FLOWERING WAGENINGEN	Homeodomain transcription factor	A01	Scaffold000014	Bra013898	8.36237	-
AT4G27060	4	TOR1	the orientation of cortical microtubules and the direction of organ growth. The protein plays a role in control of microtubule dependent anisotropic cell elongation	TORTIFOLIA 1	plant-specific microtubule-associated protein	A01	Scaffold000051	Bra026382	9.84498	-
AT4G27430	4	CIP7	LIGHT SIGNALING	COP1-INTERACTING PROTEIN 7	-	A01	Scaffold000051	Bra026351	9.61743	-
AT4G29130	4	HXK1	-	HEXOKINASE 1	Encodes a hexokinase (HXK1) in the plant glucose-signaling network	A07	Scaffold000158	Bra039025	0.860745	-
AT4G29130	4	HXK1	-	HEXOKINASE 1	Encodes a hexokinase (HXK1) in the plant glucose-signaling network	A09	Scaffold000119	Bra036699	5.76072	-
AT4G29830	4	VIP3	Vernalization	VERNALIZATION INDEPENDENCE 3	Component of Paf1c	A01	Scaffold000011	Bra011139	0.65976	-
AT4G29830	4	VIP3	Vernalization	VERNALIZATION INDEPENDENCE 3	Component of Paf1c	A08	Scaffold000010	Bra010317	13.6879	-
AT4G30200	4	VEL1	Photoperiod	VERNALIZATION5/VIN3-LIKE 1	a fibronectin III and PHD finger domain	A03	Scaffold000043	Bra024097	27.8436	-
AT4G30200	4	VEL1	Photoperiod	VERNALIZATION5/VIN3-LIKE 1	a fibronectin III and PHD finger domain	A08	Scaffold000010	Bra010297	13.5521	A08
AT4G30200	4	VEL1	Photoperiod	VERNALIZATION5/VIN3-LIKE 1	a fibronectin III and PHD finger domain	A01	Scaffold000011	Bra011173	0.876708	-
AT4G30972	4	miR156b	Vegetative to reproductive transition	micro RNA 156b	Encodes a microRNA that targets several SPL family members	-	-	no find	-	-
AT4G31120	4	SKB1	vernalization	SHK1 BINDING PROTEIN 1	histone modification	A03	Scaffold000043	Bra024023	27.3453	-
AT4G31120	4	SKB1	vernalization	SHK1 BINDING PROTEIN 1	histone modification	A08	Scaffold000010	Bra010256	13.3059	-
AT4G31380	4	FLP1	MERISTEM RESPONSE	FPF1-LIKE PROTEIN 1	unknown	A08	Scaffold000010	Bra010240	13.2007	-
AT4G31380	4	FLP1	MERISTEM RESPONSE	FPF1-LIKE PROTEIN 1	unknown	A01	Scaffold000011	Bra011265	1.35309	-
AT4G31380	4	FLP1	MERISTEM RESPONSE	FPF1-LIKE PROTEIN 1	unknown	A03	Scaffold000043	Bra024011	27.2619	-
AT4G31500	4	ATR4	signal transduction in red light	ALTERED TRYPTOPHAN REGULATION 4	Encodes an oxime-metabolizing enzyme in the biosynthetic pathway of glucosinolates	A08	Scaffold000099	Bra034941	5.81654	-
AT4G31877	4	miR156c	Vegetative to reproductive transition	micro RNA 156c	Encodes a microRNA that targets several SPL family members	-	-	no find	-	-
AT4G32040	4	KNAT5	gibberellin	KNOTTED1-LIKE HOMEOBOX GENE 5	A member of Class II KN1-like homeodomain transcription factors	A03	Scaffold000043	Bra023965	26.9522	-
AT4G32040	4	KNAT5	gibberellin	KNOTTED1-LIKE HOMEOBOX GENE 5	A member of Class II KN1-like homeodomain transcription factors	A01	Scaffold000011	Bra011317	1.62756	-
AT4G32980	4	ATH1	floral meristems	ARABIDOPSIS THALIANA HOMEOBOX 1	Encodes transcription factor	A01	Scaffold000011	Bra011403	2.05859	-
AT4G32980	4	ATH1	floral meristems	ARABIDOPSIS THALIANA HOMEOBOX 1	Encodes transcription factor	A03	Scaffold000124	Bra037031	29.18	-
AT4G33280	4	AT4G33280	Flower meristem identity	-	AP2/B3-like transcriptional factor family protein	A03	Scaffold000124	Bra037010	29.0207	-
AT4G34530	4	CIB1	Light signaling	CRYPTOCHROME INTERACTING Bhlh	bHLH transcription factor	A01	Scaffold000011	Bra011540	2.61936	-
At4g35900	4	FD	Meristem response	FLOWERING LOCUS D	bZIP transcription factor	A08	Scaffold000010	Bra010504	14.7199	-
At4g35900	4	FD	Meristem response	FLOWERING LOCUS D	bZIP transcription factor	A03	Scaffold000023	Bra017735	29.6718	-
At4g35900	4	FD	Meristem response	FLOWERING LOCUS D	bZIP transcription factor	A01	Scaffold000011	Bra011648	3.12438	A01
AT4G36920	4	AP2	Flower meristem identity	APETALA 2	MADS-box transcription factor	A01	IScaffold000011	Bra011741	3.5988	A01
AT4G36920	4	AP2	Flower meristem identity	APETALA 2	MADS-box transcription factor	A03	Scaffold000023	Bra017809	30.1657	-
AT4G37580	4	COP3	metabolic process	CONSTITUTIVE PHOTOMORPHOGENIC 3	putative N-acetyltransferase	A03	Scaffold000023	Bra017835	30.358	-
AT4G37580	4	COP3	metabolic process	CONSTITUTIVE PHOTOMORPHOGENIC 3	putative N-acetyltransferase	A08	Scaffold000010	Bra010602	15.3124	-
AT4G37580	4	COP3	metabolic process	CONSTITUTIVE PHOTOMORPHOGENIC 3	putative N-acetyltransferase	A01	Scaffold000011	Bra011775	3.78081	-
AT4G37580	4	COP3	metabolic process	CONSTITUTIVE PHOTOMORPHOGENIC 3	putative N-acetyltransferase	A04	Scaffold000079	Bra032186	11.2614	-
AT4G37880	4	T28I19.160	unknown	-	LisH/CRA/RING-U-box domains-containing protein	A01	Scaffold000011	Bra011793	3.91562	-
AT4G37880	4	T28I19.160	unknown	-	LisH/CRA/RING-U-box domains-containing protein	A08	Scaffold000010	Bra010618	15.4494	-
AT4G37940	4	AGL21	germinated pollen stage	AGAMOUS-LIKE 21	encodes a MADS box protein	A01	Scaffold000011	Bra011797	3.92574	-
AT4G37940	4	AGL21	germinated pollen stage	AGAMOUS-LIKE 21	encodes a MADS box protein	A08	Scaffold000010	Bra010623	15.4653	-
AT4G37940	4	AGL21	germinated pollen stage	AGAMOUS-LIKE 21	encodes a MADS box protein	A09	Scaffold000182	Bra039921	31.4755	-
AT4G37940	4	AGL21	germinated pollen stage	AGAMOUS-LIKE 21	encodes a MADS box protein	A04	Scaffold000070	Bra030222	9.05275	-
AT4G39400	4	BIN1	flower development	BRASSINOSTEROID INSENSITIVE 1	Encodes a plasma membrane localized leucine-rich repeat receptor kinase	A01	Scaffold000011	Bra011862	4.2246	-
AT4G39400	4	BIN1	flower development	BRASSINOSTEROID INSENSITIVE 1	Encodes a plasma membrane localized leucine-rich repeat receptor kinase	A06	Scaffold000089	Bra033615	25.4236	-
AT4G39400	4	BIN1	flower development	BRASSINOSTEROID INSENSITIVE 1	Encodes a plasma membrane localized leucine-rich repeat receptor kinase	A08	Scaffold000010	Bra010684	15.8134	A08
AT5G01040	5	LAC8	MERISTEM RESPONSE and DEVELOPMENT	LACCASE 9	putative laccase	A03	Scaffold000005	Bra005699	0.181242	-
AT5G01040	5	LAC8	MERISTEM RESPONSE and DEVELOPMENT	LACCASE 10	putative laccase	A02	Scaffold000063	Bra028885	2.55443	-
AT5G02030	5	PNY	Inflorescence meristem development	POUND-FOOLISH	BEL1-like homeodomain transcription factor	A10	Scaffold000008	Bra009618	17.4199	-
AT5G02030	5	PNY	Inflorescence meristem development	POUND-FOOLISH	BEL1-like homeodomain transcription factor	A02	Scaffold000063	Bra028883	2.54304	-
AT5G02030	5	PNY	Inflorescence meristem development	POUND-FOOLISH	BEL1-like homeodomain transcription factor	A03	Scaffold000005	Bra005703	0.203613	-
AT5G02200	5	FHL	response to blue light	FAR-RED-ELONGATED HYPOCOTYL1-LIKE	Encodes a small plant-specific protein	A10	Scaffold000008	Bra009607	17.3826	-
AT5G02810	5	PRR7	photoperiod, circadian clock	PSEUDO-RESPONSE REGULATOR 7	unknown	A10	Scaffold000008	Bra009565	17.2016	-
AT5G02810	5	PRR7	photoperiod, circadian clock	PSEUDO-RESPONSE REGULATOR 7	unknown	A02	Scaffold000063	Bra028861	2.43006	-
AT5G02840	5	LCL1	photoperiod, circadian clock	LHY/CCA1-LIKE 1	CCA1 and LHY colocalize in the nucleus and form heterodimers in vivo	A10	Scaffold000008	Bra009562	17.1917	-
AT5G02840	5	LCL1	photoperiod, circadian clock	LHY/CCA1-LIKE 1	CCA1 and LHY colocalize in the nucleus and form heterodimers in vivo	A03	Scaffold000005	Bra005751	0.435637	-
AT5G02840	5	LCL1	photoperiod, circadian clock	LHY/CCA1-LIKE 1	CCA1 and LHY colocalize in the nucleus and form heterodimers in vivo	A01	Scaffold000093	Bra034074	26.0026	-
AT5G02840	5	LCL1	photoperiod, circadian clock	LHY/CCA1-LIKE 1	CCA1 and LHY colocalize in the nucleus and form heterodimers in vivo	A05	Scaffold000067	Bra029778	22.5734	-
AT5G03790	5	LMI1	Flower meristem identity	LATE MERISTEM IDENTITY 1	HD-Zip transcription factor	A10	Scaffold000008	Bra009510	16.9475	-
AT5G03790	5	LMI1	Flower meristem identity	LATE MERISTEM IDENTITY 1	HD-Zip transcription factor	A02	Scaffold000063	Bra028820	2.22421	-
At5g03840	5	TFL1	floral meristems	TERMINAL FLOWER 1	Phosphatidylethanolamine-binding protein	A03	Scaffold000005	Bra005783	0.604516
At5g03840	5	TFL1	floral meristems	TERMINAL FLOWER 1	Phosphatidylethanolamine-binding protein	A02	Scaffold000063	Bra028815	2.21415	-
At5g03840	5	TFL1	floral meristems	TERMINAL FLOWER 1	Phosphatidylethanolamine-binding protein	A10	Scaffold000008	Bra009508	16.9242	A10
AT5G04240	5	ELF6	Photoperiod	EARLY FLOWERING 6	Jumonji protein involved in histone demethylation	A10	Scaffold000008	Bra009474	16.8057	-
AT5G04275	5	MIR172(EAT)	Photoperiod	miR172b (micro RNA 172b)	Encodes a microRNA	A02	Scaffold000063	Bra020262	5.90531	-
AT5G04275	5	MIR172(EAT)	Photoperiod	miR172b (micro RNA 172b)	Encodes a microRNA	A10	Scaffold000008	Bra002510	8.55234	-
AT5G05690	5	CPD	autonomous	CONSTITUTIVE PHOTOMORPHOGENIC DWARF	Encodes a member of the CP90A family	A10	Scaffold000008	Bra009126	15.3006	A10
AT5G05690	5	CPD	autonomous	CONSTITUTIVE PHOTOMORPHOGENIC DWARF	Encodes a member of the CP90A family	A02	Scaffold000063	Bra028751	1.91033	-
AT5G05690	5	CPD	autonomous	CONSTITUTIVE PHOTOMORPHOGENIC DWARF	Encodes a member of the CP90A family	A03	Scaffold000005	Bra005863	0.978155	-
AT5G06100	5	MYB33	Gibberellin	MYB DOMAIN PROTEIN 33	MYB transcription factor	A05	Scaffold000098	Bra034842	21.5097	-
AT5G06100	5	MYB33	Gibberellin	MYB DOMAIN PROTEIN 33	MYB transcription factor	A10	Scaffold000002	Bra002042	5.73978	-
AT5G07200	5	YAP169	Gibberellin	GIBBERELLIN 20-OXIDASE 3	encodes a gibberellin 20-oxidase.	A03	Scaffold000005	Bra005927	1.25308	-
AT5G07200	5	YAP169	Gibberellin	GIBBERELLIN 20-OXIDASE 3	encodes a gibberellin 20-oxidase.	A02	Scaffold000063	Bra028706	1.69369	-
AT5G07200	5	YAP169	Gibberellin	GIBBERELLIN 20-OXIDASE 3	encodes a gibberellin 20-oxidase.	A10	Scaffold000008	Bra009285	15.9392	-
AT5G07200	5	YAP169	Gibberellin	GIBBERELLIN 20-OXIDASE 3	encodes a gibberellin 20-oxidase.	A01	Scaffold000076	Bra031467	16.6485	-
AT5G07200	5	YAP169	Gibberellin	GIBBERELLIN 20-OXIDASE 3	encodes a gibberellin 20-oxidase.	A09	Scaffold000054	Bra027106	8.48034	-
AT5G07200	5	YAP169	Gibberellin	GIBBERELLIN 20-OXIDASE 3	encodes a gibberellin 20-oxidase.	-	Scaffold000162	Bra039251	-	-
AT5G07200	5	YAP169	Gibberellin	GIBBERELLIN 20-OXIDASE 3	encodes a gibberellin 20-oxidase.	A06	Scaffold000009	Bra010064	19.0123	-
AT5G08330	5	TCP11	photoperiod, circadian clock	TCP DOMAIN PROTEIN 11	unknown	A03	Scaffold000005	Bra005984	1.49928	-
AT5G08330	5	TCP11	photoperiod, circadian clock	TCP DOMAIN PROTEIN 11	unknown	A10	Scaffold000008	Bra009338	16.2062	-
AT5G08330	5	TCP11	photoperiod, circadian clock	TCP DOMAIN PROTEIN 11	unknown	A02	Scaffold000063	Bra028662	1.49508	-
At5g10140	5	FLC	Vernalization	FLOWERING LOCUS C) also called FLF (FLOWERING LOCUS F) and AGL25 (AGAMOUS LIKE 25	MADS box transcription factor	A10	Scaffold000008	Bra009055	15.0155	A10
At5g10140	5	FLC	Vernalization	FLOWERING LOCUS C) also called FLF (FLOWERING LOCUS F) and AGL25 (AGAMOUS LIKE 25	MADS box transcription factor	A03	Scaffold000005	Bra006051	1.76786	A03
At5g10140	5	FLC	Vernalization	FLOWERING LOCUS C) also called FLF (FLOWERING LOCUS F) and AGL25 (AGAMOUS LIKE 25	MADS box transcription factor	A02	Scaffold000062	Bra028599	1.24292	A02
At5g10140	5	FLC	Vernalization	FLOWERING LOCUS C) also called FLF (FLOWERING LOCUS F) and AGL25 (AGAMOUS LIKE 25	MADS box transcription factor	A03	Scaffold000039	Bra022771	7.10062	A03
AT5G10625	5	AT5G10625	-	-	flowering promoting factor 1	A10	Scaffold000008	Bra009017	14.8394	-
AT5G10945	5	miR156d	Vegetative to reproductive transition	micro RNA 156d	Encodes a microRNA that targets several SPL family members	-	-	no find	-	-
AT5G11260	5	HY5	LIGHT SIGNALING	ELONGATED HYPOCOTYL 5	Basic leucine zipper (bZIP) transcription factor	A10	Scaffold000008	Bra008976	14.6581	-
AT5G11260	5	HY5	LIGHT SIGNALING	ELONGATED HYPOCOTYL 5	Basic leucine zipper (bZIP) transcription factor	A02	Scaffold000041	Bra023317	2.7939	-
AT5G11530	5	EMF1	-	EMBRYONIC FLOWER 1	Proposed to be involved in polycomb group-mediated gene silencing with a role related to PRC1 in animals.	A02	Scaffold000041	Bra023327	2.85382	-
AT5G11530	5	EMF1	-	EMBRYONIC FLOWER 1	Proposed to be involved in polycomb group-mediated gene silencing with a role related to PRC1 in animals.	A03	Scaffold000005	Bra006104	2.03114	-
AT5G11977	5	miR156e	Vegetative to reproductive transition	micro RNA 156e	Encodes a microRNA that targets several SPL family members	-	-	no find	-	-
AT5G12840	5	NFYA1/HAP2A	Photoperiod	NUCLEAR FACTOR Y, SUBUNIT A1/HEME ACTIVATED PROTEIN 2A	CCAAT-box binding transcription factor	A10	Scaffold000008	Bra008878	14.2127	-
AT5G12840	5	NFYA1/HAP2A	Photoperiod	NUCLEAR FACTOR Y, SUBUNIT A1/HEME ACTIVATED PROTEIN 2A	CCAAT-box binding transcription factor	A02	Scaffold000041	Bra023378	3.07913	-
AT5G12840	5	NFYA1/HAP2A	Photoperiod	NUCLEAR FACTOR Y, SUBUNIT A1/HEME ACTIVATED PROTEIN 2A	CCAAT-box binding transcription factor	A03	Scaffold000005	Bra006165	2.31669	-
AT5G13480	5	FY	Autonomous	FY	Polyadenylation factor	A03	Scaffold000005	Bra006202	2.49664	-
AT5G13480	5	FY	Autonomous	FY	Polyadenylation factor	A02	Scaffold000041	Bra023416	3.27526	A02
AT5G13790	5	AGL15	Floral repressor	AGAMOUS-LIKE 15	MADS-box transcription factor	A03	Scaffold000005	Bra006214	2.55366	A02
AT5G13790	5	AGL15	Floral repressor	AGAMOUS-LIKE 15	MADS-box transcription factor	A10	Scaffold000008	Bra008802	13.8565	-
AT5G13790	5	AGL15	Floral repressor	AGAMOUS-LIKE 15	MADS-box transcription factor	A09	Scaffold000066	Bra029494	17.4462	-
AT5G14920	5	AT5G14920	Gibberellin	-	-	A03	Scaffold000005	Bra006273	2.77999	-
AT5G15160	5	BNQ2	LIGHT SIGNALING	BASIC HELIX-LOOP-HELIX PROTEIN 134	atypical non-DNA binding basic helix-loop-helix (bHLH) proteins	A02	Scaffold000041	Bra023508	3.68717	-
AT5G15160	5	BNQ2	LIGHT SIGNALING	BASIC HELIX-LOOP-HELIX PROTEIN 134	atypical non-DNA binding basic helix-loop-helix (bHLH) proteins	A03	Scaffold000005	Bra006286	2.8751	-
AT5G15160	5	BNQ2	LIGHT SIGNALING	BASIC HELIX-LOOP-HELIX PROTEIN 134	atypical non-DNA binding basic helix-loop-helix (bHLH) proteins	A10	Scaffold000008	Bra008716	13.4877	-
AT5G15230	5	GASA4	Gibberellin	GAST1 PROTEIN HOMOLOG 4	Gibberellin-regulated family protein	A02	Scaffold000041	Bra023513	3.70669	-
AT5G15230	5	GASA4	Gibberellin	GAST1 PROTEIN HOMOLOG 4	Gibberellin-regulated family protein	A03	Scaffold000005	Bra006291	2.89348	-
At5g15840	5	CO	Photoperiod	CONSTANS	Zinc finger transcription factor	A10	Scaffold000041	Bra023541	3.84871	A02
At5g15840	5	CO	Photoperiod	CONSTANS	Zinc finger transcription factor	A10	Scaffold000008	Bra008669	13.2739
AT5G15850	5	COL1	circadian clock	CONSTANS-LIKE 1	Homologous to the flowering-time gene CONSTANS	A10	Scaffold000008	Bra008668	13.2694	A10
AT5G15850	5	COL1	circadian clock	CONSTANS-LIKE 1	Homologous to the flowering-time gene CONSTANS	A02	Scaffold000041	Bra023541	3.84871	-
AT5G15960	5	KIN1	Vernalization	F1N13.100	an anti-freeze protein	-	-	no find	-	-
AT5G15970	5	KIN2	Vernalization	COLD-RESPONSIVE 6.6	an anti-freeze protein	-	-	no find	-	-
AT5G16260	5	ELF9	Photoperiod	EARLY FLOWERING 9	Encodes a RNA binding protein	A03	Scaffold000043	Bra024019	27.3184	-
AT5G16260	5	ELF9	Photoperiod	EARLY FLOWERING 9	Encodes a RNA binding protein	A10	Scaffold000008	Bra008629	13.1201	-
At5g16320	5	FRL1	Vernalization	FRIGIDA LIKE 1	family member of FRI-related genes	A09	Scaffold000040	Bra023207	20.4649	-
At5g16320	5	FRL1	Vernalization	FRIGIDA LIKE 1	family member of FRI-related genes	A10	Scaffold000008	Bra008624	13.09	A10
At5g17690	5	TFL2	Photoperiod, vernalization and flower development	TERMINAL FLOWER 2	CHROMO-domain protein	A02	Scaffold000041	Bra023629	4.25768	A10
At5g17690	5	TFL2	Photoperiod, vernalization and flower development	TERMINAL FLOWER 2	CHROMO-domain protein	A08	Scaffold000015	Bra013958	1.31174	-
AT5G19550	5	AAT2	Photoperiod	ASPARTATE AMINOTRANSFERASE 2	cytosolic isoenzyme	A02	Scaffold000030	Bra020047	4.7919	-
AT5G19550	5	AAT2	Photoperiod	ASPARTATE AMINOTRANSFERASE 2	cytosolic isoenzyme	A10	Scaffold000002	Bra002245	7.00927	-
AT5G19550	5	AAT2	Photoperiod	ASPARTATE AMINOTRANSFERASE 2	cytosolic isoenzyme	-	-	Bra034522	-	-
AT5G19550	5	AAT2	Photoperiod	ASPARTATE AMINOTRANSFERASE 2	cytosolic isoenzyme	A09	Scaffold000054	Bra027015	7.56735	-
AT5G19550	5	AAT2	Photoperiod	ASPARTATE AMINOTRANSFERASE 2	cytosolic isoenzyme	A09	Scaffold000119	Bra036647	5.43423	-
AT5G20240	5	PI	Flower meristem identity	PISTILLATA	MADS domain transcription factor	A02	Scaffold000030	Bra020093	4.98459	A02
AT5G20240	5	PI	Flower meristem identity	PISTILLATA	MADS domain transcription factor	A03	Scaffold000005	Bra006549	3.99987	-
AT5G20240	5	PI	Flower meristem identity	PISTILLATA	MADS domain transcription factor	A10	Scaffold000002	Bra002285	7.20832	-
AT5G20730	5	NPH4	blue light signaling pathway	NON-PHOTOTROPHIC HYPOCOTYL	Encodes an auxin-regulated transcriptional activator	A02	Scaffold000030	Bra020125	5.13574	-
AT5G20730	5	NPH4	blue light signaling pathway	NON-PHOTOTROPHIC HYPOCOTYL	Encodes an auxin-regulated transcriptional activator	A10	Scaffold000002	Bra002327	7.406	-
AT5G20730	5	NPH4	blue light signaling pathway	NON-PHOTOTROPHIC HYPOCOTYL	Encodes an auxin-regulated transcriptional activator	A06	Scaffold000049	Bra025720	7.43837	-
AT5G20730	5	NPH4	blue light signaling pathway	NON-PHOTOTROPHIC HYPOCOTYL	Encodes an auxin-regulated transcriptional activator	A08	Scaffold000020	Bra016517	18.6901	-
At5g23150	5	HUA2	VERNALIZATION	HUA is the full name, means flower in Chinese	Involved in mRNA processing	A02	Scaffold000065	Bra029359	24.0443	-
At5g23150	5	HUA2	VERNALIZATION	HUA is the full name, means flower in Chinese	Involved in mRNA processing	A03	Scaffold000013	Bra013022	22.6625	-
At5g23150	5	HUA2	VERNALIZATION	HUA is the full name, means flower in Chinese	Involved in mRNA processing	A10	Scaffold000008	Bra009330	16.1715	-
AT5G24470	5	APRR5	Photoperiod, circadian clock	PSEUDO-RESPONSE REGULATOR 5	unknown	A02	Scaffold000065	Bra029407	24.3334	-
AT5G24470	5	APRR5	Photoperiod, circadian clock	PSEUDO-RESPONSE REGULATOR 5	unknown	A06	Scaffold000009	Bra009768	17.0467	-
AT5G24470	5	APRR5	Photoperiod, circadian clock	PSEUDO-RESPONSE REGULATOR 5	unknown	A09	Scaffold000118	Bra036517	1.5272	A09
At5g24860	5	FPF1	gibberellin	FLOWERING PROMOTING FACTOR 1	encodes a small protein of 12.6 kDa	A09	Scaffold000118	Bra036525	1.57122	-
At5g24860	5	FPF1	gibberellin	FLOWERING PROMOTING FACTOR 1	encodes a small protein of 12.6 kDa	A06	Scaffold000009	Bra009799	17.2827	A06
AT5G25810	5	TNY	induced by ethylene and light	-	encodes a member of the DREB subfamily A-4 of ERF/AP2 transcription factor family	A06	Scaffold000009	Bra009862	17.688	-
AT5G25810	5	TNY	induced by ethylene and light	-	encodes a member of the DREB subfamily A-4 of ERF/AP2 transcription factor family	A09	Scaffold000118	Bra036552	1.72037	-
AT5G25900	5	GA3	Gibberellin	GA REQUIRING 3	Encodes a member of the CYP701A cytochrome p450 family	A06	Scaffold000009	Bra009868	17.724	-
AT5G26147	5	miR156f	Vegetative to reproductive transition	mmicro RNA 156f	Encodes a microRNA that targets several SPL family members	-	-	no find	-	-
AT5G27230	5	AT5G27230	VERNALIZATION	-	Frigida-like protein	A06	Scaffold000009	Bra009973	18.3414	-
AT5G27230	5	AT5G27230	VERNALIZATION	-	Frigida-like protein	A09	Scaffold000113	Bra036105	2.11495	-
At5g27320	5	GAr1	Gibberellin	GA INSENSITIVE DWARF1C	soluble nuclear localized GA receptor	A06	Scaffold000009	Bra009970	18.3253
AT5G28450	5	AT5G28450	photosynthesis	F21B23.110	Chlorophyll A-B binding protein	A04	Scaffold000016	Bra014433	0.114099	-
AT5G28450	5	AT5G28450	photosynthesis	F21B23.110	Chlorophyll A-B binding protein	A07	Scaffold000003	Bra003451	13.1631	-
AT5G28490	5	LSH1	LIGHT SENSITIVE	LIGHT-DEPENDENT SHORT HYPOCOTYLS 1	Encodes a nuclear protein	A02	Scaffold000031	Bra020610	21.918	-
AT5G28490	5	LSH1	LIGHT SENSITIVE	LIGHT-DEPENDENT SHORT HYPOCOTYLS 1	Encodes a nuclear protein	A06	Scaffold000009	Bra009997	18.4746	-
AT5G28490	5	LSH1	LIGHT SENSITIVE	LIGHT-DEPENDENT SHORT HYPOCOTYLS 1	Encodes a nuclear protein	A09	Scaffold000113	Bra036134	2.23425	-
AT5G28490	5	LSH1	LIGHT SENSITIVE	LIGHT-DEPENDENT SHORT HYPOCOTYLS 1	Encodes a nuclear protein	-	-	Bra040188	-	-
AT5G28490	5	LSH1	LIGHT SENSITIVE	LIGHT-DEPENDENT SHORT HYPOCOTYLS 1	Encodes a nuclear protein	A03	Scaffold000001	Bra001109	14.9269	-
AT5G28490	5	LSH1	LIGHT SENSITIVE	LIGHT-DEPENDENT SHORT HYPOCOTYLS 1	Encodes a nuclear protein	A01	Scaffold000189	Bra040137	27.5482	-
AT5G35840	5	PHYC	photoperiod, circadian clock	PHYTOCHROME C	red/far red light photoreceptor	A05	Scaffold000166	Bra039485	9.32779	-
AT5G37055	5	SEF	Flower development	SERRATED LEAVES AND EARLY FLOWERING	MADS-box transcription factor	A10	Scaffold000002	Bra002649	9.30622	-
AT5G37055	5	SEF	Flower development	SERRATED LEAVES AND EARLY FLOWERING	MADS-box transcription factor	A03	Scaffold000005	Bra006766	4.966	-
AT5G37055	5	SEF	Flower development	SERRATED LEAVES AND EARLY FLOWERING	MADS-box transcription factor	A09	Scaffold000084	Bra032836	12.012	-
AT5G37260	5	CIR1	photoperiod, circadian clock	CIRCADIAN 1	MYB transcription factor	A05	Scaffold000166	Bra039503	9.56033	-
AT5G37770	5	CML24	LIGHT SIGNALING	CALMODULIN-LIKE 24	Encodes a protein with 40% similarity to calmodulin	A04	Scaffold000048	Bra025439	0.0662523	-
AT5G37770	5	CML24	LIGHT SIGNALING	CALMODULIN-LIKE 24	Encodes a protein with 40% similarity to calmodulin	A07	Scaffold000003	Bra004165	17.069	-
AT5G37780	5	CAM1	-	CALMODULIN 1	encodes a calmodulin	A04	Scaffold000048	Bra025438	0.0652154	-
AT5G37780	5	CAM1	-	CALMODULIN 1	encodes a calmodulin	A07	Scaffold000003	Bra004166	17.0715	-
AT5G37780	5	CAM1	-	CALMODULIN 1	encodes a calmodulin	A10	Scaffold000002	Bra002368	7.67964	-
AT5G37780	5	CAM1	-	CALMODULIN 1	encodes a calmodulin	A02	Scaffold000030	Bra020155	5.28614	-
AT5G37780	5	CAM1	-	CALMODULIN 1	encodes a calmodulin	A09	Scaffold000006	Bra007269	28.1077	-
AT5G37780	5	CAM1	-	CALMODULIN 1	encodes a calmodulin	A03	Scaffold000005	Bra006595	4.20005	-
AT5G37780	5	CAM1	-	CALMODULIN 1	encodes a calmodulin	A03	Scaffold000001	Bra000214	10.0603	-
AT5G37780	5	CAM1	-	CALMODULIN 1	encodes a calmodulin	A04	Scaffold000094	Bra034317	0.484954	-
AT5G37780	5	CAM1	-	CALMODULIN 1	encodes a calmodulin	A07	Scaffold000012	Bra012037	7.97229	-
AT5G37780	5	CAM1	-	CALMODULIN 1	encodes a calmodulin	A06	Scaffold000028	Bra019453	12.1796	-
AT5G37780	5	CAM1	-	CALMODULIN 1	encodes a calmodulin	A07	Scaffold000003	Bra003251	12.0934	-
AT5G37780	5	CAM1	-	CALMODULIN 1	encodes a calmodulin	A04	Scaffold000016	Bra014671	0.548293	-
AT5G38150	5	PMI15	response to blue light	PLASTID MOVEMENT IMPAIRED 15	protein_coding	A04	Scaffold000060	Bra028160	0.37921	-
AT5G39550	5	VIM3	Vernalization	VARIANT IN METHYLATION 3	N-terminal PHD domain and two RING domains	A07	Scaffold000003	Bra004082	16.6313	-
AT5G39550	5	VIM3	Vernalization	VARIANT IN METHYLATION 3	N-terminal PHD domain and two RING domains	A09	Scaffold000148	Bra038515	5.00279	A09
AT5G39550	5	VIM3	Vernalization	VARIANT IN METHYLATION 3	N-terminal PHD domain and two RING domains	A09	Scaffold000006	Bra007810	30.8048	A09
AT5G39660	5	CDF2	Photoperiod	CYCLING DOF FACTOR 2	DOF transcription factor	A04	Scaffold000048	Bra025655	0.961546	-
AT5G39660	5	CDF2	Photoperiod	CYCLING DOF FACTOR 2	DOF transcription factor	A02	Scaffold000062	Bra028437	0.31274	-
AT5G39860	5	BNQ1	LIGHT SIGNALING	BASIC HELIX-LOOP-HELIX PROTEIN 136	Encodes PRE1 (PACLOBUTRAZOL RESISTANCE1)	A02	Scaffold000062	Bra028443	0.354896	-
AT5G41360	5	XPB2	photoperiod, circadian clock	HOMOLOG OF XERODERMA PIGMENTOSUM COMPLEMENTATION GROUP B 2	a DNA repair protein and transcription factor	A02	Scaffold000062	Bra028496	0.66942	-
AT5G41360	5	XPB2	photoperiod, circadian clock	HOMOLOG OF XERODERMA PIGMENTOSUM COMPLEMENTATION GROUP B 2	a DNA repair protein and transcription factor	A04	Scaffold000048	Bra025503	0.324246	-
AT5G41790	5	CIP1	LIGHT SIGNALING	COP1-INTERACTIVE PROTEIN 1	putative coiled-coil region of COP1	A02	Scaffold000062	Bra028506	0.769239	-
AT5G41790	5	CIP1	LIGHT SIGNALING	COP1-INTERACTIVE PROTEIN 1	putative coiled-coil region of COP1	A04	Scaffold000048	Bra025461	0.147162	-
AT5G42400	5	ATXR7	flower development	ARABIDOPSIS TRITHORAX-RELATED7	Encodes ATXR7 (ARABIDOPSIS TRITHORAX-RELATED7)	A09	Scaffold000058	Bra027983	10.26	-
AT5G45830	5	DOG1	-	DELAY OF GERMINATION 1	Encodes DOG1 (DELAY OF GERMINATION 1)	A09	Scaffold000022	Bra017589	16.646	-
AT5G45830	5	DOG1	-	DELAY OF GERMINATION 1	Encodes DOG1 (DELAY OF GERMINATION 1)	A06	Scaffold000046	Bra025050	24.8243	-
AT5G46210	5	CUL4	Light signaling	CULLIN 4	Component of ubiquitin ligases	A02	Scaffold000036	Bra022023	16.5016	-
AT5G46210	5	CUL4	Light signaling	CULLIN 4	Component of ubiquitin ligases	A06	Scaffold000046	Bra025031	24.7333	-
AT5G46210	5	CUL4	Light signaling	CULLIN 4	Component of ubiquitin ligases	A09	Scaffold000022	Bra017569	16.4936	-
AT5G46910	5	AT5G46910	vernalization	MQD22.4	zinc finger (C5HC2 type) family protein	A09	Scaffold000022	Bra017516	15.8759	-
AT5G47010	5	LBA1	metabolic process	LOW-LEVEL BETA-AMYLASE 1	Required for nonsense-mediated mRNA decay	A02	Scaffold000036	Bra022091	17.0724	-
AT5G47080	5	CKB1	LIGHT SIGNALING	CASEIN KINASE II BETA CHAIN 1	Regulatory subunit beta of casein kinase II (CK2)	A02	Scaffold000036	Bra022101	17.2097	-
AT5G47080	5	CKB1	LIGHT SIGNALING	CASEIN KINASE II BETA CHAIN 1	Regulatory subunit beta of casein kinase II (CK2)	A01	Scaffold000190	Bra040171	4.47585	-
AT5G47080	5	CKB1	LIGHT SIGNALING	CASEIN KINASE II BETA CHAIN 1	Regulatory subunit beta of casein kinase II (CK2)	A04	Scaffold000048	Bra025463	0.155752	-
AT5G47080	5	CKB1	LIGHT SIGNALING	CASEIN KINASE II BETA CHAIN 1	Regulatory subunit beta of casein kinase II (CK2)	A03	Scaffold000013	Bra012652	20.7115	-
AT5G47080	5	CKB1	LIGHT SIGNALING	CASEIN KINASE II BETA CHAIN 1	Regulatory subunit beta of casein kinase II (CK2)	A06	Scaffold000046	Bra024964	24.352	-
AT5G47640	5	NFYB2	Photoperiod	NUCLEAR TRANSCRIPTION FACTOR Y SUBUNIT B-2	CCAAT-box binding transcription factor	A09	Scaffold000022	Bra017473	15.5709	-
AT5G47640	5	NFYB2	Photoperiod	NUCLEAR TRANSCRIPTION FACTOR Y SUBUNIT B-2	CCAAT-box binding transcription factor	A02	Scaffold000036	Bra022147	17.5458	-
AT5G48150	5	PAT1	far-red light signaling pathway	PHYTOCHROME A SIGNAL TRANSDUCTION 1	Member of GRAS gene family	A02	Scaffold000031	Bra020715	22.5858	-
AT5G48150	5	PAT1	far-red light signaling pathway	PHYTOCHROME A SIGNAL TRANSDUCTION 1	Member of GRAS gene family	A09	Scaffold000113	Bra036185	2.51677	-
AT5G48150	5	PAT1	far-red light signaling pathway	PHYTOCHROME A SIGNAL TRANSDUCTION 1	Member of GRAS gene family	A06	Scaffold000129	Bra037509	21.4102	-
AT5G48300	5	ADG1	Photoperiod	ADP GLUCOSE PYROPHOSPHORYLASE 1	subunit of ADP-glucose pyrophosphorylase	A07	Scaffold000017	Bra015135	4.96569	-
AT5G48300	5	ADG1	Photoperiod	ADP GLUCOSE PYROPHOSPHORYLASE 1	subunit of ADP-glucose pyrophosphorylase	A06	Scaffold000129	Bra037495	21.3598	-
AT5G49020	5	PRMT4a	Autonomous	PROTEIN ARGININE METHYLTRANSFERASE 4A	Encodes an type I protein arginine methyltransferase	A02	Scaffold000031	Bra020667	22.2937	-
AT5G49020	5	PRMT4a	Autonomous	PROTEIN ARGININE METHYLTRANSFERASE 4A	Encodes an type I protein arginine methyltransferase	A06	Scaffold000129	Bra037440	21.0879	-
AT5G49020	5	PRMT4a	Autonomous	PROTEIN ARGININE METHYLTRANSFERASE 4A	Encodes an type I protein arginine methyltransferase	A05	Scaffold000067	Bra029611	21.8705	-
AT5G51230	5	EMF2	-	EMBRYONIC FLOWER 2	Homologue of Drosophila protein suppressor of zeste 12 and of Arabidopsis protein VRN2	A02	Scaffold000038	Bra022541	8.06743	-
AT5G51810	5	GA20OX2	Gibberellin	GIBBERELLIN 20-OXIDASE 2	gibberellin 20-oxidase activity, GA biosynthesis	A01	Scaffold000061	Bra028277	17.3783	-
AT5G51810	5	GA20OX2	Gibberellin	GIBBERELLIN 20-OXIDASE 2	gibberellin 20-oxidase activity, GA biosynthesis	A02	Scaffold000038	Bra022565	8.32556	-
AT5G51810	5	GA20OX2	Gibberellin	GIBBERELLIN 20-OXIDASE 2	gibberellin 20-oxidase activity, GA biosynthesis	A01	Scaffold000014	Bra013890	8.27874	-
AT5G51810	5	GA20OX2	Gibberellin	GIBBERELLIN 20-OXIDASE 2	gibberellin 20-oxidase activity, GA biosynthesis	A03	Scaffold000027	Bra019165	25.216	-
AT5G51820	5	PGM	vernalization	PHOSPHOGLUCOMUTASE	Encodes a plastid isoform of the enzyme phosphoglucomutase	A01	Scaffold000061	Bra028278	17.4008	-
AT5G54510	5	DFL1	metabolic process	DWARF IN LIGHT 1	Encodes an IAA-amido synthase	A02	Scaffold000038	Bra022725	9.45057	-
AT5G54510	5	DFL1	metabolic process	DWARF IN LIGHT 1	Encodes an IAA-amido synthase	A03	Scaffold000064	Bra029023	5.92457	-
AT5G54510	5	DFL1	metabolic process	DWARF IN LIGHT 1	Encodes an IAA-amido synthase	A03	Scaffold000027	Bra019060	24.6496	-
AT5G54510	5	DFL1	metabolic process	DWARF IN LIGHT 1	Encodes an IAA-amido synthase	A01	Scaffold000051	Bra026365	9.70918	-
AT5G55835	5	MIR156H	Vegetative to reproductive transition	micro RNA 156h	Encodes a microRNA that targets several SPL family members	-	-	no find	-	-
AT5G57360	5	ZTL	Circadian clock and photoperiod	ZEITLUPE	E3 ubiquitin ligase, blue lught photoreceptor	-	-	no find	-	-
At5g57380	5	VIN3	Vernalization	VERNALIZATION INSENSITIVE 3	Encodes a plant homeodomain protein	A02	Scaffold000030	Bra020445	6.80712	A02
At5g57380	5	VIN3	Vernalization	VERNALIZATION INSENSITIVE 3	Encodes a plant homeodomain protein	A03	Scaffold000005	Bra006824	5.21194	A03
At5g57380	5	VIN3	Vernalization	VERNALIZATION INSENSITIVE 3	Encodes a plant homeodomain protein	A10	Scaffold000002	-	-	A10
AT5G57660	5	COL5	Photoperiod	CONSTANS LIKE 5	Zinc finger transcription factor	A10	Scaffold000002	Bra002709	9.61068	-
AT5G57660	5	COL5	Photoperiod	CONSTANS LIKE 5	Zinc finger transcription factor	A02	Scaffold000030	Bra020425	6.67337	-
AT5G59560	5	SRR1	photoperiod, circadian clock	SENSITIVITY TO RED LIGHT REDUCED 1	nuclear protein	A02	Scaffold000030	Bra020311	6.14371	-
AT5G59560	5	SRR1	photoperiod, circadian clock	SENSITIVITY TO RED LIGHT REDUCED 1	nuclear protein	A10	Scaffold000002	Bra002558	8.81843	-
AT5G59570	5	BOA	circadian clock	BROTHER OF LUX ARRHYTHMO	BROTHER OF LUX ARRHYTHMO	A06	Scaffold000024	Bra018204	10.9836	-
AT5G59710	5	VIP2	Vernalization	VIRE2 INTERACTING PROTEIN 2	Encodes a nuclear-localized NOT (negative on TATA-less) domain-containing	A03	Scaffold000005	Bra006698	4.69044	-
AT5G59710	5	VIP2	Vernalization	VIRE2 INTERACTING PROTEIN 2	Encodes a nuclear-localized NOT (negative on TATA-less) domain-containing	A02	Scaffold000030	Bra020296	6.06745	-
AT5G59710	5	VIP2	Vernalization	VIRE2 INTERACTING PROTEIN 2	Encodes a nuclear-localized NOT (negative on TATA-less) domain-containing	A10	Scaffold000002	Bra002540	8.72828	-
AT5G59820	5	ZAT12	Vernalization	RESPONSIVE TO HIGH LIGHT 41	Encodes a zinc finger protein involved	A03	Scaffold000005	Bra006692	4.65552	-
AT5G59820	5	ZAT12	Vernalization	RESPONSIVE TO HIGH LIGHT 41	Encodes a zinc finger protein involved	A02	Scaffold000030	Bra020284	6.00808	-
AT5G59845	5	AT5G59845	Gibberellin-regulated	-	unknown	A02	Scaffold000030	Bra020281	5.99207	-
AT5G59845	5	AT5G59845	Gibberellin-regulated	-	unknown	A10	Scaffold000002	Bra002525	8.64255	-
AT5G60100	5	PRR3	photoperiod, circadian clock	PSEUDO-RESPONSE REGULATOR 3	unknown	A10	Scaffold000002	Bra002512	8.5736	-
AT5G60120	5	TOE2	photoperiod	TARGET OF EAT 2	AP2-domain transcription factor	A10	Scaffold000002	Bra002510	8.55234	-
AT5G60120	5	TOE2	photoperiod	TARGET OF EAT 2	AP2-domain transcription factor	A02	Scaffold000030	Bra020262	5.90531	-
AT5G60910	5	FUL	Floral integrator and flower meristem identity	FRUITFUL	MADS-box transcription factor	A02	Scaffold000065	Bra029347	23.9305	A02
AT5G60910	5	FUL	Floral integrator and flower meristem identity	FRUITFUL	MADS-box transcription factor	A09	Scaffold000110	Bra035952	3.30241	-
AT5G60910	5	FUL	Floral integrator and flower meristem identity	FRUITFUL	MADS-box transcription factor	A03	Scaffold000013	Bra012997	22.4787	-
AT5G61150	5	VIP4	Vernalization	VERNALIZATION INDEPENDENCE 4	Component of Paf1c	A09	Scaffold000110	Bra035940	3.25855	A09
AT5G61150	5	VIP4	Vernalization	VERNALIZATION INDEPENDENCE 4	Component of Paf1c	A02	Scaffold000065	Bra029332	23.8318	-
At5g61380	5	TOC1	photoperiod, circadian clock	PRR1/TOC1	unknown	A09	Scaffold000110	Bra035933	3.22476	A09
At5g61380	5	TOC1	photoperiod, circadian clock	PRR1/TOC1	unknown	A03	Scaffold000013	Bra012964	22.3291	A03
AT5G61850	5	LFY	Flower meristem identity	LEAFY	Transcription factor	A06	Scaffold000028	Bra019619	13.9934	-
AT5G61850	5	LFY	Flower meristem identity	LEAFY	Transcription factor	A02	Scaffold000065	Bra029305	23.6766	-
AT5G62040	5	BFT	flower development	MTG10.11	Phosphatidylethanolamine-binding	A06	Scaffold000009	Bra010052	18.8332	A02
At5g62430	5	CDF1	Photoperiod	CYCLING DOF FACTOR 1	DOF transcription factor	A02	Scaffold000065	Bra029261	23.4082	-
At5g62430	5	CDF1	Photoperiod	CYCLING DOF FACTOR 1	DOF transcription factor	A06	Scaffold000009	Bra010082	19.2002	A06
AT5G62560	5	K19B1.17	-	-	RING/U-box superfamily protein	A02	Scaffold000065	Bra029250	23.3554	-
AT5G62560	5	K19B1.17	-	-	RING/U-box superfamily protein	A09	Scaffold000110	Bra035890	3.0147	-
At5g62640	5	ELF5	Photoperiod	EARLY FLOWERING 5	nuclear targeted protein	A06	Scaffold000009	Bra010108	19.3971	A06
AT5G63980	5	FRY1	LIGHT SIGNALING	ALTERED EXPRESSION OF APX2 8	Encodes a bifunctional protein	A06	Scaffold000044	Bra024255	14.5158	-
AT5G63980	5	FRY1	LIGHT SIGNALING	ALTERED EXPRESSION OF APX2 8	Encodes a bifunctional protein	A09	Scaffold000133	Bra037760	3.42769	A09
AT5G64813	5	LIP1	photoperiod, circadian clock	LIGHT INSENSITIVE PERIOD 1	GTPase	A09	Scaffold000133	Bra037797	3.61433	-
AT5G64813	5	LIP1	photoperiod, circadian clock	LIGHT INSENSITIVE PERIOD 1	GTPase	A06	Scaffold000044	Bra024329	14.9557	-
AT5G65050	5	MAF2	vernalization	MADS AFFECTING FLOWERING 2	MADS domain transcription factor	A02	Scaffold000078	Bra031888	25.0152	A02
AT5G65050	5	MAF2	vernalization	MADS AFFECTING FLOWERING 2	MADS domain transcription factor	A06	Scaffold000044	Bra024350	15.0642	-
AT5G65060	5	MAF3	vernalization	MADS AFFECTING FLOWERING 3	MADS domain transcription factor	A02	Scaffold000078	Bra031888	25.0152	-
AT5G65060	5	MAF3	vernalization	MADS AFFECTING FLOWERING 3	MADS domain transcription factor	A06	Scaffold000044	Bra024350	15.0642	-
AT5G65070	5	MAF4	vernalization	MADS AFFECTING FLOWERING 4	MADS domain transcription factor	A06	Scaffold000044	Bra024351	15.0714	-
AT5G65070	5	MAF4	vernalization	MADS AFFECTING FLOWERING 4	MADS domain transcription factor	A02	Scaffold000078	Bra031884	24.993	A02
AT5G65080	5	MAF5	vernalization	MADS AFFECTING FLOWERING 5	MADS domain transcription factor	A02	Scaffold000078	Bra031884	24.993	-
AT5G65080	5	MAF5	vernalization	MADS AFFECTING FLOWERING 5	MADS domain transcription factor	A06	Scaffold000044	Bra024350	15.0642	-
AT5G65080	5	MAF5	vernalization	MADS AFFECTING FLOWERING 5	MADS domain transcription factor	A02	Scaffold000078	Bra031888	25.0152	-
AT5G65540	5	AT5G65540	-	-	unknown protein	A06	Scaffold000044	Bra024396	15.4367	-
AT5G67100	5	ICU2	MERISTEM RESPONSE and DEVELOPMENT	INCURVATA2	Encodes the putative catalytic subunit of the DNA polymerase alpha	A07	Scaffold000012	Bra012132	8.59939	-
AT5G67100	5	ICU2	MERISTEM RESPONSE and DEVELOPMENT	INCURVATA2	Encodes the putative catalytic subunit of the DNA polymerase alpha	A02	Scaffold000052	Bra026562	18.1025	-
	PHOTOPERIOD PATHWAY, CIRCADIAN CLOCK, LIGHT SIGNALING
	GIBBERELLIN SIGNALING and METABOLISM
	VERNALIZATION and AUTONOMOUS PATHWAYS
	MERISTEM RESPONSE and DEVELOPMENT

## Sheet: Supplemental Table S2
Supplemental Table S2. The sequence-informative markers of the flowering time genes were mapped on genetic linkage map.
No.	Gene name of A.thaliana	Full name	Annotation	Candidate gene in A.thaliana	Genomic block in Arabidopsis	Estimated position in B. rapa	Mapped position in DH68	Genomic block synteny in B.rapa (Wang et al.,2011)	Chiffu LG	Comparition on the gene position a	Maker name	Forward primer sequence(5'-3')	Reverse primer sequence(5'-3')	Amplified fragment length(bp)
1	AGL15	AGAMOUS-LIKE 15	AGL15 (AGAMOUS-Like 15) is a member of the MADS domain family of regulatory factors.	AT5G13790	R	A02	A02	A02,A03,A10	A03,A09,A10	b	BrAGL15P2a	CGAACGCTTTTGAGATACGAC	CACACAAAAGTGGTGGATGG	281
2	AGL24	AGAMOUS-LIKE 24	MADS-box protein	At4g24540	U	A03	A03	A01,A03,A08	A01,A03,	b,c	BrAGL24P1b	GCCAGCCTTCTCCATATAACC	TCGGCTCGTAATGTTATCAAAC	597
3	AGL24	AGAMOUS-LIKE 24	MADS-box protein	At4g24540	U	A03	A03	A01,A03,A08	A01,A03,	b,c	BrAGL24P2c	GGCGAGAGAGAAGATAAGGATAAAG	CATAATAGCATCCCTCCAACAAT	279
4	AP2	FLORAL MUTANT 2	Encodes a floral homeotic gene	AT4G36920	U	A01	A01	A01,A03,A08	A01,A03,	b,c	BrAP2P1d	TATGCGGCTCAAGGTAAAGTG	GTTCTCAGCCACCGGAAATAG	354
5	AP3	APETALA 3	Floral homeotic gene encoding a MADS domain protein	AT3G54340	N	A07	A07	A01,A04,A07,A09	A04,A09	b	BrAP3P1b	GCTCTTGCTCAGTTTGTTTCCT	TAGCAAGCGATTCCAGAGATG	209
6	APRR5	ARABIDOPSIS PSEUDO-RESPONSE REGULATOR 5	Encodes a pseudo-response regulator whose mutation affects various circadian-associated biological events	AT5G24470	Q	A09	A09	A02,A06,A09	A02,A06,A09	b,c	BrAPRR5P1a	CGCGTTGAGAGTTTTGCTAGT	TCAGACAGAAGCCAACTGACC	103
7	ARP4		Encodes a gene similar to actin-related proteins in other organisms	AT1G18450	A	A06	A06	A05,A06,A08,A09,A10	A01,A08	b	BrARP4P1a	AAGTGAGGCGATGGATGTG	AACGCATGTTCCCAAATGTT	300
8	AtBRM	ARABIDOPSIS	Encodes a SWI/SNF chromatin remodeling ATPase	AT2G46020	J	A03	A03	A03,A04,A05	A03,A04	b,c	BrAtBRMP1d	CAGCCAATACAACTGTGTGCTT	GCAATCCAACCTGAATGACC	342
9	ATVGT1	ARABIDOPSIS THALIANA VACUOLAR GLUCOSE TRANSPORTER	Encodes a vacuolar membrane-localized glucose transporter	AT3G03090	F	A03	A01	A01,A03,A05,A07	A01,A02,A03	b,c	BrATVGT1P1a	GGCTGCATTGCTACTCTATGTG	CAGAGGTGAGAAAGCGAATGT	249
10	BFT	phosphatidylethanolamine binding	brother of FT and TFL1 protein (BFT	AT5G62040	X	A02	A02	A02,A06,A06,A07,A09	A06	b	BrBFTP1a	AAACATCCCCGGTACAACAG	TTGAAGAGAACAAACACGAACC	280
11	BIN1	BRASSINOSTEROID INSENSITIVE 1	Encodes a plasma membrane localized leucine-rich repeat receptor kinase	AT4G39400	U	A08	A08	A01,A03,A08	A01,A06,A08	b,c	BrBIN1P2c	ATGTCTCTCCTTGCGTGAATCT	AGCGGTAGTGAAGAAGAGATGG	295
12	CAL	CAULIFLOWER	encoding a MADS domain protein homologous to AP1	At1g26310	B	A07	A02	A05,A06,A06,,A07,A08,A08,A09,A09	A02,A07,A08	c	BrCALP1g	CTTTTGAGAGACAGACGAACTGG	GACGGAGTCGTACATAAGTTGGTT	517
13	CAL	CAULIFLOWER	encoding a MADS domain protein homologous to AP1	At1g26310	B	A02	A02	A05,A06,A06,,A07,A08,A08,A09,A09	A02,A07,A08	c	BrCALP2a	AGATACTTGAACGCTATGAGAGG	CTTTAGGGCTCATTGCTTG	328
14	CBFs	NUCLEAR FACTOR Y	transcription factor activity	AT1G07980	A	A06	A06	A05,A06,A08,A09,A10	A04,A06,A09	b,c	BrCBFsP2b	GATGGTTAGGTTCCCGATGA	CTTCTTCAGAAAACCGCTCAA	200
15	CCA1	CIRCADIAN CLOCK ASSOCIATED 1	Encodes a transcriptional repressor	At2g46830	J	A03	A09	A03,A04,A05	A05	x	BrCCA1P1c	AACCGGGTCTGAATGATGG	CCTTGTTATTCCCCTGTTCCTT	349
16	CCA1	CIRCADIAN CLOCK ASSOCIATED 1	Encodes a transcriptional repressor	At2g46830	J	A05	A05	A03,A04,A05	A05	b,c	BrCCA1P3b	TCTTTTCAGACGACCAATGAAG	CTATTCTCGTCTGGAGCATGTG	303
17	CDF1	CYCLING DOF FACTOR 1	Dof-type zinc finger	At5g62430	X	A06	A06	A02,A06,A06,A07,A09	A02,A06	b,c	BrCDF1P2e	CCTACCAAGATTATTCCCTGTCC	GGTGGCGTGCTGGTAGTTAT	216
18	COL1	CONSTANS-LIKE 1	Homologous to the flowering-time gene CONSTANS.	AT5G15850	R	A10	A10	A02,A03,A10	A02,A10	b,c	BrCOL1P1c	ACCACGAGCAACACAACTTTC	ATCTCAGCACCCTAGCCTTTC	325
19	COL2	CONSTANS-LIKE 2	homologous to the flowering-time gene CONSTANS (CO) encoding zinc-finger proteins	AT3G02380	F	A01	A01	A01,A03,A05,A07	A01,A03	b,c	BrCOL2P3a	TGAAGAAAAAGAGGATGCGG	GAAAGTTGTGTTGGCTTTGTTG	254
20	COL2	CONSTANS-LIKE 2	homologous to the flowering-time gene CONSTANS (CO) encoding zinc-finger proteins	AT3G02380	F	A01	A01	A01,A03,A05,A07	A01,A03	b,c	BrCOL2P4a	TGAGATTCACTCCGCAAACC	CAAGGCTCCTCTGGTATTGACT	269
21	CO	CONSTANS	Similar to zinc finger	At5g15840	R	A02	A02	A02,A03,A10	A10	b	BrCOP1f	TGGTCAATACAATCAACCTACTCAAC	TCTCTATCTTCCCTTTGTGCGT	507
22	CPD	CONSTITUTIVE PHOTOMORPHOGENIC DWARF	Encodes a member of the CP90A family,	AT5G05690	R	A10	A10	A02,A03,A10	A02,A03,A10	b,c	BrCPDP1a	ACCTCTCCCTCTCTTCTCCACT	TCTTCCTCTTCCTCCCTTCTCT	212
23	CRY1	CRYPTOCHROME1	Blue-light photoreceptor	At4g08920	P	A09	A09	A03,A09	A09	b,c	BrCRY1P1c	TTGGCGATTCTACCGAGTTT	TCTGCTATCTCCTCCAGAGTTTC	200
24	CRY1	CRYPTOCHROME1	Blue-light photoreceptor	At4g08920	P	A09	A09	A03,A09	A09	b,c	BrCRY1P2d	GGACTAGATGAAGCCAAAGCAC	CTCTGCTCTGCTATCTCCTACTGA	309
25	CRY2	CRYPTOCHROME2	Blue-light photoreceptor	At1g04400	A	A10	A10	A05,A06,A08,A09,A10	A08,A10	b,c	BrCRY2P1a	TGAAGTCTCTTGGCTCCCAC	GCATAGAGATCCCACGTTCC	258
26	CRY2	CRYPTOCHROME2	Blue-light photoreceptor	At1g04400	A	A08	A08	A05,A06,A08,A09,A10	A08,A10	b,c	BrCRY2P2c	CAAGATGGTGGATGAAGCAA	TCTCCCACGGCTCATACAAC	340
27	CRY2	CRYPTOCHROME2	Blue-light photoreceptor	At1g04400	A	A08	A08	A05,A06,A08,A09,A10	A08,A10	b,c	BrCRY2P3a	TGGTCTTTGCCCGTCTTC	TTCTGACACCAGCGAGCA	238
28	CUL3	ARABIDOPSIS THALIANA CULLIN 3A	Cullin, putative, similar to Cullin homolog 3	AT1G26830	B	A08	A08	A05,A06,A06,,A07,A08,A08,A09,A09	A08,A09	b,c	BrCUL3P1a	CAGGTCTCCTCTCTCTCTTATCTCTC	TGCTCTCGATGTAAGTCCTATCC	297
29	DDF1	DWARF AND DELAYED FLOWERING 1	Encodes a member of the DREB subfamily A-1 of ERF/AP2 transcription factor family (DDF1).	AT1G12610	A	A09	A09	A05,A06,A08,A09,A10	A06,A08,A09	b,c	BrDDF1P2b	CTGGTTCTGGTTCTGGTTCG	CATATAAGATCGTGGCGGTGA	134
30	DRB1	DSRNA-BINDING PROTEIN 1	Encodes a nuclear dsRNA binding protein delayed flowering	AT1G09700	A	A06	A06	A05,A06,A08,A09,A10	A06,A08	b,c	BrDRB1P1d	ATGAACTACGCCATTCCACTCT	TGCTTTTGGAGTCTTGATGGT	291
31	EBS	EARLY BOLTING IN SHORT DAYS	Putative plant chromatin remodeling factor	At4g22140	T	A01	A01	A01,A04,A08	A01,A03,A08	b,c	BrEBSP1b	TGTGAAGCTGGAGAGTGTGTG	AATACTTACACAGCAACTCGGTCA	359
32	EBS	EARLY BOLTING IN SHORT DAYS	Putative plant chromatin remodeling factor	At4g22140	U	A08	A02	A01,A03,A08	A01,A03,A08	x	BrEBSP2d	ACTATGTGTTGATGCGTCCCT	CAACACGGTCAGGGGTAAAC	333
33	EDF1	ETHYLENE RESPONSE DNA BINDING FACTOR 1	Encodes a member of the RAV transcription factor family that contains AP2 and B3 binding domains.	AT1G25560	B	A08	A08	A05,A06,A06,,A07,A08,A08,A09,A09	A08,A09	b,c	BrEDF1P2c	GACAGAACGGGGAAAGTGTG	TCTTCTTGCTACCGCTCTCC	304
34	ELF3	EARLY FLOWERING 3	Encodes a novel nuclear protein	At2g25930	I	A09	A09	A04,A07,A09	A04,A09	b,c	BrELF3P1c	CCATGTAACCCAAATGTCCTC	TCACTCCAGTTTCATCACCATC	338
35	ELF5	EARLY FLOWERING 5	Nuclear targeted protein	At5g62640	X	A06	A06	A02,A06,A06,A07,A09	A06	b,c	BrELF5P1a	TGGAATGTACGGTGGTCATCT	AGTCTTTGGCTTTGGTTTGGT	389
36	ELF8	EARLY FLOWERING 8	Encodes a yeast CTR9 homolog	AT2G06210	G	A03	A03		A03	c	BrELF8P1b	GAACAAGCTCCTCTCGATCTCT	CCTTGTGCTTAGTCTCGGTTTT	480
37	ESD4	EARLY IN SHORT DAYS 4,	encodes a SUMO protease	AT4G15880	T	A03	A06	A01,A04,A08	A03,A08	x	BrESD4P1a	AGCTTCGTCAGTCTCGTCCT	AGACTTCAGCCTCCTCCTCCT	210
38	ESD4	EARLY IN SHORT DAYS 4,	encodes a SUMO protease	AT4G15880	T	A08	A08	A01,A04,A08	A03,A08	b,c	BrESD4P2b	GCATGGCTAAATGACGAGGT	CCAACTGTCTCTGCGTAGTCC	550
39	FD	FD	bZIP transcription factor	At4g35900	U	A01	A01	A01,A03,A08	A01,A03,A08	b,c	BrFDP1g	CAGACGTTCCTTCATTCAACAC	TCTGCTTGTTTACCTGCTCTTG	365
40	FDP	FD PARALOG	bZIP transcription factor	At2g17770	H	A07	A07	A06,A07,A09,A09,A10	A01,A02,A03,A08,A09	b	BrFDPP1a	GACCAGAAGATGACGCTGATG	TGGCTTCTTTTCTTCCCAAAC	225
41	FDP	FD PARALOG	bZIP transcription factor	At2g17770	H	A09	A09	A06,A07,A09,A09,A10	A01,A02,A03,A08,A09	c	BrFDPP2a	ACCTCCACCTTCGTCTTCCT	TCTTCCCAAAGCAACCAAAC	131
42	FES1	FRIGIDA-ESSENTIAL 1	Zinc finger	At2g33835	J	A05	A05	A03,A04,A05	A03,A05	b,c	BrFES1P2c	TGGAAATGGAAAGAGGGAGTC	GATGGAACAGATAACGCTTGCT	298
43	FES1	FRIGIDA-ESSENTIAL 1	Zinc finger	At2g33835	J	A05	A05	A03,A04,A05	A03,A05	b,c	BrFES1P3b	CGCAGGAACGAAAGTAATGAG	AGTCGGCACCTGATGTAACTG	175
44	FKF1	FLAVIN-BINDING KELCH DOMAIN F BOX PROTEIN	F-box protein	At1g68050	E	A07	A07	A02,A07	A06,A07,A09	b,c	BrFKF1P1c	GCTGGGGTCATACTCTTTCTTG	AAGGTATGTCCAAGGCGAGAT	331
45	FKF1	FLAVIN-BINDING KELCH DOMAIN F BOX PROTEIN	F-box protein	At1g68050	E	A07	A07	A02,A07	A06,A07,A09	b,c	BrFKF1P2d	CGTTTGGGGGTACTGTTGAG	AGCCAAGGTCCAACACAAAC	132
46	FKF1	FLAVIN-BINDING KELCH DOMAIN F BOX PROTEIN	F-box protein	At1g68050	E	A07	A07	A02,A07	A06,A07,A09	b,c	BrFKF1P3c	ATATACCGACGTGGAGGGAG	GCTGAGAAGCCGAGTCAATC	321
47	FLC1	FLOWERING LOCUS C	MADS-box protein	At5g10140	R	A10	A10	A02,A03,A10	A02,A03,A03,A10	b,c	BrFLC1P1a-CAPS	CTTGAGGAATCAAATGTCGATAA	CCATATTATCAGCTTCGGCTCG	CAPS
48	FLC2	FLOWERING LOCUS C	MADS-box protein	At5g10140	R	A02	A02	A02,A03,A10	A02,A03,A03,A10	b,c	BrFLC2(XA02)	AAGTATGGTTCACACCATGAG	GAGTCGACGCTTACATCAGA	416
49	FLC2	FLOWERING LOCUS C	MADS-box protein	At5g10140	R	A02	A02	A02,A03,A10	A02,A03,A03,A10	b,c	BrFLC2-2(XSA02)	CAAGCGAATTGAGAACAAAA	GAAGCGAAAAGGGCAAATAA	211
50	FLC5	FLOWERING LOCUS C	MADS-box protein	At5g10140	R	A03	A03	A02,A03,A10	A02,A03,A03,A10	b,c	BrFLCP5a	TGAGAACAAAAGTAGCCGACAAG	GGAAGGCACAGAAGAGAAGAAG	181
51	FLC5	FLOWERING LOCUS C	MADS-box protein	At5g10140	R	A03	A03	A02,A03,A10	A02,A03,A03,A10	b,c	BrFLCP5b	TTCTGTGCCTTCCTTTATTAGCC	GATCTTGACGGACATGCAAAT	326
52	FLD	FLOWERING LOCUS D	Encodes a plant homolog of a SWIRM domain containing protein	AT3G10390	F	A10	A03	A01,A03,A05,A07	A03	b,c	BrFLDP1c	CAGGTATGTATGAGCCACAAGG	GTCTCTGAACAAATCCGCAAG	356
53	FLK	FLOWERING LOCUS KH	Nucleic acid binding	At3g04610	F	A03	A03	A01,A03,A05,A07	A03	b,c	BrFLKP2b	CTCCTGAGATGCGTCAACCT	TTACAGTTGCTCCACTAAGACGAC	322
54	FLM/MAF1		MADS domain protein	AT1G77080	E	A02	A02	A02,A07	A02,A02,A06	b,c	BrFLMP1b	GTCTCCGCCTCTGGAAAACT	AACACTGAGCACGTATCACCAC	378
55	FLM/MAF1		MADS domain protein	AT1G77080	E	A02	A02	A02,A07	A02,A02,A06	b,c	BrFLMP2d	CTTCAGTCAAAAGCTCCGAAGT	TTTCTTTGAGGCTATCAACAAGC	401
56	FPA	FPA	regulates flowering time in Arabidopsis via a pathway that is independent of daylength	AT2G43410	J	A09	A09	A03,A04,A05	A05,A09	c	BrFPAP1c	CCTCTACACACTTTGCGTCTTC	TACTTCGCAAAACCTAGCAACC	262
57	FPF1	FLOWERING PROMOTING FACTOR 1	Small,12.6kDa protein	At5g24860	Q	A02	A06	A02,A06,A09	A06,A09	b,c	BrFPF1P1d	CATCCACCGTTCATCTCATCT	CAGCAGAAATAAATGACGGTTTC	301
58	FPF1	FLOWERING PROMOTING FACTOR 1	Small,12.6kDa protein	At5g24860	Q	A06	A06	A02,A06,A09	A06,A09	b,c	BrFPF1P2a	TAGTGGAGAACCCTAACCAGTCA	AAGTACCTCTCCCAGCCAAGA	139
59	FRI	FRIGIDA	Vernalization response factor	At4g00650	O	A10	A10	A03,A05,A09	A03,A04	x	BrFRIP2c	TCTCAAGAGCAAAGGCATCAC	CATTCCAACACGAAGTTAGCAG	276
60	FRL1	FRIGIDA-LIKE 1	FRI-related gene	At5g16320	R	A10	A10	A02,A03,A10	A09,A10	b,c	BrFRL1P2a	GGCGTTGTTGTTTCTTCACTTAC	CGTAACCTTTCAACACAGAGACC	263
61	FRL2	FRIGIDA-LIKE2	FRI-related gene	At1g31814	B	A09	A09	A05,A06,A06,,A07,A08,A08,A09,A09	A09,A10	b,c	BrFRL2P1b	CCTCTCTCCAGTCCTCACTCTCT	GATGGCGTCAAGAACCAAAG	230
62	FRY1	HIGH EXPRESSION OF OSMOTICALLY RESPONSIVE GENES 2	Encodes a bifunctional protein that has 3'(2'),5'-bisphosphate nucleotidase and inositol polyphosphate 1-phosphatase	AT5G63980	X	A09	A09	A02,A06,A06,A07,A09	A06,A09	c	BrFRY1P1b	AGGATACCGTGAGAAGATTTGG	TCGTTAGCAACTATAATCCCTGTGT	250
63	FT	LOWERING LOCUS T	TFL1 homolog;antagonist of TFL1	At1g65480	E	A02	A02	A02,A07	A02,A07,A07	b,c	BrFTP1c	ACAAGCATCTCATAAATACCAAGG	CTGTCGGAACAATACGAGC	575
64	FUL	FRUITFULL	MADS box gene negatively regulated by APETALA1	AT5G60910	X	A09	A02	A02,A06,A06,A07,A09	A02,A03,A09	b,c	BrFULP1b	AGGTTGCTCTCGTTGTCTTCTC	GCAATCAAATCGTGAGTCTGTG	371
65	FY	FY	Encodes a protein with similarity to yeast Pfs2p	AT5G13480	R	A03	A02	A02,A03,A10	A02,A03	b,c	BrFYP1a	TCTTATCACTGGCTCCCAAAG	ACATACTTTAGCGTGCCTCCA	266
66	GA1	GA REQUIRING 1	Gibberellin biosynthesis	At4g02780	O	A03	A03	A03,A05,A09	A03,A09	b,c	BrGA1P2c	AGTGTCTTTCCTGCGGATCTT	CGCTGTGTCGTCTATGTCTTG	264
67	GAr3	GAI AN REVERTANT 3; GA INSENSITIVE DWARF 1B)	GA receptor homolog	At3g63010	N	A03	A09	A01,A04,A07,A09	A04,A07,A09	b,c	BrGAr3P1a	AAGGAGTCAAGTTCCCCAAGA	GGAGATGACTTGCTTTGACTATCC	241
68	GAr3	GAI AN REVERTANT 3; GA INSENSITIVE DWARF 1B)	GA receptor homolog	At3g63010	N	A09	A09	A01,A04,A07,A09	A04,A07,A09	b,c	BrGAr3P2b	CCTGCTTGTAATCCCTTTGG	AGTCTTCTTGAGACCATCGACAT	135
69	GI	GIGANTEA	Circadian clock gene	At1g22770	B	A09	A09	A05,A06,A06,,A07,A08,A08,A09,A09	A09	b,c	BrGIP1d	CACAAGGAATAGCCTCAATGC	GTAGCATCTTCTTCGCTTCTCC	511
70	GI	GIGANTEA	Circadian clock gene	At1g22770	B	A09	A09	A05,A06,A06,,A07,A08,A08,A09,A09	A09	b,c	BrGIP2b	ATGCTTTGTGCTCACGGAC	TGGCTAACACACACAGTCAACA	443
71	GI	GIGANTEA	Circadian clock gene	At1g22770	B	A09	A09	A05,A06,A06,,A07,A08,A08,A09,A09	A09	b,c	BrGIP3b	ATGGTCCTGAAGTGGAGTGG	TGATTGTCTTGATTCTCCTCTGC	505
72	HUA2	ENHANCER OF AG-4 2	Transcription factor	At5g23150	Q	A02	A06	A02,A06,A09	A02,A03,A10	b,c	BrHUA2P1b	GAGGTATGATGGTCGGTTGTTT	GCCTCATTTTCCAACTTTCGT	210
73	LKP2	ADAGIO 2	encodes a member of F-box proteins that includes two other proteins in Arabidopsis (ZTL and FKF1).	AT2G18915	H	A07	A07	A06,A07,A09,A09,A10	A07	b,c	BrLKP2P1a	TGAGATTCCGGTCTAACGATG	TGGTGGACTTCCCTTAACACTC	272
74	MAF2	AGAMOUS LIKE MADS-BOX PROTEIN 31	Originally published as Agamous like MADS-box protein AGL31	AT5G65050	X	A10	A02	A02,A06,A06,A07,A09	A02,A06	b,c	BrMAF2P1b	TCCGTAACAAGAGCTAGGAAGG	CCTCTTCCAGCAACTTCTCCT	392
75	MAF4	MADS AFFECTING FLOWERING 4	Encodes MADS-box containing FLC paralog	AT5G65070	X	A02	A02	A02,A06,A06,A07,A09	A02,A06	b,c	BrMAF4P1d	CTTGTGAAATGGTTCCCCTCT	CCACAATCACAAGTCAACAACC	303
76	MAF4	MADS AFFECTING FLOWERING 4	Encodes MADS-box containing FLC paralog	AT5G65070	X	A02	A02	A02,A06,A06,A07,A09	A02,A06	b,c	BrMAF4P2a	GGCAGAGCTAATGATGGAGTTT	GCCAAAACCTTGTTCTCTTCC	307
77	MFT	MOTHER OF FT AND TFL1	Nuclease	AT1G18100	A	A08	A08	A05,A06,A08,A09,A10	A08	b,c	BrMFTP1b	GAATTTACCAGTTGAAGAGCTTGAG	GCTTCTCTTTTCCTGTTCCTTG	350
78	MFT	MOTHER OF FT AND TFL1	Nuclease	AT1G18100	A	A08	A08	A05,A06,A08,A09,A10	A08	b,c	BrMFTP2b	ATCACGATTGCAGAGAGCAGT	GAGTTAATCGCTGTCCTCGGT	267
79	PFT1	PHYTOCHROME AND FLOWERING TIME 1	Transcription coactivator	At1g25540	B	A09	A09	A05,A06,A06,,A07,A08,A08,A09,A09	A08,A09	b,c	BrPFT1P2c	ATCCTCGTCTGGGCAAAGT	ACCACCAAGCTGTTGTATTCCT	400
80	PFT1	PHYTOCHROME AND FLOWERING TIME 1	Transcription coactivator	At1g25540	B	A08	A08	A05,A06,A06,,A07,A08,A08,A09,A09	A08,A09	b,c	BrPFT1P3b	TCGTCGGCTGGACAAAGT	CTGTCCACCAGAATGACTTCC	279
81	PFT1	PHYTOCHROME AND FLOWERING TIME 1	Transcription coactivator	At1g25540	B	A09	A09	A05,A06,A06,,A07,A08,A08,A09,A09	A08,A09	b,c	BrPFT1P4f	GTGCTTCTGCGTCTGATTCG	ACACAAGGAAGTCAGCTTTGC	200
82	PHYA	PHYTOCHROME A	G-protein coupled red/far red photoreceptor	AT1g09570	A	A08	A09	A05,A06,A08,A09,A10	A06,A09	b,c	BrPHYAP1g	TGAACCTTGGGATTGTGCT	GTCCCCTCCATCATCTTCCT	316
83	PHYA	PHYTOCHROME A	G-protein coupled red/far red photoreceptor	AT1g09570	A	A04	A04	A05,A06,A08,A09,A10	A06,A09	x	BrPHYAP3c	TGGATAGGGAAGGTGTAGTGAGTC	ATCCGTCTCTGCTCTGGTCTT	215
84	PHYE	PHYTOCHROME E	G-protein coupled photoreceptor	At4g18130	U	A01	A10	A01,A03,A08	A01	x	BrPHYEP1a	GAGGTTCCTGTGTAGCTCCTGT	TTGTAGCCCAGAAGAAAATGGT	372
85	PHYE	PHYTOCHROME E	G-protein coupled photoreceptor	At4g18130	U	A01	A06	A01,A03,A08	A01	x	BrPHYEP1b	ACCTAGCGTCACCGTTTTTCT	CATCGGAGGAAGACATTTTGA	256
86	PHYE	PHYTOCHROME E	G-protein coupled photoreceptor	At4g18130	T	A01	A01	A01,A04,A08	A01	b,c	BrPHYEP2c	CTGGGATTATGGACCTTGTGA	ATCCTTATCCTTGGGGTGATG	323
87	PI	PISTILLATA	Floral homeotic gene encoding a MADS domain transcription factor	AT5G20240	R	A10	A02	A02,A03,A10	A02,A03,A10	b,c	BrPIP1b	ACAAAGTCCGAGACCACCAG	TCTCCTCTACCATCATTTTCTCCT	257
88	PI	PISTILLATA	Floral homeotic gene encoding a MADS domain transcription factor	AT5G20240	R	A02	A02	A02,A03,A10	A02,A03,A10	b,c	BrPIP2a	TGGCAGGAGAAAATGTTGGT	TGCCCATTTTGATCTCTCATC	202
89	FVE	FVE	MSI-homologue	At2g19520	H	A07	A07	A06,A07,A09,A09,A10	A01,A09,A09	b	BrFVEP2a	CCGGAAACCTAAGATCAAGGAG	ACACTCTGCTTCGTCTTCTTCC	84
90	FVE	FVE	Controls flowering	At2g19520	H	A09	A09	A06,A07,A09,A09,A10	A01,A09,A09	c	BrFVEP3a	AAGAAAACGAAGCAGGAGGAG	GACGCTGTCGATTCTTGTAGG	570
91	RGA	REPRESSOR OF GA1-3	VHIID/DELLA transcription factor	At2g01570	K	A06	A09	A02,A06,A09	A06,A09	c	BrRGAP2c	CCCAGTAGCCAAGACAAGGTT	GGTTGTTATCAGCGGTCGAG	282
92	SEP3	SEPALLATA3	Member of the MADs box transcription factor family	At1g24260	B	A09	A07	A05,A06,A06,,A07,A08,A08,A09,A09	A07,A08,A09	b,c	BrSEP3P1a	GATGCCACTCCAACTCAACC	CTTGGTCCTGCTCCCATTC	299
93	SEP3	SEPALLATA3	Member of the MADs box transcription factor family	At1g24260	B	A07	A07	A05,A06,A06,,A07,A08,A08,A09,A09	A07,A08,A09	b,c	BrSEP3P2a	CAGACACAGTTCATGCTCGAC	AGCATGATGAGAGTGTTGCTGT	358
94	SLY1	SLEEPY 1	F-box protein involved in GA signaling	At4g24210	T	A01	A01	A01,A04,A08	A01	b,c	BrSLY1P1b	CGAGTAACAAGAAGATGAAAAAGACC	TCGAGAGGAGAGAAAGGGAGA	357
95	SNZ	SCHNARCHZAPFEN	Encodes a AP2 domain transcription	AT2G39250	J	A09	A09	A03,A04,A05	A03,A09	c	BrSNZP2b	GTTACGTTTTACCGGCGAAC	CTGCATGAGCAGTGTCAAATC	94
96	SNZ	SCHNARCHZAPFEN	Encodes a AP2 domain transcription	AT2G39250	J	A03	A03	A03,A04,A05	A03,A09	b,c	BrSNZP3b	TACCGAAGAACTGGTAGATGGG	TGAGCAGTGTCAAAACCACCT	200
97	SOC1	SUPPRESSOR OF OVEREXPRESSION OF CONSTANS	(AT)n (TA)n	At2g45660	J	A03	A03	A03,A04,A05	A03,A04,A05	b,c	BrSOC1P1d-SSR	TGGTCAAAAGGAAAGCAGAAA	CAAAACATCATTCAGCCACA	201
98	SPA1	SUPPRESSOR OF PHYA-105 1	Encodes a member of the SPA (suppressor of phyA-105) protein family (SPA1-SPA4	AT2G46340	J	A03	A05	A03,A04,A05	A03,A05	b,c	BrSPA1P1a	AGTTTTGACGCTGAAGAGGAAC	ACGCACCTGAACTACACCATC	213
99	SPA1	SUPPRESSOR OF PHYA-105 1	Encodes a member of the SPA (suppressor of phyA-105) protein family (SPA1-SPA4	AT2G46340	J	A05	A05	A03,A04,A05	A03,A05	b,c	BrSPA1P2a	CATTTCTCTCAAGATACCCAAAGG	TCCTCCACACGTATCAACTCA	118
100	SPL5	SQUAMOSA PROMOTER BINDING PROTEIN-LIKE 5	Encodes a member of the SPL	AT3G15270	F	A03	A01	A01,A03,A05,A07	A01,A05	b,c	BrSPL5P1a	TGGAGAGAATCAAAGGGAGATG	GATGCAATCGTCACCACTTCT	251
101	SPL5	SQUAMOSA PROMOTER BINDING PROTEIN-LIKE 5	Encodes a member of the SPL	AT3G15270	F	A05	A05	A01,A03,A05,A07	A01,A05	b,c	BrSPL5P2b	GGCAAAAAAGCACAAGGACT	GAAGATGCCTTTGCATGAACT	275
102	SPL5	SQUAMOSA PROMOTER BINDING PROTEIN-LIKE 5	Encodes a member of the SPL	AT3G15270	F	A05	A05	A01,A03,A05,A07	A01,A05	b,c	BrSPL5P3a	TGCTGAAGAAGAAACGGAGAATAG	ATGAACCTCACGAGACTTTGTGT	203
103	SVP	SHORT VEGETATIVE PHASE	Transcription factor	At2g22540	I	A09	A09	A04,A07,A09	A04,A09	b,c	BrSVPP1c	GCCCTGTTGAGCAAAGAGATT	CGTTGTTTTGCTTCTTACCTTTC	377
104	SVP	SHORT VEGETATIVE PHASE	Transcription factor	At2g22540	I	A04	A04	A04,A07,A09	A04,A09	b,c	BrSVPP2d	CTAACAGAAGAGAACGAGCGACT	TAGTAATGGACTCTGACGACTGC	213
105	T1N6_2		Putative role in flower development	AT1G01640	A	A09	A09	A05,A06,A08,A09,A10	A10	b	BrT1N6_2P1c	GCCAAGTAAACTGCCCAAATAC	ACCGTTAGAAACCGCAACC	229
106	TCTP	TRANSLATIONALLY CONTROLLED TUMOR PROTEIN	Encodes a protein homologous to translationally controlled tumor protein (	AT3G16640	F	A03	A03	A01,A03,A05,A07	A01,A03,A05	b,c	BrTCTPP1b	GCCTATCATCAAACCCCATC	GAACCCCTTCTTGTCGTAAGTG	222
107	TCTP	TRANSLATIONALLY CONTROLLED TUMOR PROTEIN	Encodes a protein homologous to translationally controlled tumor protein (	AT3G16640	F	A05	A05	A01,A03,A05,A07	A01,A03,A05	b,c	BrTCTPP2b	GAAGTTGAAGGAAAGGTCTGTTGT	GAAGGCTGCTTGATCTTCCTC	331
108	TFL1	TERMINAL FLOWER 1	(AT)n (TA)n (A)n	At5g03840	R	A10	A10	A02,A03,A10	A02,A03,A10	b,c	BrTFL1P2b-SSR	TGCATGCATATACCTTTGCTAC	TTACTTGGATGATGGCAGGA	189
109	TFL2	TERMINAL FLOWER 2	Chromatin maintenance protein	At5g17690	R	A02	A10	A02,A03,A10	A02,A08	b	BrTFL2P1c	AAGACGGAACCACAAGTAACAAC	CGTTACTTCCTTCCCATCAGAC	325
110	TFL2	TERMINAL FLOWER 2	Chromatin maintenance protein	At5g17690	R	A10	A10	A02,A03,A10	A02,A08	b	BrTFL2P2a	AGAAGAAAACCCAGGTGGTGA	CTTTCCTCTTTCCCTCCTCCT	244
111	TFL2	TERMINAL FLOWER 2	Chromatin maintenance protein	At5g17690	R	A10	A10	A02,A03,A10	A02,A08	b	BrTFL2P4b	GGATGGTTGGAGAGGAGAAAG	ACTTGTGGATGCGTCTTGTTT	227
112	TOC1	TIMING OF CAB EXPRESSION 1,	Pseudo response regulator involved in the generation of circadian rhythms.	At5g61380	X	A03	A03	A02,A06,A06,A07,A09	A03,A09	c	BrTOC1P1b	CAGTCAAATCAGCAAGGCAG	AACCATGCGTCTTCTTCTCC	410
113	TOC1	TIMING OF CAB EXPRESSION 1,	Pseudo response regulator involved in the generation of circadian rhythms.	At5g61380	X	A09	A09	A02,A06,A06,A07,A09	A03,A09	c	BrTOC1P2b	TGTCCTGCTGCTACTGGTTCT	GTCTCTCTGCTTCGGTGTGTTT	397
114	TSF	TWIN SISTER OF FT	FT homolog	At4g20370	U	A02	A02	A01,A03,A08	A02,A07,A07	c	BrTSFP2c	AAAGGATCAAGCCAAATGTCC	GAGCTGTCGGAACAATACGAG	491
115	VEL1	VERNALIZATION5/VIN3-LIKE	Encodes a protein with similarity to VRN5 and VIN3.	AT4G30200	U	A01	A08	A01,A03,A08	A01,A03,A08	b,c	BrVEL1P1e	GCAACCACAGTATCAACCAAGA	ATCTCATCCACTCCAAGCTCTC	275
116	VIM3	VARIANT IN METHYLATION 3	Encodes the VIM3/ORTH1 protein that is similar to VIM1. This protein has an N-terminal PHD domain and two RING	AT5G39550	S	A09	A09	A02,A4	A07,A09,A09	c	BrVIM3P3b	AATGCTTTGTGAAGTGGACTGA	CAGTCGTAAATGCTTCATCTGG	225
117	VIN3	VERNALIZATION INSENSITIVE 3	Homeodomain protein	At5g57380	W	A10	A10	A01,A02,A03,A10	A02,A03,A10	b,c	BrVIN3P1a	TGCTGGAGTAAACAAGTGAAGG	GCTTATTCACTGCGACACCA	152
118	VIN3	VERNALIZATION INSENSITIVE 3	Homeodomain protein	At5g57380	W	A10	A10	A01,A02,A03,A10	A02,A03,A10	b,c	BrVIN3P1a-2	TGCTGGAGTAAACAAGTGAAGG	GCTTATTCACTGCGACACCAT	152
119	VIN3	VERNALIZATION INSENSITIVE 3	Homeodomain protein	At5g57380	W	A02	A02	A01,A02,A03,A10	A02,A03,A10	b,c	BrVIN3P2b	GAGCCGAGATGAGATAATGAAG	CACACCCAATCCCATACCTC	374
120	VIN3	VERNALIZATION INSENSITIVE 3	Homeodomain protein	At5g57380	W	A03	A03	A01,A02,A03,A10	A02,A03,A10	b,c	BrVIN3P3a	CCTACTGAACCTCGTCTCTCGT	CTGACAAACACAGCAAGAACATC	181
121	VIP4	VERNALIZATION INDEPENDENCE 4	Encodes highly hydrophilic protein	AT5G61150	X	A09	A09	A02,A06,A06,A07,A09	A02,A09	c	BrVIP4P1b	AGACGATGAGGAAGAAGACGG	ACGATGCGTAGGAGCTTTTCT	240
122	VIP4	VERNALIZATION INDEPENDENCE 4	Encodes highly hydrophilic protein	AT5G61150	X	A09	A09	A02,A06,A06,A07,A09	A02,A09	c	BrVIP4P2b	ACTATGGTTCTCACCGCTCAA	GAACTCATTGAAGACCTCCCC	227
123	VRN1	REDUCED VERNALIZATION RESPONSE 1	Required for vernalization.Essential for the complete vernalized plants.	AT3G18990	F	A01	A05	A01,A03,A05,A07	A01,A03,A05,A05,A08	b,c	BrVRN1P1b	TCTCATGGACACCGCAC	GTTCAAAGGAAACACCCAAC	619
124	VRN1	REDUCED VERNALIZATION RESPONSE 1	Required for vernalization.Essential for the complete vernalized plants.	AT3G18990	F	A03	A03	A01,A03,A05,A07	A01,A03,A05,A05,A08	b,c	BrVRN1P3b	TCTGCATCACACAACAACCAC	CTGCATTAACAGCCCTCTCTCT	525
125	VRN2	REDUCED VERNALIZATION RESPONSE 2	encodes a nuclear-localized zinc finger protein with similarity to Polycomb group (PcG) proteins	AT4G16845	T	A08	A08	A01,A04,A08	A08	b,c	BrVRN2P4b	CTTCCTAGATGCTTGAGTTACAAT	CATAGCAAAACAAGAGAGTTGG	505
a	b The positions of mapped genes are the similar with the block positions in B.rapa based on BAC clone sequence
	c The positions of mapped genes are the similar with the gene position based on gnome sequence of B.rapa (Chiffu)
	b,c The positions of Block and genes (Chiffu) are the similar with both
	x Not similar with both

## Sheet: Supplemental Table S3
Supplemental Table S3. Primers for real time RT-PCR.
Gene	Forward primer sequence(5'-3')	Reverse primer sequence(5'-3')	Junction
FLC1_A10	ATGGGGAGGAAGAAACTTGA	AGAGAACGGAAAGCTGACGA	e1-1
FLC2_A02	AAGTATGGTTCACACCATGAG	GAGTCGACGCTTACATCAGA	e3-4
FLC3_A03	CAAGTCACCTTCTCCAAACGA	CGGAGGAGGAGACAACGAG	e1-1
FLC5_A03	GTTGGGCTTCTCGTTGTCTC	GAATCCACGCTTACATCATCAA	e1-3
FT_A02	CAGCGACAACTGGAACAAAC	GAAGGCCGAGATTGTATAGGG	e3-4
FT_A07	ATCGTGCTGGTGTTGTTCC	GCAGCCATTATCCCTCTGAC	e4-4
FT_A07	ACGGTTGAGATTGGAGGAGA	TGTTCCAGTTGTGGCAGGT	e3-4
SOC1_A03	CGTTATCTGAGGCACACCAA	CATGATCCAATGCCTTCTCC	e2-4
SOC1_A04	ACCAAGGATCGAATCAGCAA	CATGATCCAATGCCTTCTCC	e2-4
SOC1_A05	ATCGTGTCAGCACCAAACCT	CTTGCTCGGATACATTTGACAC	e2-4
CO_A10	TGTGCCGATAACTGGAAACTC	CGTCTCTTTGGCATCC TCTT	e1-1
CCA1_A05	CTGAACGATGGAAAACAGTCC	TCCTTGTTATTCCCCTGTTCC	e4-5
ARR3_A09	GAAGAAGGTGCGGAGGATTT	CAGGAACCTTGGGTTTGTTTC	e5-5
FRL2_A09	CTTAGTGCGTTGAGGTTGGTG	GTCGTTTAGGGGGAATAGCAG	e1-1
CAM1_A07	GGACAGAACCCAACCGAAG	CGAGTCCGTGTCTTTCATCTTT	e2-2
GAPDH	AGAGCCGCTTCCTTCAACATCATT	TGGGCACACGGAAGG ACATACC

## Sheet: Supplemental Table S4
Supplemental Table S4. Annotation of the flowerint time genes on our used Microarray.
ID	Brassica_unigene	Species	Tair_ID	Gene_symbol	Full_name	Rapa_match	Chromosome	Chr_order	Start_pos.	Stop_pos	Match_gene a
474	ES979689	B. napus	AT3G10185	-	-	Scaffold000093	A01	25	241556	241615	Bra034095
1562	EV185340	B. napus (rape)	AT4G37880	-	-	Scaffold000011	A01	1	3890657	3890725	Bra011794
1573	EV191586	B. napus (rape)	AT5G62560	-	-	Scaffold000065	A02	18	295015	294956	Bra029250
1574	EV191586	B. napus (rape)	AT5G62560	-	-	Scaffold000065	A02	18	1600	1659	Bra029250
3891	JCVI_36491	B. napus (rape)	AT5G59845	-	-	Scaffold000005	A03	1	4638179	4638120	Bra006689
3973	JCVI_9820	B. napus (rape)	AT4G37880	-	-	Scaffold000011	A01	1	3890769	3890828	Bra011794
9163	EV040324	B. napus	AT2G47310	-	-	Scaffold002320	-	-	462	521	No surround gene found!
11037	EE532367	B. oleracea	AT5G46910	-	-	Scaffold000036	A02	13	1322900	1322959	No surround gene found!
11598	EX094705	B. rapa subsp. pekinensis	AT1G01640	-	-	Scaffold000087	A10	3	163566	163625	Bra033246
11599	EX094705	B. rapa subsp. pekinensis	AT1G01640	-	-	Scaffold000087	A10	3	270	329	Bra033246
11600	EX094705	B. rapa subsp. pekinensis	AT1G01640	-	-	Scaffold000087	A10	3	163566	163625	Bra033246
11601	EX094705	B. rapa subsp. pekinensis	AT1G01640	-	-	Scaffold000087	A10	3	270	329	Bra033246
13324	EE569232	B. napus (rape)	AT3G10185	-	-	Scaffold000093	A01	25	241800	241859	Bra034095
16035	JCVI_16709	B. napus (rape)	AT2G14900	-	-	Scaffold000142	A01	20	83557	83616	No surround gene found!
17389	JCVI_21259	B. napus (rape)	AT2G30810	-	-	Scaffold000061	A01	18	1118191	1118250	No surround gene found!
18240	JCVI_12021	B. napus (rape)	AT1G01640	-	-	Scaffold000087	A10	3	163897	163956	Bra033247
18397	JCVI_18763	B. napus (rape)	AT3G10185	-	-	Scaffold000093	A01	25	241682	241741	Bra034095
18512	JCVI_12252	B. rapa subsp. pekinensis	AT5G08330	-	-	Scaffold000063	A02	2	117135	117076	Bra028662
18513	JCVI_12252	B. rapa subsp. pekinensis	AT5G08330	-	-	Scaffold000063	A02	2	21	80	Bra028662
18517	JCVI_12260	B. napus (rape)	AT1G22690	-	-	Scaffold000045	A09	26	124552	124611	Bra024531
19028	JCVI_12598	B. napus (rape)	AT2G30810	-	-	Scaffold000156	A08	11	242897	242838	No surround gene found!
19233	JCVI_33716	B. napus (rape)	AT5G14920	-	-	Scaffold000159	A09	3	167836	167777	Bra039060
19319	JCVI_29204	B. napus (rape)	AT3G10185	-	-	Scaffold000067	A05	19	1051731	1051790	Bra029821
19633	JCVI_11390	B. napus (rape)	AT2G14900	-	-	Scaffold000001	A03	5	9451521	9451462	No surround gene found!
20039	JCVI_2963	B. napus (rape)	AT1G69570	-	-	Scaffold000003	A07	10	6978828	6978769	Bra004396
20138	JCVI_11688	B. napus (rape)	AT2G39540	-	-	Scaffold000025	A05	2	1370458	1370399	Bra018432
21441	JCVI_24028	B. rapa subsp. pekinensis	AT5G46910	-	-	Scaffold000036	A02	13	1324521	1324579	No surround gene found!
21696	JCVI_14465	B. napus (rape)	AT5G08330	-	-	Scaffold000051	A01	5	1619266	1619207	Bra026506
21851	JCVI_32596	B. rapa subsp. pekinensis	AT5G46910	-	-	Scaffold000022	A09	21	1631956	1631897	Bra017516
21852	JCVI_32596	B. rapa subsp. pekinensis	AT5G46910	-	-	Scaffold000022	A09	21	1682	1741	Bra017516
22989	JCVI_28958	B. napus (rape)	AT5G08330	-	-	Scaffold000008	A10	6	3447161	3447220	Bra009338
23276	JCVI_6431	B. napus (rape)	AT5G59845	-	-	Scaffold000002	A10	5	79	138	Bra002526
23277	JCVI_6431	B. napus (rape)	AT5G59845	-	-	Scaffold000002	A10	5	79	138	Bra002525
23904	JCVI_34866	B. rapa	AT2G39540	-	-	Scaffold000029	A06	4	1764723	1764664	Bra019917
25478	JCVI_40230	B. rapa	AT5G59845	-	-	Scaffold000002	A10	5	3741483	3741424	Bra002525
26142	JCVI_39370	B. napus (rape)	AT1G69570	-	-	Scaffold000003	A07	10	4719343	4719402	Bra003994
26437	JCVI_40879	B. rapa subsp. pekinensis	AT5G46910	-	-	Scaffold000022	A09	21	1630992	1630933	Bra017516
27711	JCVI_8484	B. napus (rape)	AT2G14900	-	-	Scaffold000013	A03	6	3533266	3533325	Bra013115
29256	EV052718	B. napus (rape)	AT1G01040	ASU1, ATDCL1, CAF, DCL1, EMB60, EMB76, SIN1, SUS1	ABNORMAL SUSPENSOR 1, CARPEL FACTORY, DICER-LIKE 1, DICER-LIKE 1, EMBRYO DEFECTIVE 60, EMBRYO DEFECTIVE 76, SHORT INTEGUMENTS 1, SUSPENSOR 1	Scaffold000087	A10	3	412435	412376	Bra033293
29258	JCVI_16891	B. napus (rape)	AT1G01060	LHY, LHY1	LATE ELONGATED HYPOCOTYL, LATE ELONGATED HYPOCOTYL 1	Scaffold000072	A08	20	14959	15018	Bra030496
29259	JCVI_16891	B. napus (rape)	AT1G01060	LHY, LHY1	LATE ELONGATED HYPOCOTYL, LATE ELONGATED HYPOCOTYL 1	Scaffold000072	A08	20	14959	15018	Bra030496
29260	JCVI_16891	B. napus (rape)	AT1G01060	LHY, LHY1	LATE ELONGATED HYPOCOTYL, LATE ELONGATED HYPOCOTYL 1	Scaffold000072	A08	20	14959	15018	Bra030496
29261	JCVI_16891	B. napus (rape)	AT1G01060	LHY, LHY1	LATE ELONGATED HYPOCOTYL, LATE ELONGATED HYPOCOTYL 1	Scaffold000072	A08	20	14959	15018	Bra030496
29262	JCVI_21001	B. rapa subsp. pekinensis	AT1G01060	LHY, LHY1	LATE ELONGATED HYPOCOTYL, LATE ELONGATED HYPOCOTYL 1	Scaffold000072	A08	20	13825	13884	Bra030496
29263	JCVI_21001	B. rapa subsp. pekinensis	AT1G01060	LHY, LHY1	LATE ELONGATED HYPOCOTYL, LATE ELONGATED HYPOCOTYL 1	Scaffold000072	A08	20	872	931	Bra030496
29264	JCVI_21001	B. rapa subsp. pekinensis	AT1G01060	LHY, LHY1	LATE ELONGATED HYPOCOTYL, LATE ELONGATED HYPOCOTYL 1	Scaffold000072	A08	20	13825	13884	Bra030496
29265	JCVI_21001	B. rapa subsp. pekinensis	AT1G01060	LHY, LHY1	LATE ELONGATED HYPOCOTYL, LATE ELONGATED HYPOCOTYL 1	Scaffold000072	A08	20	872	931	Bra030496
29266	JCVI_21001	B. rapa subsp. pekinensis	AT1G01060	LHY, LHY1	LATE ELONGATED HYPOCOTYL, LATE ELONGATED HYPOCOTYL 1	Scaffold000072	A08	20	13825	13884	Bra030496
29267	JCVI_21001	B. rapa subsp. pekinensis	AT1G01060	LHY, LHY1	LATE ELONGATED HYPOCOTYL, LATE ELONGATED HYPOCOTYL 1	Scaffold000072	A08	20	872	931	Bra030496
29269	JCVI_21001	B. rapa subsp. pekinensis	AT1G01060	LHY, LHY1	LATE ELONGATED HYPOCOTYL, LATE ELONGATED HYPOCOTYL 1	Scaffold000072	A08	20	872	931	Bra030496
29374	JCVI_39520	B. rapa subsp. pekinensis	AT1G02400	ATGA2OX4, ATGA2OX6, DTA1, GA2OX6	ARABIDOPSIS THALIANA GIBBERELLIN 2-OXIDASE 4, ARABIDOPSIS THALIANA GIBBERELLIN 2-OXIDASE 6, DOWNSTREAM TARGET OF AGL15 1, GIBBERELLIN 2-OXIDASE 6	Scaffold000087	A10	3	605962	606021	Bra033324
29525	CX195018	B. napus	AT1G04010	ATPSAT1, PSAT1	PHOSPHOLIPID STEROL ACYL TRANSFERASE 1	Scaffold000082	A09	36	534466	534525	Bra032533
29526	CX195018	B. napus	AT1G04010	ATPSAT1, PSAT1	PHOSPHOLIPID STEROL ACYL TRANSFERASE 1	Scaffold000082	A09	36	1575	1634	Bra032533
29527	EX090891	B. rapa subsp. pekinensis	AT1G04010	ATPSAT1, PSAT1	PHOSPHOLIPID STEROL ACYL TRANSFERASE 1	Scaffold000082	A09	36	532849	532908	Bra032533
29528	EX090891	B. rapa subsp. pekinensis	AT1G04010	ATPSAT1, PSAT1	PHOSPHOLIPID STEROL ACYL TRANSFERASE 1	Scaffold000082	A09	36	1094	1153	Bra032533
29529	EV199849	B. napus (rape)	AT1G04010	ATPSAT1, PSAT1	PHOSPHOLIPID STEROL ACYL TRANSFERASE 1	Scaffold000018	A10	2	1056887	1056828	Bra015285
29530	EV199849	B. napus (rape)	AT1G04010	ATPSAT1, PSAT1	PHOSPHOLIPID STEROL ACYL TRANSFERASE 1	Scaffold000018	A10	2	442	501	Bra015285
29531	EV199849	B. napus (rape)	AT1G04010	ATPSAT1, PSAT1	PHOSPHOLIPID STEROL ACYL TRANSFERASE 1	Scaffold000082	A09	36	531604	531663	Bra032533
29532	EV199849	B. napus (rape)	AT1G04010	ATPSAT1, PSAT1	PHOSPHOLIPID STEROL ACYL TRANSFERASE 1	Scaffold000082	A09	36	442	501	Bra032533
29533	JCVI_4422	B. rapa subsp. pekinensis	AT1G04010	ATPSAT1, PSAT1	PHOSPHOLIPID STEROL ACYL TRANSFERASE 1	Scaffold000018	A10	2	1053302	1053243	Bra015285
29574	JCVI_16702	B. rapa subsp. pekinensis	AT1G04400	AT-PHH1, ATCRY2, CRY2, FHA, PHH1	CRYPTOCHROME 2	Scaffold000072	A08	20	313890	313831	Bra030568
29575	JCVI_16702	B. rapa subsp. pekinensis	AT1G04400	AT-PHH1, ATCRY2, CRY2, FHA, PHH1	CRYPTOCHROME 2	Scaffold000072	A08	20	313890	313831	Bra030568
29576	JCVI_26629	B. napus (rape)	AT1G04400	AT-PHH1, ATCRY2, CRY2, FHA, PHH1	CRYPTOCHROME 2	Scaffold000072	A08	20	313040	312981	Bra030568
29577	JCVI_26629	B. napus (rape)	AT1G04400	AT-PHH1, ATCRY2, CRY2, FHA, PHH1	CRYPTOCHROME 2	Scaffold000072	A08	20	659	718	Bra030568
29578	JCVI_26629	B. napus (rape)	AT1G04400	AT-PHH1, ATCRY2, CRY2, FHA, PHH1	CRYPTOCHROME 2	Scaffold000072	A08	20	313040	312981	Bra030568
29579	JCVI_26629	B. napus (rape)	AT1G04400	AT-PHH1, ATCRY2, CRY2, FHA, PHH1	CRYPTOCHROME 2	Scaffold000072	A08	20	659	718	Bra030568
29799	ES903682	B. napus	AT1G06040	STO	SALT TOLERANCE	Scaffold000039	A03	3	549706	549765	Bra022839
29800	JCVI_828	B. rapa subsp. pekinensis	AT1G06040	STO	SALT TOLERANCE	Scaffold000072	A08	20	600863	600804	Bra030635
29801	JCVI_828	B. rapa subsp. pekinensis	AT1G06040	STO	SALT TOLERANCE	Scaffold000072	A08	20	651	710	Bra030635
29802	JCVI_828	B. rapa subsp. pekinensis	AT1G06040	STO	SALT TOLERANCE	Scaffold000072	A08	20	600863	600804	Bra030635
29803	JCVI_828	B. rapa subsp. pekinensis	AT1G06040	STO	SALT TOLERANCE	Scaffold000072	A08	20	651	710	Bra030635
29994	JCVI_16412	B. rapa subsp. pekinensis	AT1G07980	NF-YC10	NUCLEAR FACTOR Y, SUBUNIT C10	Scaffold000026	A06	3	484664	484723	Bra018669
30174	EX023131	B. rapa subsp. pekinensis	AT1G08970	HAP5C, NF-YC9	HEME ACTIVATED PROTEIN 5C, NUCLEAR FACTOR Y, SUBUNIT C9	Scaffold000072	A08	20	1086562	1086621	Bra030749
30175	EX023131	B. rapa subsp. pekinensis	AT1G08970	HAP5C, NF-YC9	HEME ACTIVATED PROTEIN 5C, NUCLEAR FACTOR Y, SUBUNIT C9	Scaffold000072	A08	20	1086562	1086621	Bra030749
30176	EX023131	B. rapa subsp. pekinensis	AT1G08970	HAP5C, NF-YC9	HEME ACTIVATED PROTEIN 5C, NUCLEAR FACTOR Y, SUBUNIT C9	Scaffold000072	A08	20	1086562	1086621	Bra030749
30177	EX023131	B. rapa subsp. pekinensis	AT1G08970	HAP5C, NF-YC9	HEME ACTIVATED PROTEIN 5C, NUCLEAR FACTOR Y, SUBUNIT C9	Scaffold000072	A08	20	1086562	1086621	Bra030749
30178	JCVI_8227	B. napus (rape)	AT1G08970	HAP5C, NF-YC9	HEME ACTIVATED PROTEIN 5C, NUCLEAR FACTOR Y, SUBUNIT C9	Scaffold000077	A09	35	569424	569482	Bra031652
30179	JCVI_8227	B. napus (rape)	AT1G08970	HAP5C, NF-YC9	HEME ACTIVATED PROTEIN 5C, NUCLEAR FACTOR Y, SUBUNIT C9	Scaffold000077	A09	35	569424	569482	Bra031652
30180	JCVI_8227	B. napus (rape)	AT1G08970	HAP5C, NF-YC9	HEME ACTIVATED PROTEIN 5C, NUCLEAR FACTOR Y, SUBUNIT C9	Scaffold000077	A09	35	569424	569482	Bra031652
30181	JCVI_8227	B. napus (rape)	AT1G08970	HAP5C, NF-YC9	HEME ACTIVATED PROTEIN 5C, NUCLEAR FACTOR Y, SUBUNIT C9	Scaffold000077	A09	35	569424	569482	Bra031652
30223	JCVI_9968	B. napus (rape)	AT1G09530	PAP3, PIF3, POC1	PHOTOCURRENT 1, PHYTOCHROME INTERACTING FACTOR 3, PHYTOCHROME-ASSOCIATED PROTEIN 3	Scaffold000077	A09	35	635488	635547	Bra031668
30224	JCVI_9968	B. napus (rape)	AT1G09530	PAP3, PIF3, POC1	PHOTOCURRENT 1, PHYTOCHROME INTERACTING FACTOR 3, PHYTOCHROME-ASSOCIATED PROTEIN 3	Scaffold000077	A09	35	1393	1452	Bra031668
30225	JCVI_9968	B. napus (rape)	AT1G09530	PAP3, PIF3, POC1	PHOTOCURRENT 1, PHYTOCHROME INTERACTING FACTOR 3, PHYTOCHROME-ASSOCIATED PROTEIN 3	Scaffold000077	A09	35	635488	635547	Bra031668
30226	JCVI_9968	B. napus (rape)	AT1G09530	PAP3, PIF3, POC1	PHOTOCURRENT 1, PHYTOCHROME INTERACTING FACTOR 3, PHYTOCHROME-ASSOCIATED PROTEIN 3	Scaffold000077	A09	35	1393	1452	Bra031668
30232	ES969430	B. napus (rape)	AT1G09570	FHY2, FRE1, HY8, PHYA	ELONGATED HYPOCOTYL 8, FAR RED ELONGATED 1, FAR RED ELONGATED HYPOCOTYL 2, PHYTOCHROME A	Scaffold000029	A06	4	2207638	2207697	Bra020013
30233	ES969430	B. napus (rape)	AT1G09570	FHY2, FRE1, HY8, PHYA	ELONGATED HYPOCOTYL 8, FAR RED ELONGATED 1, FAR RED ELONGATED HYPOCOTYL 2, PHYTOCHROME A	Scaffold000029	A06	4	1133	1192	Bra020013
30234	DY015548	B. oleracea	AT1G09570	FHY2, FRE1, HY8, PHYA	ELONGATED HYPOCOTYL 8, FAR RED ELONGATED 1, FAR RED ELONGATED HYPOCOTYL 2, PHYTOCHROME A	Scaffold000029	A06	4	2206949	2207008	Bra020013
30235	DY015548	B. oleracea	AT1G09570	FHY2, FRE1, HY8, PHYA	ELONGATED HYPOCOTYL 8, FAR RED ELONGATED 1, FAR RED ELONGATED HYPOCOTYL 2, PHYTOCHROME A	Scaffold000029	A06	4	444	503	Bra020013
30236	CX187819	B. napus (rape)	AT1G09570	FHY2, FRE1, HY8, PHYA	ELONGATED HYPOCOTYL 8, FAR RED ELONGATED 1, FAR RED ELONGATED HYPOCOTYL 2, PHYTOCHROME A	Scaffold000077	A09	35	648880	648821	Bra031672
30237	CX187819	B. napus (rape)	AT1G09570	FHY2, FRE1, HY8, PHYA	ELONGATED HYPOCOTYL 8, FAR RED ELONGATED 1, FAR RED ELONGATED HYPOCOTYL 2, PHYTOCHROME A	Scaffold000077	A09	35	2716	2775	Bra031672
30238	JCVI_17899	B. napus (rape)	AT1G09570	FHY2, FRE1, HY8, PHYA	ELONGATED HYPOCOTYL 8, FAR RED ELONGATED 1, FAR RED ELONGATED HYPOCOTYL 2, PHYTOCHROME A	Scaffold000029	A06	4	3409	3468	Bra020013
30240	JCVI_8624	B. napus (rape)	AT1G09700	DRB1, HYL1	DSRNA-BINDING PROTEIN 1, HYPONASTIC LEAVES 1	Scaffold000029	A06	4	2165745	2165804	Bra019999
30241	JCVI_8624	B. napus (rape)	AT1G09700	DRB1, HYL1	DSRNA-BINDING PROTEIN 1, HYPONASTIC LEAVES 1	Scaffold000029	A06	4	722	781	Bra019999
30365	EE560201	B. napus (rape)	AT1G10570	OTS2, ULP1C	OVERLY TOLERANT TO SALT 2, UB-LIKE PROTEASE 1C	Scaffold000029	A06	4	1790505	1790446	Bra019923
30366	EE560201	B. napus (rape)	AT1G10570	OTS2, ULP1C	OVERLY TOLERANT TO SALT 2, UB-LIKE PROTEASE 1C	Scaffold000029	A06	4	1790505	1790446	Bra019923
30367	JCVI_21528	B. napus (rape)	AT1G10570	OTS2, ULP1C	OVERLY TOLERANT TO SALT 2, UB-LIKE PROTEASE 1C	Scaffold000029	A06	4	1070	1129	Bra019923
30368	JCVI_21528	B. napus (rape)	AT1G10570	OTS2, ULP1C	OVERLY TOLERANT TO SALT 2, UB-LIKE PROTEASE 1C	Scaffold000029	A06	4	1070	1129	Bra019923
30565	EV226148	B. napus (rape)	AT1G12610	DDF1	DWARF AND DELAYED FLOWERING 1	Scaffold000020	A08	19	2221510	2221569	Bra016763
30566	EV226148	B. napus (rape)	AT1G12610	DDF1	DWARF AND DELAYED FLOWERING 1	Scaffold000029	A08	19	538	597	Bra016763
30567	JCVI_32525	B. napus (rape)	AT1G12610	DDF1	DWARF AND DELAYED FLOWERING 1	Scaffold000020	A08	19	2221001	2220942	Bra016763
30602	JCVI_15211	B. oleracea	AT1G12910	ATAN11, LWD1	ANTHOCYANIN11, LIGHT-REGULATED WD 1	Scaffold000053	A09	34	1296864	1296923	Bra026947
30603	JCVI_15211	B. oleracea	AT1G12910	ATAN11, LWD1	ANTHOCYANIN11, LIGHT-REGULATED WD 1	Scaffold000053	A09	34	617	676	Bra026947
30663	EV112173	B. napus (rape)	AT1G13260	EDF4, RAV1	ETHYLENE RESPONSE DNA BINDING FACTOR 4, RELATED TO ABI3/VP1 1	Scaffold000029	A06	4	1283400	1283459	Bra019821
30665	JCVI_13289	B. rapa subsp. pekinensis	AT1G13260	EDF4, RAV1	ETHYLENE RESPONSE DNA BINDING FACTOR 4, RELATED TO ABI3/VP1 1	Scaffold000052	A02	14	7261	7202	Bra026508
30742	JCVI_1566	B. rapa subsp. pekinensis	AT1G14400	ATUBC1, UBC1, UBC1	UBIQUITIN CARRIER PROTEIN 1, UBIQUITIN CONJUGATING ENZYME 1	Scaffold000020	A08	19	1983366	1983425	Bra016704
30743	JCVI_1566	B. rapa subsp. pekinensis	AT1G14400	ATUBC1, UBC1, UBC1	UBIQUITIN CARRIER PROTEIN 1, UBIQUITIN CONJUGATING ENZYME 1	Scaffold000020	A08	19	1983366	1983425	Bra016704
30849	EX100186	B. rapa subsp. pekinensis	AT1G15550	ATGA3OX1, GA3OX1, GA4	ARABIDOPSIS THALIANA GIBBERELLIN 3 BETA-HYDROXYLASE 1, GA REQUIRING 4, GIBBERELLIN 3-OXIDASE 1	Scaffold000050	A06	5	1158260	1158319	Bra026122
30850	EX100186	B. rapa subsp. pekinensis	AT1G15550	ATGA3OX1, GA3OX1, GA4	ARABIDOPSIS THALIANA GIBBERELLIN 3 BETA-HYDROXYLASE 1, GA REQUIRING 4, GIBBERELLIN 3-OXIDASE 1	Scaffold000050	A06	5	933	992	Bra026122
30851	AM060535	B. oleracea	AT1G15550	ATGA3OX1, GA3OX1, GA4	ARABIDOPSIS THALIANA GIBBERELLIN 3 BETA-HYDROXYLASE 1, GA REQUIRING 4, GIBBERELLIN 3-OXIDASE 1	Scaffold000050	A06	5	1157849	1157908	Bra026122
30852	AM060535	B. oleracea	AT1G15550	ATGA3OX1, GA3OX1, GA4	ARABIDOPSIS THALIANA GIBBERELLIN 3 BETA-HYDROXYLASE 1, GA REQUIRING 4, GIBBERELLIN 3-OXIDASE 1	Scaffold000050	A06	5	522	581	Bra026122
30853	EE532416	B. oleracea	AT1G15550	ATGA3OX1, GA3OX1, GA4	ARABIDOPSIS THALIANA GIBBERELLIN 3 BETA-HYDROXYLASE 1, GA REQUIRING 4, GIBBERELLIN 3-OXIDASE 1	Scaffold000053	A09	34	437771	437830	Bra026757
31153	EX121309	B. rapa subsp. pekinensis	AT1G18450	ARP4, ATARP4	ACTIN-RELATED PROTEIN 4	Scaffold000020	A08	19	1415552	1415493	No surround gene found!
31154	JCVI_36406	B. napus (rape)	AT1G18450	ARP4, ATARP4	ACTIN-RELATED PROTEIN 4	Scaffold000090	A01	14	851463	851522	Bra033835
31546	EX039908	B. rapa subsp. pekinensis	AT1G22770	FB, GI	GIGANTEA	Scaffold000045	A09	26	173653	173712	Bra024536
31547	EX039908	B. rapa subsp. pekinensis	AT1G22770	FB, GI	GIGANTEA	Scaffold000045	A09	26	2329	2388	Bra024536
31548	EV216677	B. napus (rape)	AT1G22770	FB, GI	GIGANTEA	Scaffold000045	A09	26	2771	2830	Bra024536
31688	ES900439	B. napus	AT1G25540	PFT1	PHYTOCHROME AND FLOWERING TIME 1	Scaffold000045	A09	26	1643	1702	Bra024737
31689	ES900439	B. napus	AT1G25540	PFT1	PHYTOCHROME AND FLOWERING TIME 1	Scaffold000045	A09	26	1643	1702	Bra024737
31690	JCVI_32607	B. napus (rape)	AT1G25540	PFT1	PHYTOCHROME AND FLOWERING TIME 1	Scaffold000045	A09	26	1547079	1547138	Bra024737
31691	JCVI_32607	B. napus (rape)	AT1G25540	PFT1	PHYTOCHROME AND FLOWERING TIME 1	Scaffold000045	A09	26	625	684	Bra024737
31692	JCVI_23287	B. napus (rape)	AT1G25540	PFT1	PHYTOCHROME AND FLOWERING TIME 1	Scaffold000010	A08	18	4308002	4307943	Bra011001
31693	JCVI_23287	B. napus (rape)	AT1G25540	PFT1	PHYTOCHROME AND FLOWERING TIME 1	Scaffold000010	A08	18	4308002	4307943	Bra011001
31694	EX111142	B. rapa subsp. pekinensis	AT1G25560	EDF1, TEM1	ETHYLENE RESPONSE DNA BINDING FACTOR 1, TEMPRANILLO 1	Scaffold000144	A02	10	269014	268955	Bra038346
31695	EX111142	B. rapa subsp. pekinensis	AT1G25560	EDF1, TEM1	ETHYLENE RESPONSE DNA BINDING FACTOR 1, TEMPRANILLO 1	Scaffold000144	A02	10	639	698	Bra038346
31701	EX037308	B. rapa subsp. pekinensis	AT1G26310	AGL10, CAL, CAL1	AGAMOUS-like 10, CAULIFLOWER	Scaffold000010	A08	18	454	513	Bra011021
31730	CD827310	B. napus	AT1G26830	ATCUL3, ATCUL3A, CUL3, CUL3A	ARABIDOPSIS THALIANA CULLIN 3, ARABIDOPSIS THALIANA CULLIN 3A, CULLIN 3, CULLIN 3A	Scaffold000045	A09	26	1159548	1159491	Bra024680
31731	CD827310	B. napus	AT1G26830	ATCUL3, ATCUL3A, CUL3, CUL3A	ARABIDOPSIS THALIANA CULLIN 3, ARABIDOPSIS THALIANA CULLIN 3A, CULLIN 3, CULLIN 3A	Scaffold000045	A09	26	358	415	Bra024680
31732	CD827310	B. napus	AT1G26830	ATCUL3, ATCUL3A, CUL3, CUL3A	ARABIDOPSIS THALIANA CULLIN 3, ARABIDOPSIS THALIANA CULLIN 3A, CULLIN 3, CULLIN 3A	Scaffold000020	A08	19	96722	96781	Bra016291
31733	CD827310	B. napus	AT1G26830	ATCUL3, ATCUL3A, CUL3, CUL3A	ARABIDOPSIS THALIANA CULLIN 3, ARABIDOPSIS THALIANA CULLIN 3A, CULLIN 3, CULLIN 3A	Scaffold000020	A08	19	356	415	Bra016291
31734	ES964894	B. napus (rape)	AT1G26830	ATCUL3, ATCUL3A, CUL3, CUL3A	ARABIDOPSIS THALIANA CULLIN 3, ARABIDOPSIS THALIANA CULLIN 3A, CULLIN 3, CULLIN 3A	Scaffold000045	A09	26	1158026	1157967	Bra024680
31735	ES964894	B. napus (rape)	AT1G26830	ATCUL3, ATCUL3A, CUL3, CUL3A	ARABIDOPSIS THALIANA CULLIN 3, ARABIDOPSIS THALIANA CULLIN 3A, CULLIN 3, CULLIN 3A	Scaffold000045	A09	26	1880	1939	Bra024680
31736	JCVI_20515	B. oleracea var. alboglabra (Chinese kale)	AT1G26830	ATCUL3, ATCUL3A, CUL3, CUL3A	ARABIDOPSIS THALIANA CULLIN 3, ARABIDOPSIS THALIANA CULLIN 3A, CULLIN 3, CULLIN 3A	Scaffold000045	A09	26	1157633	1157574	Bra024680
31737	JCVI_11769	B. rapa subsp. pekinensis	AT1G26830	ATCUL3, ATCUL3A, CUL3, CUL3A	ARABIDOPSIS THALIANA CULLIN 3, ARABIDOPSIS THALIANA CULLIN 3A, CULLIN 3, CULLIN 3A	Scaffold000020	A08	19	97741	97800	Bra016291
31738	JCVI_11769	B. rapa subsp. pekinensis	AT1G26830	ATCUL3, ATCUL3A, CUL3, CUL3A	ARABIDOPSIS THALIANA CULLIN 3, ARABIDOPSIS THALIANA CULLIN 3A, CULLIN 3, CULLIN 3A	Scaffold000020	A08	19	1375	1434	Bra016291
31739	JCVI_28177	B. rapa subsp. pekinensis	AT1G26830	ATCUL3, ATCUL3A, CUL3, CUL3A	ARABIDOPSIS THALIANA CULLIN 3, ARABIDOPSIS THALIANA CULLIN 3A, CULLIN 3, CULLIN 3A	Scaffold000045	A09	26	1158473	1158414	Bra024680
31740	JCVI_28177	B. rapa subsp. pekinensis	AT1G26830	ATCUL3, ATCUL3A, CUL3, CUL3A	ARABIDOPSIS THALIANA CULLIN 3, ARABIDOPSIS THALIANA CULLIN 3A, CULLIN 3, CULLIN 3A	Scaffold000045	A09	26	1433	1492	Bra024680
31741	JCVI_2884	B. napus (rape)	AT1G26830	ATCUL3, ATCUL3A, CUL3, CUL3A	ARABIDOPSIS THALIANA CULLIN 3, ARABIDOPSIS THALIANA CULLIN 3A, CULLIN 3, CULLIN 3A	Scaffold000020	A08	19	98638	98697	Bra016291
31742	JCVI_24436	B. napus (rape)	AT1G26830	ATCUL3, ATCUL3A, CUL3, CUL3A	ARABIDOPSIS THALIANA CULLIN 3, ARABIDOPSIS THALIANA CULLIN 3A, CULLIN 3, CULLIN 3A	Scaffold000045	A09	26	1158778	1158721	Bra024680
31743	JCVI_24436	B. napus (rape)	AT1G26830	ATCUL3, ATCUL3A, CUL3, CUL3A	ARABIDOPSIS THALIANA CULLIN 3, ARABIDOPSIS THALIANA CULLIN 3A, CULLIN 3, CULLIN 3A	Scaffold000045	A09	26	1128	1185	Bra024680
32014	ES958037	B. napus (rape)	AT1G30040	ATGA2OX2	GIBBERELLIN 2-OXIDASE	Scaffold000069	A07	8	1288074	1288133	Bra030187
32015	JCVI_32378	B. rapa subsp. pekinensis	AT1G30040	ATGA2OX2	GIBBERELLIN 2-OXIDASE	Scaffold000010	A08	18	3300118	3300059	Bra010802
32122	JCVI_29440	B. rapa subsp. pekinensis	AT1G30970	SUF4	suppressor of FRIGIDA4	Scaffold000179	A08	6	203606	203547	Bra039880
32123	JCVI_29440	B. rapa subsp. pekinensis	AT1G30970	SUF4	suppressor of FRIGIDA4	Scaffold000179	A08	6	203606	203547	Bra039880
32125	JCVI_2781	B. napus (rape)	AT1G30970	SUF4	suppressor of FRIGIDA4	Scaffold000179	A08	6	566	625	Bra039880
32126	JCVI_41617	B. napus (rape)	AT1G30970	SUF4	suppressor of FRIGIDA4	Scaffold000040	A09	24	948	1007	Bra023153
32127	JCVI_36021	B. napus (rape)	AT1G30970	SUF4	suppressor of FRIGIDA4	Scaffold000040	A09	24	423680	423621	Bra023153
32128	JCVI_36021	B. napus (rape)	AT1G30970	SUF4	suppressor of FRIGIDA4	Scaffold000040	A09	24	423680	423621	Bra023153
32188	JCVI_37824	B. napus (rape)	AT1G31814	FRL2	FRIGIDA LIKE 2	Scaffold000040	A09	24	925768	925709	Bra023207
32189	JCVI_37824	B. napus (rape)	AT1G31814	FRL2	FRIGIDA LIKE 2	Scaffold000040	A09	24	952	1011	Bra023207
32454	EH426599	B. oleracea	AT1G44446	ATCAO, CAO, CH1	ARABIDOPSIS THALIANA CHLOROPHYLL A OXYGENASE, CHLORINA 1, CHLOROPHYLL A OXYGENASE	Scaffold000123	-	-	260703	260644	Bra036948
32455	EH426599	B. oleracea	AT1G44446	ATCAO, CAO, CH1	ARABIDOPSIS THALIANA CHLOROPHYLL A OXYGENASE, CHLORINA 1, CHLOROPHYLL A OXYGENASE	Scaffold000123	-	-	611	670	Bra036948
32456	EH426599	B. oleracea	AT1G44446	ATCAO, CAO, CH1	ARABIDOPSIS THALIANA CHLOROPHYLL A OXYGENASE, CHLORINA 1, CHLOROPHYLL A OXYGENASE	Scaffold000123	-	-	260703	260644	Bra036948
32457	EH426599	B. oleracea	AT1G44446	ATCAO, CAO, CH1	ARABIDOPSIS THALIANA CHLOROPHYLL A OXYGENASE, CHLORINA 1, CHLOROPHYLL A OXYGENASE	Scaffold000123	-	-	611	670	Bra036948
32458	EH426599	B. oleracea	AT1G44446	ATCAO, CAO, CH1	ARABIDOPSIS THALIANA CHLOROPHYLL A OXYGENASE, CHLORINA 1, CHLOROPHYLL A OXYGENASE	Scaffold000123	-	-	260703	260644	Bra036948
32459	EH426599	B. oleracea	AT1G44446	ATCAO, CAO, CH1	ARABIDOPSIS THALIANA CHLOROPHYLL A OXYGENASE, CHLORINA 1, CHLOROPHYLL A OXYGENASE	Scaffold000123	-	-	611	670	Bra036948
32460	JCVI_5799	B. rapa subsp. pekinensis	AT1G44446	ATCAO, CAO, CH1	ARABIDOPSIS THALIANA CHLOROPHYLL A OXYGENASE, CHLORINA 1, CHLOROPHYLL A OXYGENASE	Scaffold000123	-	-	815	873	Bra036948
32461	JCVI_5799	B. rapa subsp. pekinensis	AT1G44446	ATCAO, CAO, CH1	ARABIDOPSIS THALIANA CHLOROPHYLL A OXYGENASE, CHLORINA 1, CHLOROPHYLL A OXYGENASE	Scaffold000123	-	-	815	873	Bra036948
32462	JCVI_5799	B. rapa subsp. pekinensis	AT1G44446	ATCAO, CAO, CH1	ARABIDOPSIS THALIANA CHLOROPHYLL A OXYGENASE, CHLORINA 1, CHLOROPHYLL A OXYGENASE	Scaffold000123	-	-	815	873	Bra036948
32560	EV145489	B. napus (rape)	AT1G47990	ATGA2OX4, GA2OX4	ARABIDOPSIS THALIANA GIBBERELLIN 2-OXIDASE 4, GIBBERELLIN 2-OXIDASE 4	Scaffold000080	A05	7	610312	610371	Bra032238
32589	ES907062	B. napus (rape)	AT1G48270	GCR1	G-PROTEIN-COUPLED RECEPTOR 1	Scaffold000026	A06	3	835813	835754	Bra018719
32590	ES911552	B. napus (rape)	AT1G48270	GCR1	G-PROTEIN-COUPLED RECEPTOR 1	Scaffold000026	A06	3	834393	834334	Bra018718
32704	JCVI_7194	B. oleracea	AT1G49480	RTV1	related to vernalization1 1	Scaffold000080	A05	7	218	277	Bra032286
32997	JCVI_514	B. napus (rape)	AT1G53090	SPA4	SPA1-RELATED 4	Scaffold000055	A05	17	503466	503525	Bra027259
32998	JCVI_514	B. napus (rape)	AT1G53090	SPA4	SPA1-RELATED 4	Scaffold000055	A05	17	503466	503525	Bra027259
32999	ES911468	B. napus (rape)	AT1G53090	SPA4	SPA1-RELATED 4	Scaffold000055	A05	17	502117	502176	Bra027259
33002	ES911468	B. napus (rape)	AT1G53090	SPA4	SPA1-RELATED 4	Scaffold000055	A05	17	1434	1493	Bra027259
33003	EV191999	B. napus (rape)	AT1G53090	SPA4	SPA1-RELATED 4	Scaffold000139	A05	5	40774	40832	Bra038098
33004	EV191999	B. napus (rape)	AT1G53090	SPA4	SPA1-RELATED 4	Scaffold000139	A05	5	217	275	Bra038098
33005	EV191999	B. napus (rape)	AT1G53090	SPA4	SPA1-RELATED 4	Scaffold000139	A05	5	40774	40832	Bra038098
33006	EV191999	B. napus (rape)	AT1G53090	SPA4	SPA1-RELATED 4	Scaffold000139	A05	5	217	275	Bra038098
33007	JCVI_38912	B. napus (rape)	AT1G53090	SPA4	SPA1-RELATED 4	Scaffold000033	A01	22	292529	292470	Bra021100
33008	JCVI_38912	B. napus (rape)	AT1G53090	SPA4	SPA1-RELATED 4	Scaffold000033	A01	22	292529	292470	Bra021100
33174	JCVI_29180	B. napus (rape)	AT1G54830	NF-YC3	NUCLEAR FACTOR Y, SUBUNIT C3	Scaffold000026	A06	3	99924	99865	Bra018588
33175	JCVI_29180	B. napus (rape)	AT1G54830	NF-YC3	NUCLEAR FACTOR Y, SUBUNIT C3	Scaffold000026	A06	3	99924	99865	Bra018588
33176	JCVI_29180	B. napus (rape)	AT1G54830	NF-YC3	NUCLEAR FACTOR Y, SUBUNIT C3	Scaffold000026	A06	3	99924	99865	Bra018588
33274	JCVI_21044	B. napus (rape)	AT1G56170	ATHAP5B, HAP5B, NF-YC2	NUCLEAR FACTOR Y, SUBUNIT C2	Scaffold000003	A07	10	1197516	1197575	Bra003334
33275	JCVI_21044	B. napus (rape)	AT1G56170	ATHAP5B, HAP5B, NF-YC2	NUCLEAR FACTOR Y, SUBUNIT C2	Scaffold000003	A07	10	1197516	1197575	Bra003334
33289	ES939680	B. oleracea	AT1G57820	ORTH2, VIM1	ORTHRUS 2, VARIANT IN METHYLATION 1	Scaffold000003	A07	10	1211	1270	Bra004082
33290	ES939680	B. oleracea	AT1G57820	ORTH2, VIM1	ORTHRUS 2, VARIANT IN METHYLATION 1	Scaffold000003	A07	10	1211	1270	Bra004082
33291	ES963335	B. napus	AT1G57820	ORTH2, VIM1	ORTHRUS 2, VARIANT IN METHYLATION 1	Scaffold000003	A07	10	5278663	5278604	Bra004082
33292	ES963335	B. napus	AT1G57820	ORTH2, VIM1	ORTHRUS 2, VARIANT IN METHYLATION 1	Scaffold000003	A07	10	1598	1657	Bra004082
33293	ES963335	B. napus	AT1G57820	ORTH2, VIM1	ORTHRUS 2, VARIANT IN METHYLATION 1	Scaffold000003	A07	10	5278663	5278604	Bra004082
33294	ES963335	B. napus	AT1G57820	ORTH2, VIM1	ORTHRUS 2, VARIANT IN METHYLATION 1	Scaffold000003	A07	10	1598	1657	Bra004082
33295	EX020558	B. rapa subsp. pekinensis	AT1G57820	ORTH2, VIM1	ORTHRUS 2, VARIANT IN METHYLATION 1	Scaffold000148	A09	10	58708	58767	Bra038515
33296	EX020558	B. rapa subsp. pekinensis	AT1G57820	ORTH2, VIM1	ORTHRUS 2, VARIANT IN METHYLATION 1	Scaffold000148	A09	10	552	611	Bra038515
33298	EX020558	B. rapa subsp. pekinensis	AT1G57820	ORTH2, VIM1	ORTHRUS 2, VARIANT IN METHYLATION 1	Scaffold000148	A09	10	552	611	Bra038515
33432	JCVI_19731	B. napus (rape)	AT1G59940	ARR3	RESPONSE REGULATOR 3	Scaffold000058	A09	15	115348	115407	Bra027829
33452	EV003193	B. napus	AT1G60220	OTS1, ULP1D	OVERLY TOLERANT TO SALT 1, UB-LIKE PROTEASE 1D	Scaffold000054	A09	14	1482481	1482422	Bra027164
33453	EV003193	B. napus	AT1G60220	OTS1, ULP1D	OVERLY TOLERANT TO SALT 1, UB-LIKE PROTEASE 1D	Scaffold000054	A09	14	514	573	Bra027164
33508	ES994765	B. napus	AT1G60980	ATGA20OX4	ARABIDOPSIS THALIANA GIBBERELLIN 20-OXIDASE 4	Scaffold000076	A01	17	708241	708182	Bra031467
33509	JCVI_2996	B. napus (rape)	AT1G60980	ATGA20OX4	ARABIDOPSIS THALIANA GIBBERELLIN 20-OXIDASE 4	-	-	-	507	566	Bra039251
33510	JCVI_42087	B. napus (rape)	AT1G60980	ATGA20OX4	ARABIDOPSIS THALIANA GIBBERELLIN 20-OXIDASE 4	Scaffold000076	A01	17	708030	707972	Bra031467
33511	JCVI_7724	B. napus (rape)	AT1G60980	ATGA20OX4	ARABIDOPSIS THALIANA GIBBERELLIN 20-OXIDASE 4	Scaffold000076	A01	17	494	553	Bra031467
33525	JCVI_11923	B. rapa	AT1G61040	VIP5	vernalization independence 5	Scaffold000076	A01	17	643618	643559	Bra031459
33526	JCVI_11923	B. rapa	AT1G61040	VIP5	vernalization independence 5	Scaffold000076	A01	17	640	699	Bra031459
33527	JCVI_39338	B. rapa subsp. pekinensis	AT1G61040	VIP5	vernalization independence 5	Scaffold000076	A01	17	642911	642852	Bra031459
33528	JCVI_39338	B. rapa subsp. pekinensis	AT1G61040	VIP5	vernalization independence 5	Scaffold000076	A01	17	1347	1406	Bra031459
33601	JCVI_9029	B. rapa	AT1G62750	ATSCO1, ATSCO1/CPEF-G, SCO1	SNOWY COTYLEDON 1, SNOWY COTYLEDON 1	Scaffold000054	A09	14	273386	273445	Bra027021
33612	EV157146	B. napus (rape)	AT1G62830	ATLSD1, ATSWP1, LDL1, LSD1, SWP1	ARABIDOPSIS LYSINE-SPECIFIC HISTONE DEMETHYLASE, LSD1-LIKE1, LYSINE-SPECIFIC HISTONE DEMETHYLASE	Scaffold000054	A09	14	192185	192244	Bra027014
33613	EV157146	B. napus (rape)	AT1G62830	ATLSD1, ATSWP1, LDL1, LSD1, SWP1	ARABIDOPSIS LYSINE-SPECIFIC HISTONE DEMETHYLASE, LSD1-LIKE1, LYSINE-SPECIFIC HISTONE DEMETHYLASE	Scaffold000054	A09	14	668	727	Bra027014
33805	JCVI_8896	B. napus (rape)	AT1G66350	RGL, RGL1	RGA-LIKE 1	Scaffold000175	A02	7	222483	222542	Bra039762
33806	JCVI_13712	B. napus (rape)	AT1G66350	RGL, RGL1	RGA-LIKE 1	Scaffold000175	A02	7	221378	221437	Bra039762
33807	JCVI_13712	B. napus (rape)	AT1G66350	RGL, RGL1	RGA-LIKE 1	Scaffold000175	A02	7	336	395	Bra039762
33963	JCVI_17492	B. rapa subsp. pekinensis	AT1G69120	AGL7, AP1	AGAMOUS-like 7, APETALA1	Scaffold000003	A07	10	299	358	Bra004361
33964	JCVI_17492	B. rapa subsp. pekinensis	AT1G69120	AGL7, AP1	AGAMOUS-like 7, APETALA1	Scaffold000003	A07	10	344	403	Bra004007
33965	JCVI_5396	B. napus (rape)	AT1G69120	AGL7, AP1	AGAMOUS-like 7, APETALA1	Scaffold000003	A07	10	4820124	4820183	Bra004007
33999	JCVI_207	B. napus (rape)	AT1G69490	ANAC029, ATNAP, NAP	Arabidopsis NAC domain containing protein 29, NAC-LIKE, ACTIVATED BY AP3/PI, NAC-like, activated by AP3/PI	Scaffold000003	A07	10	6908983	6909042	Bra004385
34000	JCVI_207	B. napus (rape)	AT1G69490	ANAC029, ATNAP, NAP	Arabidopsis NAC domain containing protein 29, NAC-LIKE, ACTIVATED BY AP3/PI, NAC-like, activated by AP3/PI	Scaffold000003	A07	10	506	565	Bra004385
34001	JCVI_705	B. rapa subsp. pekinensis	AT1G69490	ANAC029, ATNAP, NAP	Arabidopsis NAC domain containing protein 29, NAC-LIKE, ACTIVATED BY AP3/PI, NAC-like, activated by AP3/PI	Scaffold000003	A07	10	4740310	4740251	Bra003998
34060	EX120262	B. rapa subsp. pekinensis	AT1G69935	SHW1	SHORT HYPOCOTYL IN WHITE LIGHT1	Scaffold000019	A07	11	3059591	3059649	Bra016249
34061	EX123451	B. rapa subsp. pekinensis	AT1G69935	SHW1	SHORT HYPOCOTYL IN WHITE LIGHT1	Scaffold000019	A07	11	3060847	3060906	Bra016249
34080	EV103862	B. napus	AT1G70170	MMP	MATRIX METALLOPROTEINASE	Scaffold000019	A07	11	2982785	2982726	Bra016230
34081	JCVI_11394	B. napus (rape)	AT1G70170	MMP	MATRIX METALLOPROTEINASE	Scaffold000019	A07	11	2982785	2982726	Bra016230
34082	JCVI_30046	B. napus (rape)	AT1G70170	MMP	MATRIX METALLOPROTEINASE	Scaffold000003	A07	10	4549109	4549050	Bra003965
34083	JCVI_7333	B. rapa subsp. pekinensis	AT1G70170	MMP	MATRIX METALLOPROTEINASE	Scaffold000003	A07	10	4550012	4549953	Bra003965
34084	JCVI_7333	B. rapa subsp. pekinensis	AT1G70170	MMP	MATRIX METALLOPROTEINASE	Scaffold000003	A07	10	209	268	Bra003965
34085	JCVI_40617	B. rapa subsp. pekinensis	AT1G70170	MMP	MATRIX METALLOPROTEINASE	Scaffold000019	A07	11	2983666	2983607	Bra016230
34086	JCVI_40617	B. rapa subsp. pekinensis	AT1G70170	MMP	MATRIX METALLOPROTEINASE	Scaffold000019	A07	11	202	261	Bra016230
34216	JCVI_10348	B. napus (rape)	AT1G71692	AGL12, XAL1	AGAMOUS-like 12, XAANTAL1	Scaffold000003	A07	10	281	340	Bra003919
34217	EX036040	B. rapa subsp. pekinensis	AT1G71692	AGL12, XAL1	AGAMOUS-like 12, XAANTAL1	Scaffold000007	A02	11	825140	825199	Bra007972
34218	EX036040	B. rapa subsp. pekinensis	AT1G71692	AGL12, XAL1	AGAMOUS-like 12, XAANTAL1	Scaffold000007	A02	11	561	620	Bra007972
34228	EE464960	B. napus	AT1G71800	CSTF64	CLEAVAGE STIMULATING FACTOR 64	Scaffold000007	A02	11	910095	910154	Bra007985
34229	EE464960	B. napus	AT1G71800	CSTF64	CLEAVAGE STIMULATING FACTOR 64	Scaffold000007	A02	11	1079	1138	Bra007985
34261	JCVI_25960	B. napus (rape)	AT1G72050	TFIIIA	TRANSCRIPTION FACTOR IIIA	Scaffold000007	A02	11	1099348	1099407	Bra008004
34262	JCVI_25960	B. napus (rape)	AT1G72050	TFIIIA	TRANSCRIPTION FACTOR IIIA	Scaffold000007	A02	11	1099348	1099407	Bra008004
34447	JCVI_19081	B. napus (rape)	AT1G74660	MIF1	MINI ZINC FINGER 1	Scaffold000003	A07	10	3631541	3631600	Bra003791
34448	EV069652	B. napus (rape)	AT1G74660	MIF1	MINI ZINC FINGER 1	Scaffold000019	A07	11	1393219	1393278	Bra015898
34449	EX031186	B. rapa subsp. pekinensis	AT1G74660	MIF1	MINI ZINC FINGER 1	Scaffold000049	A06	6	176837	176778	Bra025688
34666	EV087389	B. napus	AT1G76710	ASHH1, ASHH1, SDG26	ASH1 RELATED PROTEIN 1, ASH1-RELATED PROTEIN 1, SET DOMAIN GROUP 26	Scaffold000019	A07	11	548595	548654	No surround gene found!
34667	EV087389	B. napus	AT1G76710	ASHH1, ASHH1, SDG26	ASH1 RELATED PROTEIN 1, ASH1-RELATED PROTEIN 1, SET DOMAIN GROUP 26	Scaffold000019	A07	11	546593	546652	Bra015723
34668	EV087389	B. napus	AT1G76710	ASHH1, ASHH1, SDG26	ASH1 RELATED PROTEIN 1, ASH1-RELATED PROTEIN 1, SET DOMAIN GROUP 26	Scaffold000019	A07	11	548595	548654	No surround gene found!
34669	EV087389	B. napus	AT1G76710	ASHH1, ASHH1, SDG26	ASH1 RELATED PROTEIN 1, ASH1-RELATED PROTEIN 1, SET DOMAIN GROUP 26	Scaffold000019	A07	11	546593	546652	Bra015723
34670	EV106809	B. napus	AT1G76710	ASHH1, ASHH1, SDG26	ASH1 RELATED PROTEIN 1, ASH1-RELATED PROTEIN 1, SET DOMAIN GROUP 26	Scaffold000007	A02	11	2885949	2885890	Bra008272
34671	EV106809	B. napus	AT1G76710	ASHH1, ASHH1, SDG26	ASH1 RELATED PROTEIN 1, ASH1-RELATED PROTEIN 1, SET DOMAIN GROUP 26	Scaffold000007	A02	11	2885949	2885890	Bra008272
34741	JCVI_35181	B. napus (rape)	AT1G77300	ASHH2, CCR1, EFS, SDG8	ASH1 HOMOLOG 2, CAROTENOID CHLOROPLAST REGULATORY1, EARLY FLOWERING IN SHORT DAYS, SET DOMAIN GROUP 8	Scaffold000019	A07	11	313854	313913	Bra015678
34899	EV117438	B. napus	AT1G79280	NUA	NUCLEAR PORE ANCHOR	Scaffold000101	A07	12	477003	476944	Bra035105
34900	EV117438	B. napus	AT1G79280	NUA	NUCLEAR PORE ANCHOR	Scaffold000101	A07	12	4868	4927	Bra035105
34901	JCVI_7860	B. napus (rape)	AT1G79280	NUA	NUCLEAR PORE ANCHOR	Scaffold000101	A07	12	475705	475646	Bra035105
34902	DR697861	B. napus	AT1G79280	NUA	NUCLEAR PORE ANCHOR	Scaffold000003	A07	10	3258	3317	Bra003614
34903	EE533331	B. oleracea	AT1G79280	NUA	NUCLEAR PORE ANCHOR	Scaffold000003	A07	10	2007	2065	Bra003614
34904	JCVI_28661	B. napus (rape)	AT1G79280	NUA	NUCLEAR PORE ANCHOR	Scaffold000101	A07	12	986	1045	Bra035105
34905	JCVI_34622	B. oleracea	AT1G79280	NUA	NUCLEAR PORE ANCHOR	Scaffold000101	A07	12	482543	482485	Bra035105
34906	JCVI_34622	B. oleracea	AT1G79280	NUA	NUCLEAR PORE ANCHOR	Scaffold000101	A07	12	2446	2504	Bra035105
34926	JCVI_25974	B. oleracea	AT1G79460	ATKS, ATKS1, GA2, KS, KS1	ARABIDOPSIS THALIANA ENT-KAURENE SYNTHASE, ARABIDOPSIS THALIANA ENT-KAURENE SYNTHASE 1, ENT-KAURENE SYNTHASE 1, GA REQUIRING 2	Scaffold000101	A07	12	545915	545974	Bra035120
34927	JCVI_25974	B. oleracea	AT1G79460	ATKS, ATKS1, GA2, KS, KS1	ARABIDOPSIS THALIANA ENT-KAURENE SYNTHASE, ARABIDOPSIS THALIANA ENT-KAURENE SYNTHASE 1, ENT-KAURENE SYNTHASE 1, GA REQUIRING 2	Scaffold000101	A07	12	599	658	Bra035120
34986	JCVI_18679	B. napus (rape)	AT1G79730	ELF7	EARLY FLOWERING 7	Scaffold000008	A10	6	4504453	4504512	Bra009583
35097	EV120139	B. napus (rape)	AT1G80680	MOS3, NUP96, PRE, SAR3	MODIFIER OF SNC1,3, PRECOCIOUS, SUPPRESSOR OF AUXIN RESISTANCE 3	Scaffold000003	A07	10	2442529	2442588	Bra003578
35098	EV120139	B. napus (rape)	AT1G80680	MOS3, NUP96, PRE, SAR3	MODIFIER OF SNC1,3, PRECOCIOUS, SUPPRESSOR OF AUXIN RESISTANCE 3	Scaffold000003	A07	10	1845	1904	Bra003578
35099	EV120139	B. napus (rape)	AT1G80680	MOS3, NUP96, PRE, SAR3	MODIFIER OF SNC1,3, PRECOCIOUS, SUPPRESSOR OF AUXIN RESISTANCE 3	Scaffold000007	A02	11	4315779	4315720	Bra008446
35100	EV120139	B. napus (rape)	AT1G80680	MOS3, NUP96, PRE, SAR3	MODIFIER OF SNC1,3, PRECOCIOUS, SUPPRESSOR OF AUXIN RESISTANCE 3	Scaffold000007	A02	11	1242	1301	Bra008446
35202	JCVI_12401	B. napus (rape)	AT2G01570	RGA, RGA1	REPRESSOR OF GA, REPRESSOR OF GA1-3 1	Scaffold000022	A09	21	1084575	1084634	Bra017443
35203	JCVI_32861	B. napus (rape)	AT2G01570	RGA, RGA1	REPRESSOR OF GA, REPRESSOR OF GA1-3 1	Scaffold000046	A06	15	639045	639105	Bra024875
35204	JCVI_818	B. rapa subsp. pekinensis	AT2G01570	RGA, RGA1	REPRESSOR OF GA, REPRESSOR OF GA1-3 1	Scaffold000022	A09	21	1083281	1083339	Bra017443
35205	JCVI_818	B. rapa subsp. pekinensis	AT2G01570	RGA, RGA1	REPRESSOR OF GA, REPRESSOR OF GA1-3 1	Scaffold000022	A09	21	518	576	Bra017443
35334	EX022857	B. rapa subsp. pekinensis	AT2G02560	ATCAND1, CAND1, ETA2, HVE, TIP120	CULLIN-ASSOCIATED AND NEDDYLATION DISSOCIATED, CULLIN-ASSOCIATED AND NEDDYLATION DISSOCIATED 1, HEMIVENATA	Scaffold000052	A02	14	724326	724267	Bra026586
35335	EX022857	B. rapa subsp. pekinensis	AT2G02560	ATCAND1, CAND1, ETA2, HVE, TIP120	CULLIN-ASSOCIATED AND NEDDYLATION DISSOCIATED, CULLIN-ASSOCIATED AND NEDDYLATION DISSOCIATED 1, HEMIVENATA	Scaffold000052	A02	14	2009	2068	Bra026586
35336	EX022857	B. rapa subsp. pekinensis	AT2G02560	ATCAND1, CAND1, ETA2, HVE, TIP120	CULLIN-ASSOCIATED AND NEDDYLATION DISSOCIATED, CULLIN-ASSOCIATED AND NEDDYLATION DISSOCIATED 1, HEMIVENATA	Scaffold000052	A02	14	724326	724267	Bra026586
35337	EX022857	B. rapa subsp. pekinensis	AT2G02560	ATCAND1, CAND1, ETA2, HVE, TIP120	CULLIN-ASSOCIATED AND NEDDYLATION DISSOCIATED, CULLIN-ASSOCIATED AND NEDDYLATION DISSOCIATED 1, HEMIVENATA	Scaffold000052	A02	14	2009	2068	Bra026586
35338	JCVI_18905	B. rapa subsp. pekinensis	AT2G02560	ATCAND1, CAND1, ETA2, HVE, TIP120	CULLIN-ASSOCIATED AND NEDDYLATION DISSOCIATED, CULLIN-ASSOCIATED AND NEDDYLATION DISSOCIATED 1, HEMIVENATA	Scaffold000078	A02	19	225219	225160	Bra031836
35339	JCVI_18905	B. rapa subsp. pekinensis	AT2G02560	ATCAND1, CAND1, ETA2, HVE, TIP120	CULLIN-ASSOCIATED AND NEDDYLATION DISSOCIATED, CULLIN-ASSOCIATED AND NEDDYLATION DISSOCIATED 1, HEMIVENATA	Scaffold000078	A02	19	225219	225160	Bra031836
35340	JCVI_29853	B. oleracea var. alboglabra (Chinese kale)	AT2G02560	ATCAND1, CAND1, ETA2, HVE, TIP120	CULLIN-ASSOCIATED AND NEDDYLATION DISSOCIATED, CULLIN-ASSOCIATED AND NEDDYLATION DISSOCIATED 1, HEMIVENATA	Scaffold000052	A02	14	721796	721737	Bra026586
35341	JCVI_29853	B. oleracea var. alboglabra (Chinese kale)	AT2G02560	ATCAND1, CAND1, ETA2, HVE, TIP120	CULLIN-ASSOCIATED AND NEDDYLATION DISSOCIATED, CULLIN-ASSOCIATED AND NEDDYLATION DISSOCIATED 1, HEMIVENATA	Scaffold000052	A02	14	721796	721737	Bra026586
35342	JCVI_6155	B. napus (rape)	AT2G02560	ATCAND1, CAND1, ETA2, HVE, TIP120	CULLIN-ASSOCIATED AND NEDDYLATION DISSOCIATED, CULLIN-ASSOCIATED AND NEDDYLATION DISSOCIATED 1, HEMIVENATA	Scaffold000046	A06	15	198117	198058	Bra024815
35343	JCVI_6155	B. napus (rape)	AT2G02560	ATCAND1, CAND1, ETA2, HVE, TIP120	CULLIN-ASSOCIATED AND NEDDYLATION DISSOCIATED, CULLIN-ASSOCIATED AND NEDDYLATION DISSOCIATED 1, HEMIVENATA	Scaffold000046	A06	15	198117	198058	Bra024815
35344	JCVI_35627	B. oleracea	AT2G02560	ATCAND1, CAND1, ETA2, HVE, TIP120	CULLIN-ASSOCIATED AND NEDDYLATION DISSOCIATED, CULLIN-ASSOCIATED AND NEDDYLATION DISSOCIATED 1, HEMIVENATA	Scaffold000052	A02	14	378	436	Bra026586
35345	JCVI_35627	B. oleracea	AT2G02560	ATCAND1, CAND1, ETA2, HVE, TIP120	CULLIN-ASSOCIATED AND NEDDYLATION DISSOCIATED, CULLIN-ASSOCIATED AND NEDDYLATION DISSOCIATED 1, HEMIVENATA	Scaffold000052	A02	14	378	436	Bra026586
35353	JCVI_21000	B. napus (rape)	AT2G02760	ATUBC2, UBC2	UBIQUITING-CONJUGATING ENZYME 2, UBIQUITING-CONJUGATING ENZYME 2	Scaffold000022	A09	21	758846	758787	Bra017411
35382	JCVI_6901	B. rapa subsp. pekinensis	AT2G02950	PKS1	PHYTOCHROME KINASE SUBSTRATE 1	Scaffold000052	A02	14	622454	622513	Bra026572
35383	JCVI_6901	B. rapa subsp. pekinensis	AT2G02950	PKS1	PHYTOCHROME KINASE SUBSTRATE 1	Scaffold000052	A02	14	1181	1240	Bra026572
35384	JCVI_25366	B. napus (rape)	AT2G02950	PKS1	PHYTOCHROME KINASE SUBSTRATE 1	Scaffold000022	A09	21	712014	712073	Bra017406
35425	EV086264	B. napus	AT2G03710	AGL3, SEP4	AGAMOUS-like 3, SEPALLATA 4	Scaffold000061	A01	18	1379263	1379204	No surround gene found!
35426	ES943365	B. oleracea	AT2G03710	AGL3, SEP4	AGAMOUS-like 3, SEPALLATA 4	Scaffold000052	A02	14	292	351	Bra026543
35427	ES943365	B. oleracea	AT2G03710	AGL3, SEP4	AGAMOUS-like 3, SEPALLATA 4	Scaffold000052	A02	14	292	351	Bra026543
35428	ES943365	B. oleracea	AT2G03710	AGL3, SEP4	AGAMOUS-like 3, SEPALLATA 4	Scaffold000052	A02	14	292	351	Bra026543
35453	JCVI_17313	B. napus (rape)	AT2G04030	CR88, EMB1956, HSP90.5	EMBRYO DEFECTIVE 1956, HEAT SHOCK PROTEIN 90.5	Scaffold000052	A02	14	1419	1477	Bra026525
35454	JCVI_17313	B. napus (rape)	AT2G04030	CR88, EMB1956, HSP90.5	EMBRYO DEFECTIVE 1956, HEAT SHOCK PROTEIN 90.5	Scaffold000052	A02	14	1419	1477	Bra026525
35456	JCVI_25014	B. napus (rape)	AT2G04030	CR88, EMB1956, HSP90.5	EMBRYO DEFECTIVE 1956, HEAT SHOCK PROTEIN 90.5	Scaffold000052	A02	14	792	851	Bra026525
35457	JCVI_25014	B. napus (rape)	AT2G04030	CR88, EMB1956, HSP90.5	EMBRYO DEFECTIVE 1956, HEAT SHOCK PROTEIN 90.5	Scaffold000047	A06	14	1026	1085	Bra025142
35458	JCVI_25014	B. napus (rape)	AT2G04030	CR88, EMB1956, HSP90.5	EMBRYO DEFECTIVE 1956, HEAT SHOCK PROTEIN 90.5	Scaffold000052	A02	14	792	851	Bra026525
35459	JCVI_22359	B. napus (rape)	AT2G04030	CR88, EMB1956, HSP90.5	EMBRYO DEFECTIVE 1956, HEAT SHOCK PROTEIN 90.5	Scaffold000047	A06	14	530	589	Bra025142
35460	JCVI_22359	B. napus (rape)	AT2G04030	CR88, EMB1956, HSP90.5	EMBRYO DEFECTIVE 1956, HEAT SHOCK PROTEIN 90.5	Scaffold000047	A06	14	530	589	Bra025142
35514	JCVI_35429	B. rapa subsp. pekinensis	AT2G06005	FIP1	FRIGIDA INTERACTING PROTEIN 1	Scaffold000017	A07	7	3170363	3170423	Bra015180
35523	JCVI_11749	B. napus (rape)	AT2G06210	ELF8, VIP6	EARLY FLOWERING 8, VERNALIZATION INDEPENDENCE 6	Scaffold000013	A03	6	3788035	3787976	Bra013162
35524	JCVI_12875	B. rapa	AT2G06210	ELF8, VIP6	EARLY FLOWERING 8, VERNALIZATION INDEPENDENCE 6	Scaffold000013	A03	6	3791866	3791807	Bra013162
35525	JCVI_12875	B. rapa	AT2G06210	ELF8, VIP6	EARLY FLOWERING 8, VERNALIZATION INDEPENDENCE 6	Scaffold000013	A03	6	1150	1209	Bra013162
35578	EE541528	B. napus (rape)	AT2G13540	ABH1, ATCBP80, CBP80, ENS	ABA HYPERSENSITIVE 1, CAP-BINDING PROTEIN 80, ENSALADA	Scaffold000013	A03	6	3707242	3707301	Bra013145
35579	JCVI_31545	B. rapa subsp. pekinensis	AT2G13540	ABH1, ATCBP80, CBP80, ENS	ABA HYPERSENSITIVE 1, CAP-BINDING PROTEIN 80, ENSALADA	Scaffold000013	A03	6	3707528	3707587	Bra013145
35580	JCVI_8837	B. rapa	AT2G13540	ABH1, ATCBP80, CBP80, ENS	ABA HYPERSENSITIVE 1, CAP-BINDING PROTEIN 80, ENSALADA	Scaffold000013	A03	6	626	685	Bra013145
35769	EX110981	B. rapa subsp. pekinensis	AT2G17770	ATBZIP27, FDP	FD PARALOG	Scaffold000127	A09	9	224735	224676	Bra037250
35844	JCVI_24918	B. napus (rape)	AT2G18790	HY3, OOP1, PHYB	OUT OF PHASE 1, PHYTOCHROME B	Scaffold000037	A05	16	284215	284274	Bra022192
35845	JCVI_12473	B. napus (rape)	AT2G18790	HY3, OOP1, PHYB	OUT OF PHASE 1, PHYTOCHROME B	Scaffold000001	A03	5	8920045	8920104	Bra001649
35846	JCVI_29426	B. oleracea var. alboglabra (Chinese kale)	AT2G18790	HY3, OOP1, PHYB	OUT OF PHASE 1, PHYTOCHROME B	Scaffold000037	A05	16	283055	283114	Bra022192
35847	JCVI_29426	B. oleracea var. alboglabra (Chinese kale)	AT2G18790	HY3, OOP1, PHYB	OUT OF PHASE 1, PHYTOCHROME B	Scaffold000037	A05	16	2934	2993	Bra022192
35851	EV080365	B. napus (rape)	AT2G18915	ADO2, LKP2	ADAGIO 2, LOV KELCH PROTEIN 2	Scaffold000153	A07	3	133231	133290	Bra038831
35852	EV080365	B. napus (rape)	AT2G18915	ADO2, LKP2	ADAGIO 2, LOV KELCH PROTEIN 2	Scaffold000153	A07	3	458	517	Bra038831
35853	CV433816	B. rapa subsp. pekinensis	AT2G18915	ADO2, LKP2	ADAGIO 2, LOV KELCH PROTEIN 2	Scaffold000153	A07	3	133844	133904	Bra038831
35854	CV433816	B. rapa subsp. pekinensis	AT2G18915	ADO2, LKP2	ADAGIO 2, LOV KELCH PROTEIN 2	Scaffold000153	A07	3	1071	1131	Bra038831
35855	CV433816	B. rapa subsp. pekinensis	AT2G18915	ADO2, LKP2	ADAGIO 2, LOV KELCH PROTEIN 2	Scaffold000153	A07	3	133844	133904	Bra038831
35856	CV433816	B. rapa subsp. pekinensis	AT2G18915	ADO2, LKP2	ADAGIO 2, LOV KELCH PROTEIN 2	Scaffold000153	A07	3	1071	1131	Bra038831
35857	EE531547	B. oleracea	AT2G18915	ADO2, LKP2	ADAGIO 2, LOV KELCH PROTEIN 2	Scaffold000153	A07	3	134676	134735	Bra038831
35858	EE531547	B. oleracea	AT2G18915	ADO2, LKP2	ADAGIO 2, LOV KELCH PROTEIN 2	Scaffold000153	A07	3	134676	134735	Bra038831
35859	JCVI_16047	B. oleracea var. alboglabra (Chinese kale)	AT2G18915	ADO2, LKP2	ADAGIO 2, LOV KELCH PROTEIN 2	Scaffold000153	A07	3	136170	136110	Bra038831
35860	JCVI_16047	B. oleracea var. alboglabra (Chinese kale)	AT2G18915	ADO2, LKP2	ADAGIO 2, LOV KELCH PROTEIN 2	Scaffold000153	A07	3	136170	136110	Bra038831
35861	JCVI_33215	B. carinata	AT2G18915	ADO2, LKP2	ADAGIO 2, LOV KELCH PROTEIN 2	Scaffold000153	A07	3	137707	137648	Bra038832
35862	JCVI_33215	B. carinata	AT2G18915	ADO2, LKP2	ADAGIO 2, LOV KELCH PROTEIN 2	Scaffold000153	A07	3	432	491	Bra038832
35863	JCVI_23251	B. napus (rape)	AT2G18915	ADO2, LKP2	ADAGIO 2, LOV KELCH PROTEIN 2	Scaffold000153	A07	3	123204	123145	Bra038830
35864	JCVI_23251	B. napus (rape)	AT2G18915	ADO2, LKP2	ADAGIO 2, LOV KELCH PROTEIN 2	Scaffold000153	A07	3	123204	123145	Bra038830
35865	JCVI_39824	B. napus (rape)	AT2G18915	ADO2, LKP2	ADAGIO 2, LOV KELCH PROTEIN 2	Scaffold000153	A07	3	124505	124446	Bra038830
35866	JCVI_39824	B. napus (rape)	AT2G18915	ADO2, LKP2	ADAGIO 2, LOV KELCH PROTEIN 2	Scaffold000153	A07	3	599	658	Bra038830
35932	JCVI_15300	B. oleracea	AT2G19520	ACG1, ATMSI4, FVE, MSI4, NFC04, NFC4	MULTICOPY SUPPRESSOR OF IRA1 4	Scaffold000070	A09	33	607836	607895	Bra031085
35933	JCVI_15300	B. oleracea	AT2G19520	ACG1, ATMSI4, FVE, MSI4, NFC04, NFC4	MULTICOPY SUPPRESSOR OF IRA1 4	Scaffold000070	A09	33	628	687	Bra031085
35934	JCVI_839	B. rapa	AT2G19520	ACG1, ATMSI4, FVE, MSI4, NFC04, NFC4	MULTICOPY SUPPRESSOR OF IRA1 4	Scaffold000232	-	-	47446	47505	Bra040678
35935	JCVI_839	B. rapa	AT2G19520	ACG1, ATMSI4, FVE, MSI4, NFC04, NFC4	MULTICOPY SUPPRESSOR OF IRA1 4	Scaffold000232	-	-	747	806	Bra040678
35937	JCVI_839	B. rapa	AT2G19520	ACG1, ATMSI4, FVE, MSI4, NFC04, NFC4	MULTICOPY SUPPRESSOR OF IRA1 4	Scaffold000070	A09	33	768	827	Bra031085
35938	JCVI_839	B. rapa	AT2G19520	ACG1, ATMSI4, FVE, MSI4, NFC04, NFC4	MULTICOPY SUPPRESSOR OF IRA1 4	Scaffold000119	A09	11	510062	510003	Bra036717
36078	JCVI_31599	B. rapa	AT2G21070	FIO1	FIONA1	Scaffold000070	A04	10	1051516	1051457	Bra030323
36079	JCVI_31599	B. rapa	AT2G21070	FIO1	FIONA1	Scaffold000070	A04	10	356	415	Bra030323
36080	JCVI_31599	B. rapa	AT2G21070	FIO1	FIONA1	Scaffold000070	A04	10	1051516	1051457	Bra030323
36081	JCVI_31599	B. rapa	AT2G21070	FIO1	FIONA1	Scaffold000070	A04	10	356	415	Bra030323
36144	EV080634	B. napus (rape)	AT2G21660	ATGRP7, CCR2, GR-RBP7, GRP7	COLD, CIRCADIAN RHYTHM, AND RNA BINDING 2, GLYCINE RICH PROTEIN 7, GLYCINE-RICH RNA-BINDING PROTEIN 7, GLYCINE-RICH RNA-BINDING PROTEIN 7	Scaffold000002	A10	5	197326	197385	Bra001972
36145	EV080634	B. napus (rape)	AT2G21660	ATGRP7, CCR2, GR-RBP7, GRP7	COLD, CIRCADIAN RHYTHM, AND RNA BINDING 2, GLYCINE RICH PROTEIN 7, GLYCINE-RICH RNA-BINDING PROTEIN 7, GLYCINE-RICH RNA-BINDING PROTEIN 7	Scaffold000002	A10	5	169	228	Bra001972
36146	EV078422	B. napus (rape)	AT2G21660	ATGRP7, CCR2, GR-RBP7, GRP7	COLD, CIRCADIAN RHYTHM, AND RNA BINDING 2, GLYCINE RICH PROTEIN 7, GLYCINE-RICH RNA-BINDING PROTEIN 7, GLYCINE-RICH RNA-BINDING PROTEIN 7	Scaffold000018	A10	2	1569595	1569654	Bra015378
36147	CN826382	B. napus	AT2G21660	ATGRP7, CCR2, GR-RBP7, GRP7	COLD, CIRCADIAN RHYTHM, AND RNA BINDING 2, GLYCINE RICH PROTEIN 7, GLYCINE-RICH RNA-BINDING PROTEIN 7, GLYCINE-RICH RNA-BINDING PROTEIN 7	Scaffold000002	A10	5	197651	197710	Bra001972
36148	CX269309	B. rapa	AT2G21660	ATGRP7, CCR2, GR-RBP7, GRP7	COLD, CIRCADIAN RHYTHM, AND RNA BINDING 2, GLYCINE RICH PROTEIN 7, GLYCINE-RICH RNA-BINDING PROTEIN 7, GLYCINE-RICH RNA-BINDING PROTEIN 7	Scaffold000070	A04	10	795105	795164	Bra030284
36149	CX269309	B. rapa	AT2G21660	ATGRP7, CCR2, GR-RBP7, GRP7	COLD, CIRCADIAN RHYTHM, AND RNA BINDING 2, GLYCINE RICH PROTEIN 7, GLYCINE-RICH RNA-BINDING PROTEIN 7, GLYCINE-RICH RNA-BINDING PROTEIN 7	Scaffold000070	A04	10	795105	795164	Bra030284
36250	JCVI_5950	B. rapa subsp. pekinensis	AT2G22540	AGL22, SVP	AGAMOUS-like 22, SHORT VEGETATIVE PHASE	Scaffold000070	A04	10	333205	333147	No surround gene found!
36319	EE449610	B. napus (rape)	AT2G23380	CLF, ICU1, SDG1, SET1	CURLY LEAF, INCURVATA 1, SETDOMAIN 1, SETDOMAIN GROUP 1	Scaffold000079	A04	11	999995	999936	Bra032169
36320	EE449610	B. napus (rape)	AT2G23380	CLF, ICU1, SDG1, SET1	CURLY LEAF, INCURVATA 1, SETDOMAIN 1, SETDOMAIN GROUP 1	Scaffold000079	A04	11	394	453	Bra032169
36321	JCVI_27391	B. rapa subsp. pekinensis	AT2G23380	CLF, ICU1, SDG1, SET1	CURLY LEAF, INCURVATA 1, SETDOMAIN 1, SETDOMAIN GROUP 1	Scaffold000079	A04	11	996255	996196	Bra032169
36322	JCVI_23329	B. rapa subsp. pekinensis	AT2G23380	CLF, ICU1, SDG1, SET1	CURLY LEAF, INCURVATA 1, SETDOMAIN 1, SETDOMAIN GROUP 1	Scaffold000079	A04	11	997713	997654	Bra032169
36323	JCVI_23329	B. rapa subsp. pekinensis	AT2G23380	CLF, ICU1, SDG1, SET1	CURLY LEAF, INCURVATA 1, SETDOMAIN 1, SETDOMAIN GROUP 1	Scaffold000079	A04	11	1864	1923	Bra032169
36466	JCVI_797	B. napus (rape)	AT2G24790	ATCOL3, COL3	CONSTANS-LIKE 3	Scaffold000079	A04	11	211191	211132	Bra032061
36467	JCVI_797	B. napus (rape)	AT2G24790	ATCOL3, COL3	CONSTANS-LIKE 3	Scaffold000079	A04	11	772	831	Bra032061
36511	JCVI_41412	B. napus (rape)	AT2G25930	ELF3, PYK20	EARLY FLOWERING 3	Scaffold000094	A04	12	255194	255253	Bra034285
36512	JCVI_36329	B. napus (rape)	AT2G25930	ELF3, PYK20	EARLY FLOWERING 3	Scaffold000094	A04	12	810	869	Bra034284
36692	ES903789	B. napus	AT2G27550	ATC	ARABIDOPSIS THALIANA CENTRORADIALIS	Scaffold000001	A03	5	262	321	Bra000506
36693	ES903789	B. napus	AT2G27550	ATC	ARABIDOPSIS THALIANA CENTRORADIALIS	Scaffold000094	A04	12	262	321	Bra034357
36694	ES903789	B. napus	AT2G27550	ATC	ARABIDOPSIS THALIANA CENTRORADIALIS	Scaffold000012	A07	9	262	321	Bra012010
36728	ES937810	B. oleracea	AT2G28290	CHR3, SYD	CHROMATIN REMODELING COMPLEX SUBUNIT R 3, SPLAYED	Scaffold000001	A03	5	2151	2209	Bra000114
36729	ES937810	B. oleracea	AT2G28290	CHR3, SYD	CHROMATIN REMODELING COMPLEX SUBUNIT R 3, SPLAYED	Scaffold000001	A03	5	2151	2209	Bra000114
36730	ES937810	B. oleracea	AT2G28290	CHR3, SYD	CHROMATIN REMODELING COMPLEX SUBUNIT R 3, SPLAYED	Scaffold000001	A03	5	2151	2209	Bra000114
36731	EV079326	B. napus	AT2G28290	CHR3, SYD	CHROMATIN REMODELING COMPLEX SUBUNIT R 3, SPLAYED	Scaffold000001	A03	5	1612	1671	Bra000114
36732	EV079326	B. napus	AT2G28290	CHR3, SYD	CHROMATIN REMODELING COMPLEX SUBUNIT R 3, SPLAYED	Scaffold000001	A03	5	1612	1671	Bra000114
36733	EV079326	B. napus	AT2G28290	CHR3, SYD	CHROMATIN REMODELING COMPLEX SUBUNIT R 3, SPLAYED	Scaffold000001	A03	5	1612	1671	Bra000114
36734	EE532529	B. oleracea	AT2G28290	CHR3, SYD	CHROMATIN REMODELING COMPLEX SUBUNIT R 3, SPLAYED	Scaffold000001	A03	5	549092	549033	Bra000114
36735	EE532529	B. oleracea	AT2G28290	CHR3, SYD	CHROMATIN REMODELING COMPLEX SUBUNIT R 3, SPLAYED	Scaffold000001	A03	5	4182	4241	Bra000114
36736	EE532529	B. oleracea	AT2G28290	CHR3, SYD	CHROMATIN REMODELING COMPLEX SUBUNIT R 3, SPLAYED	Scaffold000001	A03	5	549092	549033	Bra000114
36737	EE532529	B. oleracea	AT2G28290	CHR3, SYD	CHROMATIN REMODELING COMPLEX SUBUNIT R 3, SPLAYED	Scaffold000001	A03	5	4182	4241	Bra000114
36738	EE532529	B. oleracea	AT2G28290	CHR3, SYD	CHROMATIN REMODELING COMPLEX SUBUNIT R 3, SPLAYED	Scaffold000001	A03	5	549092	549033	Bra000114
36739	EE532529	B. oleracea	AT2G28290	CHR3, SYD	CHROMATIN REMODELING COMPLEX SUBUNIT R 3, SPLAYED	Scaffold000001	A03	5	4182	4241	Bra000114
36740	JCVI_10231	B. napus (rape)	AT2G28290	CHR3, SYD	CHROMATIN REMODELING COMPLEX SUBUNIT R 3, SPLAYED	Scaffold000001	A03	5	547731	547672	Bra000114
36741	JCVI_10231	B. napus (rape)	AT2G28290	CHR3, SYD	CHROMATIN REMODELING COMPLEX SUBUNIT R 3, SPLAYED	Scaffold000001	A03	5	5355	5414	Bra000114
36742	JCVI_10231	B. napus (rape)	AT2G28290	CHR3, SYD	CHROMATIN REMODELING COMPLEX SUBUNIT R 3, SPLAYED	Scaffold000001	A03	5	547731	547672	Bra000114
36743	JCVI_10231	B. napus (rape)	AT2G28290	CHR3, SYD	CHROMATIN REMODELING COMPLEX SUBUNIT R 3, SPLAYED	Scaffold000001	A03	5	5355	5414	Bra000114
36744	JCVI_10231	B. napus (rape)	AT2G28290	CHR3, SYD	CHROMATIN REMODELING COMPLEX SUBUNIT R 3, SPLAYED	Scaffold000001	A03	5	547731	547672	Bra000114
36745	JCVI_10231	B. napus (rape)	AT2G28290	CHR3, SYD	CHROMATIN REMODELING COMPLEX SUBUNIT R 3, SPLAYED	Scaffold000001	A03	5	5355	5414	Bra000114
36746	JCVI_3020	B. napus (rape)	AT2G28290	CHR3, SYD	CHROMATIN REMODELING COMPLEX SUBUNIT R 3, SPLAYED	Scaffold000001	A03	5	556961	556902	Bra000114
36747	JCVI_3020	B. napus (rape)	AT2G28290	CHR3, SYD	CHROMATIN REMODELING COMPLEX SUBUNIT R 3, SPLAYED	Scaffold000001	A03	5	483	542	Bra000114
36748	JCVI_3020	B. napus (rape)	AT2G28290	CHR3, SYD	CHROMATIN REMODELING COMPLEX SUBUNIT R 3, SPLAYED	Scaffold000001	A03	5	556961	556902	Bra000114
36749	JCVI_3020	B. napus (rape)	AT2G28290	CHR3, SYD	CHROMATIN REMODELING COMPLEX SUBUNIT R 3, SPLAYED	Scaffold000001	A03	5	483	542	Bra000114
36750	JCVI_3020	B. napus (rape)	AT2G28290	CHR3, SYD	CHROMATIN REMODELING COMPLEX SUBUNIT R 3, SPLAYED	Scaffold000001	A03	5	556961	556902	Bra000114
36751	JCVI_3020	B. napus (rape)	AT2G28290	CHR3, SYD	CHROMATIN REMODELING COMPLEX SUBUNIT R 3, SPLAYED	Scaffold000001	A03	5	483	542	Bra000114
36777	EX069739	B. rapa subsp. pekinensis	AT2G28550	RAP2.7, TOE1	RELATED TO AP2.7, TARGET OF EARLY ACTIVATION TAGGED (EAT) 1	Scaffold000012	A07	9	320067	320009	Bra011939
36778	EX069739	B. rapa subsp. pekinensis	AT2G28550	RAP2.7, TOE1	RELATED TO AP2.7, TARGET OF EARLY ACTIVATION TAGGED (EAT) 1	Scaffold000012	A07	9	591	533	Bra011939
36779	EX069739	B. rapa subsp. pekinensis	AT2G28550	RAP2.7, TOE1	RELATED TO AP2.7, TARGET OF EARLY ACTIVATION TAGGED (EAT) 1	Scaffold000012	A07	9	320067	320009	Bra011939
36780	EX069739	B. rapa subsp. pekinensis	AT2G28550	RAP2.7, TOE1	RELATED TO AP2.7, TARGET OF EARLY ACTIVATION TAGGED (EAT) 1	Scaffold000012	A07	9	591	533	Bra011939
36781	JCVI_12984	B. rapa subsp. pekinensis	AT2G28550	RAP2.7, TOE1	RELATED TO AP2.7, TARGET OF EARLY ACTIVATION TAGGED (EAT) 1	Scaffold000012	A07	9	321577	321636	Bra011939
36782	EX072362	B. rapa subsp. pekinensis	AT2G28550	RAP2.7, TOE1	RELATED TO AP2.7, TARGET OF EARLY ACTIVATION TAGGED (EAT) 1	Scaffold000012	A07	9	320901	320960	Bra011939
36784	EX072362	B. rapa subsp. pekinensis	AT2G28550	RAP2.7, TOE1	RELATED TO AP2.7, TARGET OF EARLY ACTIVATION TAGGED (EAT) 1	Scaffold000012	A07	9	320901	320960	Bra011939
36785	EX072362	B. rapa subsp. pekinensis	AT2G28550	RAP2.7, TOE1	RELATED TO AP2.7, TARGET OF EARLY ACTIVATION TAGGED (EAT) 1	Scaffold000012	A07	9	966	1025	Bra011939
36786	JCVI_2558	B. napus (rape)	AT2G28550	RAP2.7, TOE1	RELATED TO AP2.7, TARGET OF EARLY ACTIVATION TAGGED (EAT) 1	Scaffold000001	A03	5	2592195	2592254	Bra000488
36893	ES901586	B. napus (rape)	AT2G29950	ELF4-L1	ELF4-Like 1	Scaffold000001	A03	5	2476861	2476802	Bra000468
37087	CX193120	B. napus (rape)	AT2G31650	ATX1, SDG27	ARABIDOPSIS HOMOLOGUE OF TRITHORAX, SET DOMAIN PROTEIN 27	Scaffold000035	A04	15	806578	806637	Bra021721
37272	JCVI_17261	B. napus (rape)	AT2G32950	ATCOP1, COP1, DET340, EMB168, FUS1	ARABIDOPSIS THALIANA CONSTITUTIVE PHOTOMORPHOGENIC 1, CONSTITUTIVE PHOTOMORPHOGENIC 1, DEETIOLATED MUTANT 340, EMBRYO DEFECTIVE 168, FUSCA 1	Scaffold000004	A05	1	6115762	6115703	Bra005541
37367	EV020097	B. napus	AT2G33810	SPL3	SQUAMOSA PROMOTER BINDING PROTEIN-LIKE 3	Scaffold000004	A05	1	5668801	5668742	Bra005470
37368	JCVI_10520	B. rapa subsp. pekinensis	AT2G33835	FES1	FRIGIDA-ESSENTIAL 1	Scaffold000004	A05	1	5663377	5663436	Bra005468
37440	JCVI_5794	B. napus (rape)	AT2G34720	NF-YA4	NUCLEAR FACTOR Y, SUBUNIT A4	Scaffold000004	A05	1	5230027	5230091	Bra005397
37441	EV199204	B. napus (rape)	AT2G34720	NF-YA4	NUCLEAR FACTOR Y, SUBUNIT A4	Scaffold000004	A05	1	5229193	5229252	Bra005397
37442	EG019920	B. napus	AT2G34720	NF-YA4	NUCLEAR FACTOR Y, SUBUNIT A4	Scaffold000004	A05	1	5228223	5228281	Bra005396
37443	JCVI_38503	B. rapa subsp. pekinensis	AT2G34720	NF-YA4	NUCLEAR FACTOR Y, SUBUNIT A4	Scaffold000004	A05	1	5228952	5229011	Bra005397
37795	EX120808	B. rapa subsp. pekinensis	AT2G37678	FHY1, FRY1, PAT3	FAR-RED ELONGATED HYPOCOTYL 1, FAR-RED ELONGATED HYPOCOTYL 1, PHYTOCHROME A SIGNAL TRANSDUCTION 3	Scaffold000004	A05	1	3825568	3825626	Bra005173
37796	EX029032	B. rapa subsp. pekinensis	AT2G37678	FHY1, FRY1, PAT3	FAR-RED ELONGATED HYPOCOTYL 1, FAR-RED ELONGATED HYPOCOTYL 1, PHYTOCHROME A SIGNAL TRANSDUCTION 3	Scaffold000021	A04	16	1662886	1662945	Bra017163
37797	EX029032	B. rapa subsp. pekinensis	AT2G37678	FHY1, FRY1, PAT3	FAR-RED ELONGATED HYPOCOTYL 1, FAR-RED ELONGATED HYPOCOTYL 1, PHYTOCHROME A SIGNAL TRANSDUCTION 3	Scaffold000021	A04	16	170	229	Bra017163
37930	EE414208	B. napus (rape)	AT2G38880	ATHAP3, ATNF-YB1, HAP3, HAP3A, NF-YB1	HEME ACTIVATOR PROTEIN (YEAST) HOMOLOG 3, HEME ACTIVATOR PROTEIN (YEAST) HOMOLOG 3, HEME ACTIVATOR PROTEIN (YEAST) HOMOLOG 3A, NUCLEAR FACTOR Y SUBUNIT B1, NUCLEAR FACTOR Y, SUBUNIT B1	Scaffold000021	A04	16	1276640	1276581	Bra017096
37931	EE414208	B. napus (rape)	AT2G38880	ATHAP3, ATNF-YB1, HAP3, HAP3A, NF-YB1	HEME ACTIVATOR PROTEIN (YEAST) HOMOLOG 3, HEME ACTIVATOR PROTEIN (YEAST) HOMOLOG 3, HEME ACTIVATOR PROTEIN (YEAST) HOMOLOG 3A, NUCLEAR FACTOR Y SUBUNIT B1, NUCLEAR FACTOR Y, SUBUNIT B1	Scaffold000021	A04	16	1276640	1276581	Bra017096
37932	EE414208	B. napus (rape)	AT2G38880	ATHAP3, ATNF-YB1, HAP3, HAP3A, NF-YB1	HEME ACTIVATOR PROTEIN (YEAST) HOMOLOG 3, HEME ACTIVATOR PROTEIN (YEAST) HOMOLOG 3, HEME ACTIVATOR PROTEIN (YEAST) HOMOLOG 3A, NUCLEAR FACTOR Y SUBUNIT B1, NUCLEAR FACTOR Y, SUBUNIT B1	Scaffold000021	A04	16	1276640	1276581	Bra017096
37933	EE414208	B. napus (rape)	AT2G38880	ATHAP3, ATNF-YB1, HAP3, HAP3A, NF-YB1	HEME ACTIVATOR PROTEIN (YEAST) HOMOLOG 3, HEME ACTIVATOR PROTEIN (YEAST) HOMOLOG 3, HEME ACTIVATOR PROTEIN (YEAST) HOMOLOG 3A, NUCLEAR FACTOR Y SUBUNIT B1, NUCLEAR FACTOR Y, SUBUNIT B1	Scaffold000021	A04	16	1276640	1276581	Bra017096
37934	EE414208	B. napus (rape)	AT2G38880	ATHAP3, ATNF-YB1, HAP3, HAP3A, NF-YB1	HEME ACTIVATOR PROTEIN (YEAST) HOMOLOG 3, HEME ACTIVATOR PROTEIN (YEAST) HOMOLOG 3, HEME ACTIVATOR PROTEIN (YEAST) HOMOLOG 3A, NUCLEAR FACTOR Y SUBUNIT B1, NUCLEAR FACTOR Y, SUBUNIT B1	Scaffold000021	A04	16	1276640	1276581	Bra017096
37935	EE414208	B. napus (rape)	AT2G38880	ATHAP3, ATNF-YB1, HAP3, HAP3A, NF-YB1	HEME ACTIVATOR PROTEIN (YEAST) HOMOLOG 3, HEME ACTIVATOR PROTEIN (YEAST) HOMOLOG 3, HEME ACTIVATOR PROTEIN (YEAST) HOMOLOG 3A, NUCLEAR FACTOR Y SUBUNIT B1, NUCLEAR FACTOR Y, SUBUNIT B1	Scaffold000021	A04	16	1276640	1276581	Bra017096
38009	EX018595	B. rapa subsp. pekinensis	AT2G39810	HOS1	HIGH EXPRESSION OF OSMOTICALLY RESPONSIVE GENES 1	Scaffold000021	A04	16	989798	989739	Bra017049
38010	EX018595	B. rapa subsp. pekinensis	AT2G39810	HOS1	HIGH EXPRESSION OF OSMOTICALLY RESPONSIVE GENES 1	Scaffold000021	A04	16	656	715	Bra017049
38011	JCVI_12779	B. juncea	AT2G39810	HOS1	HIGH EXPRESSION OF OSMOTICALLY RESPONSIVE GENES 1	Scaffold000021	A04	16	986441	986381	Bra017049
38012	JCVI_1100	B. rapa subsp. pekinensis	AT2G39810	HOS1	HIGH EXPRESSION OF OSMOTICALLY RESPONSIVE GENES 1	Scaffold000021	A04	16	988628	988569	Bra017049
38013	JCVI_1100	B. rapa subsp. pekinensis	AT2G39810	HOS1	HIGH EXPRESSION OF OSMOTICALLY RESPONSIVE GENES 1	Scaffold000021	A04	16	1383	1442	Bra017049
38046	JCVI_28980	B. rapa subsp. pekinensis	AT2G40080	ELF4	EARLY FLOWERING 4	Scaffold000021	A04	16	903690	903749	Bra017035
38047	JCVI_28980	B. rapa subsp. pekinensis	AT2G40080	ELF4	EARLY FLOWERING 4	Scaffold000001	A03	5	886088	886028	Bra000165
38048	EX113607	B. rapa subsp. pekinensis	AT2G40080	ELF4	EARLY FLOWERING 4	Scaffold000001	A03	5	886128	886069	Bra000165
38049	JCVI_31237	B. napus (rape)	AT2G40080	ELF4	EARLY FLOWERING 4	Scaffold000004	A05	1	2850014	2850073	Bra004991
38212	JCVI_28723	B. rapa subsp. pekinensis	AT2G42200	SPL9	SQUAMOSA PROMOTER BINDING PROTEIN-LIKE 9	Scaffold000021	A04	16	168672	168613	Bra016891
38213	JCVI_9977	B. rapa subsp. pekinensis	AT2G42200	SPL9	SQUAMOSA PROMOTER BINDING PROTEIN-LIKE 9	Scaffold000004	A05	1	1327014	1327073	Bra004674
38214	JCVI_9977	B. rapa subsp. pekinensis	AT2G42200	SPL9	SQUAMOSA PROMOTER BINDING PROTEIN-LIKE 9	Scaffold000004	A05	1	537	596	Bra004674
38229	JCVI_10804	B. napus (rape)	AT2G42530	COR15B	COLD REGULATED 15B	Scaffold000001	A03	5	1468001	1467942	Bra000265
38230	AT002133	B. rapa subsp. pekinensis	AT2G42530	COR15B	COLD REGULATED 15B	Scaffold000001	A03	5	1469055	1468996	Bra000265
38231	JCVI_19462	B. napus (rape)	AT2G42530	COR15B	COLD REGULATED 15B	Scaffold000001	A03	5	1464273	1464214	Bra000263
38233	JCVI_28235	B. napus (rape)	AT2G42530	COR15B	COLD REGULATED 15B	Scaffold000001	A03	5	1468195	1468136	Bra000265
38270	JCVI_13562	B. napus (rape)	AT2G42830	AGL5, SHP2	AGAMOUS-like 5, SHATTERPROOF 2	Scaffold000004	A05	1	1495867	1495808	Bra004716
38283	JCVI_13107	B. rapa subsp. pekinensis	AT2G43010	PIF4, SRL2	phytochrome interacting factor 4	Scaffold000001	A03	5	1560359	1560418	Bra000283
38284	JCVI_13107	B. rapa subsp. pekinensis	AT2G43010	PIF4, SRL2	phytochrome interacting factor 4	Scaffold000001	A03	5	517	576	Bra000283
38285	JCVI_13107	B. rapa subsp. pekinensis	AT2G43010	PIF4, SRL2	phytochrome interacting factor 4	Scaffold000001	A03	5	1560359	1560418	Bra000283
38311	EX130651	B. rapa subsp. pekinensis	AT2G43410	FPA	-	Scaffold000001	A03	5	1925479	1925538	No surround gene found!
38312	EX130651	B. rapa subsp. pekinensis	AT2G43410	FPA	-	Scaffold000001	A03	5	1925479	1925538	No surround gene found!
38313	EX130651	B. rapa subsp. pekinensis	AT2G43410	FPA	-	Scaffold000001	A03	5	1925479	1925538	No surround gene found!
38314	EX130651	B. rapa subsp. pekinensis	AT2G43410	FPA	-	Scaffold000001	A03	5	1925479	1925538	No surround gene found!
38315	JCVI_16299	B. napus (rape)	AT2G43410	FPA	-	Scaffold000004	A05	1	1712323	1712264	Bra004761
38316	JCVI_16299	B. napus (rape)	AT2G43410	FPA	-	Scaffold000004	A05	1	1712323	1712264	Bra004761
38317	JCVI_16299	B. napus (rape)	AT2G43410	FPA	-	Scaffold000004	A05	1	1712323	1712264	Bra004761
38318	JCVI_16299	B. napus (rape)	AT2G43410	FPA	-	Scaffold000004	A05	1	1712323	1712264	Bra004761
38319	JCVI_26343	B. rapa subsp. pekinensis	AT2G43410	FPA	-	Scaffold000006	A09	30	3402632	3402575	Bra007458
38320	JCVI_26343	B. rapa subsp. pekinensis	AT2G43410	FPA	-	Scaffold000006	A09	30	3402632	3402575	Bra007458
38321	JCVI_26343	B. rapa subsp. pekinensis	AT2G43410	FPA	-	Scaffold000006	A09	30	3402632	3402575	Bra007458
38428	JCVI_42607	B. rapa subsp. pekinensis	AT2G44680	CKB4	CASEIN KINASE II BETA SUBUNIT 4	Scaffold000004	A05	1	2149055	2148996	Bra004855
38429	JCVI_3939	B. napus (rape)	AT2G44680	CKB4	CASEIN KINASE II BETA SUBUNIT 4	Scaffold000001	A03	5	1949759	1949700	Bra000358
38436	JCVI_32250	B. oleracea	AT2G44950	HUB1, RDO4	HISTONE MONO-UBIQUITINATION 1, REDUCED DORMANCY 4	Scaffold000004	A05	1	2273708	2273649	Bra004879
38437	JCVI_32250	B. oleracea	AT2G44950	HUB1, RDO4	HISTONE MONO-UBIQUITINATION 1, REDUCED DORMANCY 4	Scaffold000004	A05	1	647	706	Bra004879
38438	EV037002	B. napus (rape)	AT2G44950	HUB1, RDO4	HISTONE MONO-UBIQUITINATION 1, REDUCED DORMANCY 4	Scaffold000197	A04	18	100256	100313	Bra040332
38439	EV037002	B. napus (rape)	AT2G44950	HUB1, RDO4	HISTONE MONO-UBIQUITINATION 1, REDUCED DORMANCY 4	Scaffold000197	A04	18	1839	1898	Bra040332
38440	DY004790	B. napus	AT2G44950	HUB1, RDO4	HISTONE MONO-UBIQUITINATION 1, REDUCED DORMANCY 4	Scaffold000197	A04	18	101481	101540	Bra040332
38441	EX091704	B. rapa subsp. pekinensis	AT2G44950	HUB1, RDO4	HISTONE MONO-UBIQUITINATION 1, REDUCED DORMANCY 4	Scaffold000004	A05	1	2270398	2270339	Bra004879
38442	EX091704	B. rapa subsp. pekinensis	AT2G44950	HUB1, RDO4	HISTONE MONO-UBIQUITINATION 1, REDUCED DORMANCY 4	Scaffold000004	A05	1	2464	2523	Bra004879
38443	EX137427	B. rapa subsp. pekinensis	AT2G44950	HUB1, RDO4	HISTONE MONO-UBIQUITINATION 1, REDUCED DORMANCY 4	Scaffold000004	A05	1	2272745	2272686	Bra004879
38444	EX137427	B. rapa subsp. pekinensis	AT2G44950	HUB1, RDO4	HISTONE MONO-UBIQUITINATION 1, REDUCED DORMANCY 4	Scaffold000004	A05	1	1245	1304	Bra004879
38445	JCVI_1015	B. rapa subsp. pekinensis	AT2G44950	HUB1, RDO4	HISTONE MONO-UBIQUITINATION 1, REDUCED DORMANCY 4	Scaffold000197	A04	18	100858	100917	Bra040332
38446	JCVI_1015	B. rapa subsp. pekinensis	AT2G44950	HUB1, RDO4	HISTONE MONO-UBIQUITINATION 1, REDUCED DORMANCY 4	Scaffold000197	A04	18	2171	2230	Bra040332
38447	EX023230	B. rapa subsp. pekinensis	AT2G44950	HUB1, RDO4	HISTONE MONO-UBIQUITINATION 1, REDUCED DORMANCY 4	Scaffold000197	A04	18	96786	96845	Bra040332
38448	EX023230	B. rapa subsp. pekinensis	AT2G44950	HUB1, RDO4	HISTONE MONO-UBIQUITINATION 1, REDUCED DORMANCY 4	Scaffold000197	A04	18	46	105	Bra040332
38534	JCVI_4051	B. rapa subsp. pekinensis	AT2G45640	ATSAP18, SAP18	SIN3 ASSOCIATED POLYPEPTIDE 18, SIN3 ASSOCIATED POLYPEPTIDE P18	Scaffold000004	A05	1	2521682	2521623	Bra004925
38535	JCVI_10420	B. napus (rape)	AT2G45650	AGL6	AGAMOUS-like 6	Scaffold000004	A05	1	2528212	2528271	Bra004927
38536	EE473419	B. napus (rape)	AT2G45650	AGL6	AGAMOUS-like 6	Scaffold000001	A03	5	2124690	2124749	Bra000392
38537	DY007520	B. napus	AT2G45650	AGL6	AGAMOUS-like 6	Scaffold000001	A03	5	508	567	Bra000392
38538	EV091356	B. napus	AT2G45660	AGL20, ATSOC1, SOC1	AGAMOUS-like 20, SUPPRESSOR OF OVEREXPRESSION OF CO 1, SUPPRESSOR OF OVEREXPRESSION OF CO 1	Scaffold000163	A04	19	269039	269097	Bra039324
38539	EV091356	B. napus	AT2G45660	AGL20, ATSOC1, SOC1	AGAMOUS-like 20, SUPPRESSOR OF OVEREXPRESSION OF CO 1, SUPPRESSOR OF OVEREXPRESSION OF CO 1	Scaffold000004	A05	1	2531223	2531165	Bra004928
38540	EV091356	B. napus	AT2G45660	AGL20, ATSOC1, SOC1	AGAMOUS-like 20, SUPPRESSOR OF OVEREXPRESSION OF CO 1, SUPPRESSOR OF OVEREXPRESSION OF CO 1	Scaffold000163	A04	19	263	321	Bra039324
38541	EV091356	B. napus	AT2G45660	AGL20, ATSOC1, SOC1	AGAMOUS-like 20, SUPPRESSOR OF OVEREXPRESSION OF CO 1, SUPPRESSOR OF OVEREXPRESSION OF CO 1	Scaffold000004	A05	1	263	321	Bra004928
38542	EV098668	B. napus	AT2G45660	AGL20, ATSOC1, SOC1	AGAMOUS-like 20, SUPPRESSOR OF OVEREXPRESSION OF CO 1, SUPPRESSOR OF OVEREXPRESSION OF CO 1	Scaffold000004	A05	1	2530384	2530326	Bra004928
38543	EV098668	B. napus	AT2G45660	AGL20, ATSOC1, SOC1	AGAMOUS-like 20, SUPPRESSOR OF OVEREXPRESSION OF CO 1, SUPPRESSOR OF OVEREXPRESSION OF CO 1	Scaffold000004	A05	1	563	621	Bra004928
38589	JCVI_34546	B. rapa	AT2G46020	ATBRM, BRM, CHA2, CHR2	ARABIDOPSIS THALIANA BRAHMA, BRAHMA, CHROMATIN REMODELING 2	Scaffold000163	A04	19	170242	170185	Bra039296
38590	JCVI_34546	B. rapa	AT2G46020	ATBRM, BRM, CHA2, CHR2	ARABIDOPSIS THALIANA BRAHMA, BRAHMA, CHROMATIN REMODELING 2	Scaffold000163	A04	19	4498	4555	Bra039296
38591	JCVI_34546	B. rapa	AT2G46020	ATBRM, BRM, CHA2, CHR2	ARABIDOPSIS THALIANA BRAHMA, BRAHMA, CHROMATIN REMODELING 2	Scaffold000001	A03	5	2208447	2208506	Bra000409
38592	JCVI_34546	B. rapa	AT2G46020	ATBRM, BRM, CHA2, CHR2	ARABIDOPSIS THALIANA BRAHMA, BRAHMA, CHROMATIN REMODELING 2	Scaffold000001	A03	5	4547	4606	Bra000409
38593	JCVI_34546	B. rapa	AT2G46020	ATBRM, BRM, CHA2, CHR2	ARABIDOPSIS THALIANA BRAHMA, BRAHMA, CHROMATIN REMODELING 2	Scaffold000163	A04	19	170242	170185	Bra039296
38594	JCVI_34546	B. rapa	AT2G46020	ATBRM, BRM, CHA2, CHR2	ARABIDOPSIS THALIANA BRAHMA, BRAHMA, CHROMATIN REMODELING 2	Scaffold000163	A04	19	4498	4555	Bra039296
38595	JCVI_34546	B. rapa	AT2G46020	ATBRM, BRM, CHA2, CHR2	ARABIDOPSIS THALIANA BRAHMA, BRAHMA, CHROMATIN REMODELING 2	Scaffold000001	A03	5	2208447	2208506	Bra000409
38596	JCVI_34546	B. rapa	AT2G46020	ATBRM, BRM, CHA2, CHR2	ARABIDOPSIS THALIANA BRAHMA, BRAHMA, CHROMATIN REMODELING 2	Scaffold000001	A03	5	4547	4606	Bra000409
38597	EV011627	B. napus	AT2G46020	ATBRM, BRM, CHA2, CHR2	ARABIDOPSIS THALIANA BRAHMA, BRAHMA, CHROMATIN REMODELING 2	Scaffold000001	A03	5	2209945	2210004	Bra000409
38598	EV011627	B. napus	AT2G46020	ATBRM, BRM, CHA2, CHR2	ARABIDOPSIS THALIANA BRAHMA, BRAHMA, CHROMATIN REMODELING 2	Scaffold000001	A03	5	2209945	2210004	Bra000409
38599	EV210560	B. napus (rape)	AT2G46020	ATBRM, BRM, CHA2, CHR2	ARABIDOPSIS THALIANA BRAHMA, BRAHMA, CHROMATIN REMODELING 2	Scaffold000001	A03	5	2207603	2207662	Bra000409
38600	EV210560	B. napus (rape)	AT2G46020	ATBRM, BRM, CHA2, CHR2	ARABIDOPSIS THALIANA BRAHMA, BRAHMA, CHROMATIN REMODELING 2	Scaffold000001	A03	5	3703	3762	Bra000409
38601	EV210560	B. napus (rape)	AT2G46020	ATBRM, BRM, CHA2, CHR2	ARABIDOPSIS THALIANA BRAHMA, BRAHMA, CHROMATIN REMODELING 2	Scaffold000001	A03	5	2207603	2207662	Bra000409
38602	EV210560	B. napus (rape)	AT2G46020	ATBRM, BRM, CHA2, CHR2	ARABIDOPSIS THALIANA BRAHMA, BRAHMA, CHROMATIN REMODELING 2	Scaffold000001	A03	5	3703	3762	Bra000409
38603	EE563626	B. napus (rape)	AT2G46020	ATBRM, BRM, CHA2, CHR2	ARABIDOPSIS THALIANA BRAHMA, BRAHMA, CHROMATIN REMODELING 2	Scaffold000001	A03	5	2204807	2204866	Bra000409
38604	EE563626	B. napus (rape)	AT2G46020	ATBRM, BRM, CHA2, CHR2	ARABIDOPSIS THALIANA BRAHMA, BRAHMA, CHROMATIN REMODELING 2	Scaffold000001	A03	5	1989	2048	Bra000409
38605	EE563626	B. napus (rape)	AT2G46020	ATBRM, BRM, CHA2, CHR2	ARABIDOPSIS THALIANA BRAHMA, BRAHMA, CHROMATIN REMODELING 2	Scaffold000001	A03	5	2204807	2204866	Bra000409
38606	EE563626	B. napus (rape)	AT2G46020	ATBRM, BRM, CHA2, CHR2	ARABIDOPSIS THALIANA BRAHMA, BRAHMA, CHROMATIN REMODELING 2	Scaffold000001	A03	5	1989	2048	Bra000409
38607	JCVI_32217	B. napus (rape)	AT2G46020	ATBRM, BRM, CHA2, CHR2	ARABIDOPSIS THALIANA BRAHMA, BRAHMA, CHROMATIN REMODELING 2	Scaffold000001	A03	5	2206874	2206933	Bra000409
38608	JCVI_32217	B. napus (rape)	AT2G46020	ATBRM, BRM, CHA2, CHR2	ARABIDOPSIS THALIANA BRAHMA, BRAHMA, CHROMATIN REMODELING 2	Scaffold000001	A03	5	3150	3209	Bra000409
38609	JCVI_32217	B. napus (rape)	AT2G46020	ATBRM, BRM, CHA2, CHR2	ARABIDOPSIS THALIANA BRAHMA, BRAHMA, CHROMATIN REMODELING 2	Scaffold000163	A04	19	171848	171789	Bra039296
38610	JCVI_32217	B. napus (rape)	AT2G46020	ATBRM, BRM, CHA2, CHR2	ARABIDOPSIS THALIANA BRAHMA, BRAHMA, CHROMATIN REMODELING 2	Scaffold000163	A04	19	3171	3230	Bra039296
38611	JCVI_7520	B. oleracea	AT2G46020	ATBRM, BRM, CHA2, CHR2	ARABIDOPSIS THALIANA BRAHMA, BRAHMA, CHROMATIN REMODELING 2	Scaffold000001	A03	5	2209216	2209275	Bra000409
38613	JCVI_7520	B. oleracea	AT2G46020	ATBRM, BRM, CHA2, CHR2	ARABIDOPSIS THALIANA BRAHMA, BRAHMA, CHROMATIN REMODELING 2	Scaffold000001	A03	5	2209216	2209275	Bra000409
38614	JCVI_7520	B. oleracea	AT2G46020	ATBRM, BRM, CHA2, CHR2	ARABIDOPSIS THALIANA BRAHMA, BRAHMA, CHROMATIN REMODELING 2	Scaffold000001	A03	5	5237	5296	Bra000409
38629	JCVI_8315	B. napus (rape)	AT2G46340	SPA1	SUPPRESSOR OF PHYA-105 1	Scaffold000004	A05	1	739773	739832	Bra004545
38670	JCVI_34039	B. napus (rape)	AT2G46790	APRR9, PRR9, TL1	ARABIDOPSIS PSEUDO-RESPONSE REGULATOR 9, PSEUDO-RESPONSE REGULATOR 9, TOC1-LIKE PROTEIN 1	Scaffold000210	A04	20	64856	64797	Bra040484
38671	JCVI_34039	B. napus (rape)	AT2G46790	APRR9, PRR9, TL1	ARABIDOPSIS PSEUDO-RESPONSE REGULATOR 9, PSEUDO-RESPONSE REGULATOR 9, TOC1-LIKE PROTEIN 1	Scaffold000210	A04	20	64856	64797	Bra040484
38799	EV047822	B. napus (rape)	AT2G47700	RFI2	RED AND FAR-RED INSENSITIVE 2	Scaffold000004	A05	1	107743	107800	Bra004436
38800	JCVI_18402	B. rapa subsp. pekinensis	AT2G47700	RFI2	RED AND FAR-RED INSENSITIVE 2	Scaffold000004	A05	1	109389	109448	Bra004436
38901	EV063053	B. napus (rape)	AT3G01460	ATMBD9, MBD9	METHYL-CPG-BINDING DOMAIN 9	Scaffold000214	A01	31	69339	69398	Bra040518
38902	EV063053	B. napus (rape)	AT3G01460	ATMBD9, MBD9	METHYL-CPG-BINDING DOMAIN 9	Scaffold000214	A01	31	4942	5001	Bra040518
39001	EX047296	B. rapa subsp. pekinensis	AT3G02310	AGL4, SEP2	AGAMOUS-like 4, SEPALLATA 2	Scaffold000160	A05	22	293767	293708	Bra039169
39002	JCVI_42022	B. rapa subsp. pekinensis	AT3G02310	AGL4, SEP2	AGAMOUS-like 4, SEPALLATA 2	Scaffold000160	A05	22	295843	295784	Bra039170
39003	JCVI_42022	B. rapa subsp. pekinensis	AT3G02310	AGL4, SEP2	AGAMOUS-like 4, SEPALLATA 2	Scaffold000160	A05	22	15	74	Bra039170
39009	EV199927	B. napus (rape)	AT3G02380	ATCOL2, COL2	CONSTANS-LIKE 2, CONSTANS-LIKE 2	Scaffold000034	A01	23	1202420	1202481	Bra021465
39010	EX056114	B. rapa subsp. pekinensis	AT3G02380	ATCOL2, COL2	CONSTANS-LIKE 2, CONSTANS-LIKE 2	Scaffold000034	A01	23	1201841	1201900	Bra021464
39011	EX056114	B. rapa subsp. pekinensis	AT3G02380	ATCOL2, COL2	CONSTANS-LIKE 2, CONSTANS-LIKE 2	Scaffold000034	A01	23	393	452	Bra021464
39077	EX098712	B. rapa subsp. pekinensis	AT3G02885	GASA5	GAST1 PROTEIN HOMOLOG 5	Scaffold000034	A01	23	1004118	1004177	Bra021407
39078	JCVI_12384	B. napus (rape)	AT3G02885	GASA5	GAST1 PROTEIN HOMOLOG 5	Scaffold000034	A01	23	1004378	1004437	Bra021407
39094	JCVI_34005	B. napus (rape)	AT3G03090	AtVGT1	Arabidopsis thaliana vacuolar glucose transporter 1	Scaffold000078	A02	19	1205343	1205402	Bra032018
39127	JCVI_39841	B. napus (rape)	AT3G03450	RGL2	RGA-LIKE 2	Scaffold000078	A02	19	1085896	1085955	Bra031992
39194	JCVI_1796	B. napus (rape)	AT3G04240	SEC	secret agent	Scaffold000189	A01	30	137590	137649	Bra040144
39195	JCVI_1796	B. napus (rape)	AT3G04240	SEC	secret agent	Scaffold000189	A01	30	2262	2321	Bra040144
39196	JCVI_28532	B. rapa subsp. pekinensis	AT3G04240	SEC	secret agent	Scaffold000189	A01	30	138623	138682	Bra040144
39197	JCVI_28532	B. rapa subsp. pekinensis	AT3G04240	SEC	secret agent	Scaffold000189	A01	30	2870	2928	Bra040144
39198	JCVI_34408	B. napus (rape)	AT3G04240	SEC	secret agent	Scaffold000189	A01	30	136848	136906	Bra040144
39199	JCVI_34408	B. napus (rape)	AT3G04240	SEC	secret agent	Scaffold000189	A01	30	1770	1828	Bra040144
39225	JCVI_13721	B. napus (rape)	AT3G04610	FLK	flowering locus KH domain	Scaffold000001	A03	5	6038337	6038396	Bra001111
39251	EV100529	B. napus (rape)	AT3G04910	ATWNK1, WNK1, ZIK4	WITH NO LYSINE (K) 1	Scaffold000001	A03	5	6120282	6120341	Bra001129
39252	EV100529	B. napus (rape)	AT3G04910	ATWNK1, WNK1, ZIK4	WITH NO LYSINE (K) 1	Scaffold000001	A03	5	1636	1695	Bra001129
39253	EV100529	B. napus (rape)	AT3G04910	ATWNK1, WNK1, ZIK4	WITH NO LYSINE (K) 1	Scaffold000001	A03	5	6120282	6120341	Bra001129
39254	EV100529	B. napus (rape)	AT3G04910	ATWNK1, WNK1, ZIK4	WITH NO LYSINE (K) 1	Scaffold000001	A03	5	1636	1695	Bra001129
39255	JCVI_3102	B. napus (rape)	AT3G04910	ATWNK1, WNK1, ZIK4	WITH NO LYSINE (K) 1	Scaffold000001	A03	5	6120611	6120670	Bra001129
39256	JCVI_3102	B. napus (rape)	AT3G04910	ATWNK1, WNK1, ZIK4	WITH NO LYSINE (K) 1	Scaffold000001	A03	5	6120611	6120670	Bra001129
39257	JCVI_24147	B. rapa subsp. pekinensis	AT3G04910	ATWNK1, WNK1, ZIK4	WITH NO LYSINE (K) 1	Scaffold000203	-	-	85850	85909	Bra040414
39258	JCVI_24147	B. rapa subsp. pekinensis	AT3G04910	ATWNK1, WNK1, ZIK4	WITH NO LYSINE (K) 1	Scaffold000203	-	-	604	663	Bra040414
39259	JCVI_6039	B. napus (rape)	AT3G04910	ATWNK1, WNK1, ZIK4	WITH NO LYSINE (K) 1	Scaffold000001	A03	5	6119933	6119992	Bra001129
39260	JCVI_6039	B. napus (rape)	AT3G04910	ATWNK1, WNK1, ZIK4	WITH NO LYSINE (K) 1	Scaffold000001	A03	5	1287	1346	Bra001129
39261	JCVI_6039	B. napus (rape)	AT3G04910	ATWNK1, WNK1, ZIK4	WITH NO LYSINE (K) 1	Scaffold000001	A03	5	6119933	6119992	Bra001129
39262	JCVI_6039	B. napus (rape)	AT3G04910	ATWNK1, WNK1, ZIK4	WITH NO LYSINE (K) 1	Scaffold000001	A03	5	1287	1346	Bra001129
39263	JCVI_41386	B. napus (rape)	AT3G04910	ATWNK1, WNK1, ZIK4	WITH NO LYSINE (K) 1	Scaffold000203	-	-	86292	86351	Bra040414
39264	JCVI_41386	B. napus (rape)	AT3G04910	ATWNK1, WNK1, ZIK4	WITH NO LYSINE (K) 1	Scaffold000203	-	-	969	1028	Bra040414
39265	JCVI_41386	B. napus (rape)	AT3G04910	ATWNK1, WNK1, ZIK4	WITH NO LYSINE (K) 1	Scaffold000203	-	-	86292	86351	Bra040414
39266	JCVI_41386	B. napus (rape)	AT3G04910	ATWNK1, WNK1, ZIK4	WITH NO LYSINE (K) 1	Scaffold000203	-	-	969	1028	Bra040414
39277	EL587357	B. napus (rape)	AT3G05040	HST, HST1	HASTY, HASTY 1	Scaffold000189	A01	30	26862	26921	Bra040117
39278	EL587357	B. napus (rape)	AT3G05040	HST, HST1	HASTY, HASTY 1	Scaffold000189	A01	30	4283	4342	Bra040117
39280	EX131587	B. rapa subsp. pekinensis	AT3G05040	HST, HST1	HASTY, HASTY 1	Scaffold000189	A01	30	4164	4105	Bra040117
39281	ES940428	B. oleracea	AT3G05040	HST, HST1	HASTY, HASTY 1	Scaffold000189	A01	30	25118	25177	Bra040117
39282	ES940428	B. oleracea	AT3G05040	HST, HST1	HASTY, HASTY 1	Scaffold000189	A01	30	3082	3141	Bra040117
39283	EV061001	B. napus	AT3G05040	HST, HST1	HASTY, HASTY 1	Scaffold000009	A06	12	2062192	2062133	Bra009976
39284	EV061001	B. napus	AT3G05040	HST, HST1	HASTY, HASTY 1	Scaffold000009	A06	12	590	649	Bra009976
39285	JCVI_19040	B. oleracea	AT3G05040	HST, HST1	HASTY, HASTY 1	Scaffold000009	A06	12	2057068	2057010	Bra009976
39292	JCVI_21710	B. napus (rape)	AT3G05120	ATGID1A, GID1A	GA INSENSITIVE DWARF1A, GA INSENSITIVE DWARF1A	Scaffold000165	A05	20	240299	240240	Bra039459
39293	JCVI_7919	B. napus (rape)	AT3G05120	ATGID1A, GID1A	GA INSENSITIVE DWARF1A, GA INSENSITIVE DWARF1A	Scaffold000165	A05	20	183	242	Bra039459
39461	JCVI_3229	B. napus (rape)	AT3G06930	ATPRMT4B, PRMT4B	ARABIDOPSIS THALIANA PROTEIN ARGININE METHYLTRANSFERASE 4B, PROTEIN ARGININE METHYLTRANSFERASE 4B	Scaffold000067	A05	19	192935	192873	Bra029611
39462	JCVI_3229	B. napus (rape)	AT3G06930	ATPRMT4B, PRMT4B	ARABIDOPSIS THALIANA PROTEIN ARGININE METHYLTRANSFERASE 4B, PROTEIN ARGININE METHYLTRANSFERASE 4B	Scaffold000067	A05	19	192935	192873	Bra029611
39515	EX133292	B. rapa subsp. pekinensis	AT3G07650	COL9	CONSTANS-LIKE 9	Scaffold000001	A03	5	6798808	6798867	Bra001265
39516	EX133292	B. rapa subsp. pekinensis	AT3G07650	COL9	CONSTANS-LIKE 9	Scaffold000001	A03	5	6798808	6798867	Bra001265
39517	EX133292	B. rapa subsp. pekinensis	AT3G07650	COL9	CONSTANS-LIKE 9	Scaffold000001	A03	5	6798808	6798867	Bra001265
39518	JCVI_34600	B. rapa subsp. pekinensis	AT3G07650	COL9	CONSTANS-LIKE 9	Scaffold000067	A05	19	468977	469036	Bra029667
39519	JCVI_34600	B. rapa subsp. pekinensis	AT3G07650	COL9	CONSTANS-LIKE 9	Scaffold000067	A05	19	468977	469036	Bra029667
39520	JCVI_34600	B. rapa subsp. pekinensis	AT3G07650	COL9	CONSTANS-LIKE 9	Scaffold000067	A05	19	468977	469036	Bra029667
39521	JCVI_34677	B. rapa subsp. pekinensis	AT3G07650	COL9	CONSTANS-LIKE 9	Scaffold000186	A01	26	29222	29281	Bra040021
39522	JCVI_34677	B. rapa subsp. pekinensis	AT3G07650	COL9	CONSTANS-LIKE 9	Scaffold000186	A01	26	29222	29281	Bra040021
39523	JCVI_34677	B. rapa subsp. pekinensis	AT3G07650	COL9	CONSTANS-LIKE 9	Scaffold000186	A01	26	29222	29281	Bra040021
39524	EV070097	B. napus (rape)	AT3G07650	COL9	CONSTANS-LIKE 9	Scaffold000001	A03	5	449	508	Bra001264
39525	EV070097	B. napus (rape)	AT3G07650	COL9	CONSTANS-LIKE 9	Scaffold000001	A03	5	449	508	Bra001264
39526	EV070097	B. napus (rape)	AT3G07650	COL9	CONSTANS-LIKE 9	Scaffold000001	A03	5	449	508	Bra001264
39527	EX097078	B. rapa subsp. pekinensis	AT3G07650	COL9	CONSTANS-LIKE 9	Scaffold000186	A01	26	455	514	Bra040020
39528	EX097078	B. rapa subsp. pekinensis	AT3G07650	COL9	CONSTANS-LIKE 9	Scaffold000186	A01	26	455	514	Bra040020
39529	EX097078	B. rapa subsp. pekinensis	AT3G07650	COL9	CONSTANS-LIKE 9	Scaffold000186	A01	26	455	514	Bra040020
39710	DN966127	B. rapa subsp. pekinensis	AT3G10390	FLD	FLOWERING LOCUS D	Scaffold000001	A03	5	7224991	7225050	Bra001357
39711	DN966127	B. rapa subsp. pekinensis	AT3G10390	FLD	FLOWERING LOCUS D	Scaffold000001	A03	5	2659	2718	Bra001357
39817	EV087133	B. napus (rape)	AT3G11440	ATMYB65, MYB65	MYB DOMAIN PROTEIN 65, MYB DOMAIN PROTEIN 65	Scaffold000098	A05	18	740784	740725	Bra034842
39818	EV087133	B. napus (rape)	AT3G11440	ATMYB65, MYB65	MYB DOMAIN PROTEIN 65, MYB DOMAIN PROTEIN 65	Scaffold000098	A05	18	1070	1129	Bra034842
39825	JCVI_42272	B. rapa subsp. pekinensis	AT3G11540	SPY	SPINDLY	Scaffold000098	A05	18	705617	705559	Bra034842
39826	JCVI_42272	B. rapa subsp. pekinensis	AT3G11540	SPY	SPINDLY	Scaffold000098	A05	18	1154	1213	Bra034842
39827	JCVI_42272	B. rapa subsp. pekinensis	AT3G11540	SPY	SPINDLY	Scaffold000001	A03	5	1128	1186	Bra001408
40008	JCVI_24390	B. napus (rape)	AT3G12810	PIE1, SRCAP, chr13	PHOTOPERIOD-INDEPENDENT EARLY FLOWERING 1	Scaffold000098	A05	18	252960	252901	Bra034727
40009	EV032828	B. napus (rape)	AT3G12810	PIE1, SRCAP, chr13	PHOTOPERIOD-INDEPENDENT EARLY FLOWERING 1	Scaffold000137	A06	1	416777	416836	Bra038027
40010	JCVI_39914	B. napus (rape)	AT3G12810	PIE1, SRCAP, chr13	PHOTOPERIOD-INDEPENDENT EARLY FLOWERING 1	Scaffold000098	A05	18	253711	253652	Bra034727
40011	JCVI_39914	B. napus (rape)	AT3G12810	PIE1, SRCAP, chr13	PHOTOPERIOD-INDEPENDENT EARLY FLOWERING 1	Scaffold000098	A05	18	5374	5433	Bra034727
40142	JCVI_8390	B. rapa subsp. pekinensis	AT3G13682	LDL2	LSD1-LIKE2	Scaffold000034	A01	23	1389556	1389497	Bra021500
40143	JCVI_8390	B. rapa subsp. pekinensis	AT3G13682	LDL2	LSD1-LIKE2	Scaffold000034	A01	23	1965	2024	Bra021500
40342	EX057896	B. rapa subsp. pekinensis	AT3G15354	SPA3	SPA1-RELATED 3	Scaffold000033	A01	22	295679	295621	Bra021100
40343	EX057896	B. rapa subsp. pekinensis	AT3G15354	SPA3	SPA1-RELATED 3	Scaffold000033	A01	22	366	424	Bra021100
40386	JCVI_1391	B. napus (rape)	AT3G15850	ADS3, FAD5, FADB, JB67	FATTY ACID DESATURASE 5, FATTY ACID DESATURASE B	Scaffold000055	A05	17	215218	215159	Bra027203
40387	EE558076	B. napus (rape)	AT3G15850	ADS3, FAD5, FADB, JB67	FATTY ACID DESATURASE 5, FATTY ACID DESATURASE B	Scaffold000033	A01	22	499565	499624	Bra021141
40388	JCVI_17519	B. rapa subsp. pekinensis	AT3G15850	ADS3, FAD5, FADB, JB67	FATTY ACID DESATURASE 5, FATTY ACID DESATURASE B	Scaffold000001	A03	5	8606730	8606789	Bra001609
40517	JCVI_31260	B. napus (rape)	AT3G16640	TCTP	TRANSLATIONALLY CONTROLLED TUMOR PROTEIN	Scaffold000067	A05	19	650957	651016	Bra029713
40518	JCVI_31260	B. napus (rape)	AT3G16640	TCTP	TRANSLATIONALLY CONTROLLED TUMOR PROTEIN	Scaffold000067	A05	19	1242	1183	Bra029713
40519	JCVI_31260	B. napus (rape)	AT3G16640	TCTP	TRANSLATIONALLY CONTROLLED TUMOR PROTEIN	Scaffold000186	A01	26	172711	172770	Bra040056
40520	JCVI_31260	B. napus (rape)	AT3G16640	TCTP	TRANSLATIONALLY CONTROLLED TUMOR PROTEIN	Scaffold000067	A05	19	647741	647800	Bra029712
40521	JCVI_31260	B. napus (rape)	AT3G16640	TCTP	TRANSLATIONALLY CONTROLLED TUMOR PROTEIN	Scaffold000186	A01	26	1089	1030	Bra040056
40522	JCVI_31260	B. napus (rape)	AT3G16640	TCTP	TRANSLATIONALLY CONTROLLED TUMOR PROTEIN	Scaffold000067	A05	19	1215	1156	Bra029712
40523	JCVI_4326	B. napus (rape)	AT3G16640	TCTP	TRANSLATIONALLY CONTROLLED TUMOR PROTEIN	Scaffold000037	A05	16	154162	154103	Bra022172
40816	JCVI_20761	B. napus (rape)	AT3G18990	REM39, VRN1	REDUCED VERNALIZATION RESPONSE 1, REPRODUCTIVE MERISTEM 39	Scaffold000001	A03	5	9326234	9326175	Bra001729
40898	JCVI_21828	B. napus (rape)	AT3G19980	ATFYPP3, EMB2736, STPP	EMBRYO DEFECTIVE 2736, FLOWER-SPECIFIC, PHYTOCHROME-ASSOCIATED PROTEIN PHOSPHATASE 3, SERINE/THREONINE PROTEIN PHOSPHATASE	Scaffold000058	A09	15	996780	996839	Bra027930
40900	EE545757	B. napus (rape)	AT3G19980	ATFYPP3, EMB2736, STPP	EMBRYO DEFECTIVE 2736, FLOWER-SPECIFIC, PHYTOCHROME-ASSOCIATED PROTEIN PHOSPHATASE 3, SERINE/THREONINE PROTEIN PHOSPHATASE	Scaffold000058	A09	15	996678	996737	Bra027930
40901	EE545757	B. napus (rape)	AT3G19980	ATFYPP3, EMB2736, STPP	EMBRYO DEFECTIVE 2736, FLOWER-SPECIFIC, PHYTOCHROME-ASSOCIATED PROTEIN PHOSPHATASE 3, SERINE/THREONINE PROTEIN PHOSPHATASE	Scaffold000001	A03	5	9580094	9580153	Bra001770
40964	JCVI_26672	B. carinata	AT3G20550	DDL	DAWDLE	Scaffold000001	A03	5	9716225	9716166	Bra001792
40992	JCVI_17185	B. napus (rape)	AT3G20740	FIE, FIE1, FIS3	FERTILIZATION-INDEPENDENT ENDOSPERM, FERTILIZATION-INDEPENDENT ENDOSPERM 1	Scaffold000042	A01	19	1848836	1848895	Bra023933
40993	JCVI_39705	B. napus (rape)	AT3G20740	FIE, FIE1, FIS3	FERTILIZATION-INDEPENDENT ENDOSPERM, FERTILIZATION-INDEPENDENT ENDOSPERM 1	Scaffold000109	A05	15	651	710	Bra035751
40994	JCVI_39922	B. rapa subsp. pekinensis	AT3G20740	FIE, FIE1, FIS3	FERTILIZATION-INDEPENDENT ENDOSPERM, FERTILIZATION-INDEPENDENT ENDOSPERM 1	Scaffold000109	A05	15	730	789	Bra035748
41151	ES932609	B. rapa	AT3G22380	TIC	TIME FOR COFFEE	Scaffold000183	A05	13	8831	8890	Bra039947
41152	ES932609	B. rapa	AT3G22380	TIC	TIME FOR COFFEE	Scaffold000183	A05	13	485	544	Bra039947
41153	EV115928	B. napus	AT3G22380	TIC	TIME FOR COFFEE	Scaffold000183	A05	13	1776	1835	Bra039947
41154	EX061612	B. rapa subsp. pekinensis	AT3G22380	TIC	TIME FOR COFFEE	Scaffold000183	A05	13	9486	9545	Bra039947
41155	EX061612	B. rapa subsp. pekinensis	AT3G22380	TIC	TIME FOR COFFEE	Scaffold000183	A05	13	980	1039	Bra039947
41156	EV161221	B. napus	AT3G22380	TIC	TIME FOR COFFEE	Scaffold000042	A01	19	968372	968313	Bra023830
41157	EV161221	B. napus	AT3G22380	TIC	TIME FOR COFFEE	Scaffold000042	A01	19	2673	2732	Bra023830
41158	JCVI_12832	B. oleracea	AT3G22380	TIC	TIME FOR COFFEE	Scaffold000183	A05	13	12141	12200	Bra039947
41159	JCVI_12832	B. oleracea	AT3G22380	TIC	TIME FOR COFFEE	Scaffold000183	A05	13	2824	2883	Bra039947
41160	JCVI_8438	B. napus (rape)	AT3G22380	TIC	TIME FOR COFFEE	Scaffold000183	A05	13	13681	13740	Bra039947
41337	JCVI_11324	B. rapa	AT3G24440	VIL1, VRN5	VERNALIZATION 5, VIN3-LIKE 1	Scaffold000017	A07	7	360	419	Bra015039
41540	ES268080	B. napus (rape)	AT3G26120	TEL1	TERMINAL EAR1-LIKE 1	Scaffold000115	A02	16	326996	326937	Bra036347
41541	DY027466	B. oleracea	AT3G26120	TEL1	TERMINAL EAR1-LIKE 1	Scaffold000115	A02	16	326851	326792	Bra036347
41542	JCVI_26452	B. oleracea	AT3G26120	TEL1	TERMINAL EAR1-LIKE 1	Scaffold000047	A06	14	478496	478555	Bra025185
41543	JCVI_26452	B. oleracea	AT3G26120	TEL1	TERMINAL EAR1-LIKE 1	Scaffold000047	A06	14	163	222	Bra025185
41647	JCVI_34116	B. napus (rape)	AT3G26744	ATICE1, ICE1, SCRM	A. THALIANA INDUCER OF CBP EXPRESSION 1, INDUCER OF CBF EXPRESSION 1, SCREAM	Scaffold000025	A05	2	382755	382814	No surround gene found!
41648	JCVI_34116	B. napus (rape)	AT3G26744	ATICE1, ICE1, SCRM	A. THALIANA INDUCER OF CBP EXPRESSION 1, INDUCER OF CBF EXPRESSION 1, SCREAM	Scaffold024649	-	-	59	118	No surround gene found!
41649	JCVI_34116	B. napus (rape)	AT3G26744	ATICE1, ICE1, SCRM	A. THALIANA INDUCER OF CBP EXPRESSION 1, INDUCER OF CBF EXPRESSION 1, SCREAM	Scaffold000025	A05	2	382755	382814	No surround gene found!
41650	JCVI_34116	B. napus (rape)	AT3G26744	ATICE1, ICE1, SCRM	A. THALIANA INDUCER OF CBP EXPRESSION 1, INDUCER OF CBF EXPRESSION 1, SCREAM	Scaffold024649	-	-	59	118	No surround gene found!
41651	JCVI_34116	B. napus (rape)	AT3G26744	ATICE1, ICE1, SCRM	A. THALIANA INDUCER OF CBP EXPRESSION 1, INDUCER OF CBF EXPRESSION 1, SCREAM	Scaffold000025	A05	2	382755	382814	No surround gene found!
41652	AT000439	B. rapa	AT3G26744	ATICE1, ICE1, SCRM	A. THALIANA INDUCER OF CBP EXPRESSION 1, INDUCER OF CBF EXPRESSION 1, SCREAM	Scaffold000047	A06	14	698468	698407	Bra025226
41653	AT000439	B. rapa	AT3G26744	ATICE1, ICE1, SCRM	A. THALIANA INDUCER OF CBP EXPRESSION 1, INDUCER OF CBF EXPRESSION 1, SCREAM	Scaffold000047	A06	14	259	320	Bra025226
41654	AT000439	B. rapa	AT3G26744	ATICE1, ICE1, SCRM	A. THALIANA INDUCER OF CBP EXPRESSION 1, INDUCER OF CBF EXPRESSION 1, SCREAM	Scaffold000047	A06	14	698468	698407	Bra025226
41655	AT000439	B. rapa	AT3G26744	ATICE1, ICE1, SCRM	A. THALIANA INDUCER OF CBP EXPRESSION 1, INDUCER OF CBF EXPRESSION 1, SCREAM	Scaffold000047	A06	14	259	320	Bra025226
41656	AT000439	B. rapa	AT3G26744	ATICE1, ICE1, SCRM	A. THALIANA INDUCER OF CBP EXPRESSION 1, INDUCER OF CBF EXPRESSION 1, SCREAM	Scaffold000047	A06	14	698468	698407	Bra025226
41657	AT000439	B. rapa	AT3G26744	ATICE1, ICE1, SCRM	A. THALIANA INDUCER OF CBP EXPRESSION 1, INDUCER OF CBF EXPRESSION 1, SCREAM	Scaffold000047	A06	14	259	320	Bra025226
41658	DY017942	B. napus	AT3G26744	ATICE1, ICE1, SCRM	A. THALIANA INDUCER OF CBP EXPRESSION 1, INDUCER OF CBF EXPRESSION 1, SCREAM	Scaffold000093	A01	25	959429	959369	Bra034246
41659	DY017942	B. napus	AT3G26744	ATICE1, ICE1, SCRM	A. THALIANA INDUCER OF CBP EXPRESSION 1, INDUCER OF CBF EXPRESSION 1, SCREAM	Scaffold000093	A01	25	959429	959369	Bra034246
41660	DY017942	B. napus	AT3G26744	ATICE1, ICE1, SCRM	A. THALIANA INDUCER OF CBP EXPRESSION 1, INDUCER OF CBF EXPRESSION 1, SCREAM	Scaffold000093	A01	25	959429	959369	Bra034246
41661	EX090552	B. rapa subsp. pekinensis	AT3G26744	ATICE1, ICE1, SCRM	A. THALIANA INDUCER OF CBP EXPRESSION 1, INDUCER OF CBF EXPRESSION 1, SCREAM	Scaffold000047	A06	14	698324	698265	Bra025226
41662	EX090552	B. rapa subsp. pekinensis	AT3G26744	ATICE1, ICE1, SCRM	A. THALIANA INDUCER OF CBP EXPRESSION 1, INDUCER OF CBF EXPRESSION 1, SCREAM	Scaffold000047	A06	14	403	462	Bra025226
41663	EX090552	B. rapa subsp. pekinensis	AT3G26744	ATICE1, ICE1, SCRM	A. THALIANA INDUCER OF CBP EXPRESSION 1, INDUCER OF CBF EXPRESSION 1, SCREAM	Scaffold000047	A06	14	698324	698265	Bra025226
41664	EX090552	B. rapa subsp. pekinensis	AT3G26744	ATICE1, ICE1, SCRM	A. THALIANA INDUCER OF CBP EXPRESSION 1, INDUCER OF CBF EXPRESSION 1, SCREAM	Scaffold000047	A06	14	403	462	Bra025226
41665	EX090552	B. rapa subsp. pekinensis	AT3G26744	ATICE1, ICE1, SCRM	A. THALIANA INDUCER OF CBP EXPRESSION 1, INDUCER OF CBF EXPRESSION 1, SCREAM	Scaffold000047	A06	14	698324	698265	Bra025226
41666	EX090552	B. rapa subsp. pekinensis	AT3G26744	ATICE1, ICE1, SCRM	A. THALIANA INDUCER OF CBP EXPRESSION 1, INDUCER OF CBF EXPRESSION 1, SCREAM	Scaffold000047	A06	14	403	462	Bra025226
41667	JCVI_6179	B. napus (rape)	AT3G26744	ATICE1, ICE1, SCRM	A. THALIANA INDUCER OF CBP EXPRESSION 1, INDUCER OF CBF EXPRESSION 1, SCREAM	Scaffold000047	A06	14	698319	698260	Bra025226
41668	JCVI_6179	B. napus (rape)	AT3G26744	ATICE1, ICE1, SCRM	A. THALIANA INDUCER OF CBP EXPRESSION 1, INDUCER OF CBF EXPRESSION 1, SCREAM	Scaffold000047	A06	14	408	467	Bra025226
41669	JCVI_6179	B. napus (rape)	AT3G26744	ATICE1, ICE1, SCRM	A. THALIANA INDUCER OF CBP EXPRESSION 1, INDUCER OF CBF EXPRESSION 1, SCREAM	Scaffold000047	A06	14	698319	698260	Bra025226
41670	JCVI_6179	B. napus (rape)	AT3G26744	ATICE1, ICE1, SCRM	A. THALIANA INDUCER OF CBP EXPRESSION 1, INDUCER OF CBF EXPRESSION 1, SCREAM	Scaffold000047	A06	14	408	467	Bra025226
41671	JCVI_6179	B. napus (rape)	AT3G26744	ATICE1, ICE1, SCRM	A. THALIANA INDUCER OF CBP EXPRESSION 1, INDUCER OF CBF EXPRESSION 1, SCREAM	Scaffold000047	A06	14	698319	698260	Bra025226
41672	JCVI_6179	B. napus (rape)	AT3G26744	ATICE1, ICE1, SCRM	A. THALIANA INDUCER OF CBP EXPRESSION 1, INDUCER OF CBF EXPRESSION 1, SCREAM	Scaffold000047	A06	14	408	467	Bra025226
41673	JCVI_8293	B. napus (rape)	AT3G26744	ATICE1, ICE1, SCRM	A. THALIANA INDUCER OF CBP EXPRESSION 1, INDUCER OF CBF EXPRESSION 1, SCREAM	Scaffold000047	A06	14	696948	696890	Bra025225
41674	JCVI_8293	B. napus (rape)	AT3G26744	ATICE1, ICE1, SCRM	A. THALIANA INDUCER OF CBP EXPRESSION 1, INDUCER OF CBF EXPRESSION 1, SCREAM	Scaffold000047	A06	14	696948	696890	Bra025225
41675	JCVI_8293	B. napus (rape)	AT3G26744	ATICE1, ICE1, SCRM	A. THALIANA INDUCER OF CBP EXPRESSION 1, INDUCER OF CBF EXPRESSION 1, SCREAM	Scaffold000047	A06	14	696948	696890	Bra025225
41676	CD819115	B. napus (rape)	AT3G26790	FUS3	FUSCA 3	Scaffold000047	A06	14	712643	712584	Bra025229
41678	EV080108	B. napus (rape)	AT3G26790	FUS3	FUSCA 3	Scaffold000047	A06	14	710753	710696	Bra025229
41679	JCVI_37717	B. rapa	AT3G26790	FUS3	FUSCA 3	Scaffold000085	A02	15	148513	148454	Bra032953
41680	JCVI_37717	B. rapa	AT3G26790	FUS3	FUSCA 3	Scaffold000085	A02	15	578	637	Bra032953
41858	EX043496	B. rapa subsp. pekinensis	AT3G30180	BR6OX2, CYP85A2	BRASSINOSTEROID-6-OXIDASE 2	Scaffold000113	A09	5	509927	509869	Bra036203
41859	EE529053	B. rapa subsp. pekinensis	AT3G30180	BR6OX2, CYP85A2	BRASSINOSTEROID-6-OXIDASE 2	Scaffold000031	A02	17	1903217	1903158	Bra020747
41860	EE529053	B. rapa subsp. pekinensis	AT3G30180	BR6OX2, CYP85A2	BRASSINOSTEROID-6-OXIDASE 2	Scaffold000031	A02	17	430	489	Bra020747
41868	JCVI_2062	B. napus (rape)	AT3G33520	ARP6, ATARP6, ESD1, SUF3	ACTIN-RELATED PROTEIN 6, EARLY IN SHORT DAYS 1, SUPPRESSOR OF FRI 3	Scaffold000073	A08	1	70458	70399	Bra030818
41869	JCVI_2062	B. napus (rape)	AT3G33520	ARP6, ATARP6, ESD1, SUF3	ACTIN-RELATED PROTEIN 6, EARLY IN SHORT DAYS 1, SUPPRESSOR OF FRI 3	Scaffold000073	A08	1	114	173	Bra030818
41870	JCVI_36499	B. napus (rape)	AT3G33520	ARP6, ATARP6, ESD1, SUF3	ACTIN-RELATED PROTEIN 6, EARLY IN SHORT DAYS 1, SUPPRESSOR OF FRI 3	Scaffold000073	A08	1	69391	69332	Bra030817
42011	JCVI_12297	B. napus (rape)	AT3G46640	LUX, PCL1	LUX ARRHYTHMO, PHYTOCLOCK 1	Scaffold000024	A06	7	2252425	2252366	Bra018203
42012	JCVI_12297	B. napus (rape)	AT3G46640	LUX, PCL1	LUX ARRHYTHMO, PHYTOCLOCK 1	Scaffold000024	A06	7	2252425	2252366	Bra018203
42013	CX278061	B. napus (rape)	AT3G46640	LUX, PCL1	LUX ARRHYTHMO, PHYTOCLOCK 1	Scaffold000090	A01	14	538003	537944	Bra033808
42014	CX278061	B. napus (rape)	AT3G46640	LUX, PCL1	LUX ARRHYTHMO, PHYTOCLOCK 1	Scaffold000090	A01	14	538003	537944	Bra033808
42015	JCVI_32162	B. napus (rape)	AT3G46640	LUX, PCL1	LUX ARRHYTHMO, PHYTOCLOCK 1	Scaffold000024	A06	7	2251415	2251356	Bra018204
42016	JCVI_32162	B. napus (rape)	AT3G46640	LUX, PCL1	LUX ARRHYTHMO, PHYTOCLOCK 1	Scaffold000024	A06	7	2251415	2251356	Bra018204
42017	JCVI_23040	B. napus (rape)	AT3G46640	LUX, PCL1	LUX ARRHYTHMO, PHYTOCLOCK 1	Scaffold000090	A01	14	538896	538837	Bra033809
42018	JCVI_23040	B. napus (rape)	AT3G46640	LUX, PCL1	LUX ARRHYTHMO, PHYTOCLOCK 1	Scaffold000090	A01	14	771	830	Bra033809
42019	JCVI_23040	B. napus (rape)	AT3G46640	LUX, PCL1	LUX ARRHYTHMO, PHYTOCLOCK 1	Scaffold000090	A01	14	538896	538837	Bra033809
42020	JCVI_23040	B. napus (rape)	AT3G46640	LUX, PCL1	LUX ARRHYTHMO, PHYTOCLOCK 1	Scaffold000090	A01	14	771	830	Bra033809
42056	EV111858	B. napus (rape)	AT3G47500	CDF3	CYCLING DOF FACTOR 3	Scaffold000024	A06	7	1794691	1794750	Bra018141
42057	JCVI_22124	B. napus (rape)	AT3G47500	CDF3	CYCLING DOF FACTOR 3	Scaffold000024	A06	7	1794691	1794750	Bra018141
42165	ES989552	B. napus (rape)	AT3G48430	REF6	RELATIVE OF EARLY FLOWERING 6	Scaffold000024	A06	7	1128309	1128250	Bra018060
42166	ES989552	B. napus (rape)	AT3G48430	REF6	RELATIVE OF EARLY FLOWERING 6	Scaffold000024	A06	7	1484	1543	Bra018060
42167	JCVI_33946	B. napus (rape)	AT3G48430	REF6	RELATIVE OF EARLY FLOWERING 6	Scaffold000024	A06	7	1126100	1126041	Bra018060
42168	JCVI_33946	B. napus (rape)	AT3G48430	REF6	RELATIVE OF EARLY FLOWERING 6	Scaffold000024	A06	7	3439	3498	Bra018060
42249	EE525095	B. rapa	AT3G49600	ATUBP26, SUP32, UBP26	UBIQUITIN-SPECIFIC PROTEASE 26	Scaffold002505	-	-	48	107	Bra041162
42250	EE525095	B. rapa	AT3G49600	ATUBP26, SUP32, UBP26	UBIQUITIN-SPECIFIC PROTEASE 26	Scaffold000028	A06	9	2229213	2229154	Bra019603
42251	EE525095	B. rapa	AT3G49600	ATUBP26, SUP32, UBP26	UBIQUITIN-SPECIFIC PROTEASE 26	Scaffold002505	-	-	18	77	Bra041162
42252	EE525095	B. rapa	AT3G49600	ATUBP26, SUP32, UBP26	UBIQUITIN-SPECIFIC PROTEASE 26	Scaffold000028	A06	9	99	158	Bra019603
42253	JCVI_41962	B. rapa subsp. pekinensis	AT3G49600	ATUBP26, SUP32, UBP26	UBIQUITIN-SPECIFIC PROTEASE 26	Scaffold000024	A06	7	411501	411560	Bra017972
42254	JCVI_41962	B. rapa subsp. pekinensis	AT3G49600	ATUBP26, SUP32, UBP26	UBIQUITIN-SPECIFIC PROTEASE 26	Scaffold000024	A06	7	1315	1374	Bra017972
42697	CX193597	B. napus (rape)	AT3G54340	AP3, ATAP3	APETALA 3	Scaffold000006	A09	30	1228406	1228347	Bra007066
42698	JCVI_2764	B. napus (rape)	AT3G54340	AP3, ATAP3	APETALA 3	Scaffold000006	A09	30	1228286	1228229	Bra007066
42699	JCVI_7877	B. napus (rape)	AT3G54340	AP3, ATAP3	APETALA 3	Scaffold000016	A04	3	3178409	3178468	Bra014822
42700	JCVI_7877	B. napus (rape)	AT3G54340	AP3, ATAP3	APETALA 3	Scaffold000016	A04	3	552	611	Bra014822
42757	ES938258	B. oleracea	AT3G54720	AMP1, COP2, HPT, PT	ALTERED MERISTEM PROGRAM 1, CONSTITUTIVE MORPHOGENESIS 2, HAUPTLING, PRIMORDIA TIMING	Scaffold000006	A09	30	1353130	1353071	Bra007091
42758	ES938258	B. oleracea	AT3G54720	AMP1, COP2, HPT, PT	ALTERED MERISTEM PROGRAM 1, CONSTITUTIVE MORPHOGENESIS 2, HAUPTLING, PRIMORDIA TIMING	Scaffold000006	A09	30	1102	1161	Bra007091
42759	EE524518	B. rapa	AT3G54720	AMP1, COP2, HPT, PT	ALTERED MERISTEM PROGRAM 1, CONSTITUTIVE MORPHOGENESIS 2, HAUPTLING, PRIMORDIA TIMING	Scaffold000016	A04	3	2988177	2988236	Bra014794
42760	EE524518	B. rapa	AT3G54720	AMP1, COP2, HPT, PT	ALTERED MERISTEM PROGRAM 1, CONSTITUTIVE MORPHOGENESIS 2, HAUPTLING, PRIMORDIA TIMING	Scaffold000016	A04	3	1277	1336	Bra014794
42761	EX037086	B. rapa subsp. pekinensis	AT3G54720	AMP1, COP2, HPT, PT	ALTERED MERISTEM PROGRAM 1, CONSTITUTIVE MORPHOGENESIS 2, HAUPTLING, PRIMORDIA TIMING	Scaffold000006	A09	30	1354172	1354113	Bra007091
42762	EX037086	B. rapa subsp. pekinensis	AT3G54720	AMP1, COP2, HPT, PT	ALTERED MERISTEM PROGRAM 1, CONSTITUTIVE MORPHOGENESIS 2, HAUPTLING, PRIMORDIA TIMING	Scaffold000006	A09	30	433	492	Bra007091
42763	JCVI_9414	B. rapa subsp. pekinensis	AT3G54720	AMP1, COP2, HPT, PT	ALTERED MERISTEM PROGRAM 1, CONSTITUTIVE MORPHOGENESIS 2, HAUPTLING, PRIMORDIA TIMING	Scaffold000016	A04	3	2987190	2987249	Bra014794
42764	JCVI_9414	B. rapa subsp. pekinensis	AT3G54720	AMP1, COP2, HPT, PT	ALTERED MERISTEM PROGRAM 1, CONSTITUTIVE MORPHOGENESIS 2, HAUPTLING, PRIMORDIA TIMING	Scaffold000016	A04	3	609	668	Bra014794
42791	JCVI_29012	B. napus (rape)	AT3G54990	SMZ	SCHLAFMUTZE	Scaffold000006	A09	30	1537008	1536949	Bra007123
42792	JCVI_29012	B. napus (rape)	AT3G54990	SMZ	SCHLAFMUTZE	Scaffold000006	A09	30	864	923	Bra007123
42990	ES903284	B. napus (rape)	AT3G57230	AGL16	AGAMOUS-like 16	Scaffold000011	A01	1	2484770	2484711	Bra011509
42991	ES903284	B. napus (rape)	AT3G57230	AGL16	AGAMOUS-like 16	Scaffold000011	A01	1	2484770	2484711	Bra011509
43015	ES913634	B. napus (rape)	AT3G57390	AGL18	AGAMOUS-like 18	Scaffold000032	A08	14	1997498	1997557	No surround gene found!
43016	JCVI_18286	B. rapa subsp. pekinensis	AT3G57390	AGL18	AGAMOUS-like 18	Scaffold000016	A04	3	255	314	Bra014628
43063	EX050070	B. rapa subsp. pekinensis	AT3G58070	GIS	GLABROUS INFLORESCENCE STEMS	Scaffold000006	A09	30	2994338	2994279	Bra007378
43098	EV022247	B. napus	AT3G58780	AGL1, SHP1	AGAMOUS-like 1, SHATTERPROOF 1	Scaffold000624	-	-	3338	3279	No surround gene found!
43099	EV022247	B. napus	AT3G58780	AGL1, SHP1	AGAMOUS-like 1, SHATTERPROOF 1	Scaffold000066	A09	22	75576	75517	Bra029425
43100	EV022247	B. napus	AT3G58780	AGL1, SHP1	AGAMOUS-like 1, SHATTERPROOF 1	Scaffold000036	A02	13	1601529	1601588	No surround gene found!
43101	EV022247	B. napus	AT3G58780	AGL1, SHP1	AGAMOUS-like 1, SHATTERPROOF 1	Scaffold000023	A03	11	1552199	1552258	Bra017831
43102	EV022247	B. napus	AT3G58780	AGL1, SHP1	AGAMOUS-like 1, SHATTERPROOF 1	Scaffold000010	A08	18	2391033	2391092	No surround gene found!
43103	EV022247	B. napus	AT3G58780	AGL1, SHP1	AGAMOUS-like 1, SHATTERPROOF 1	Scaffold000003	A07	10	3102318	3102377	Bra003697
43104	EV022247	B. napus	AT3G58780	AGL1, SHP1	AGAMOUS-like 1, SHATTERPROOF 1	Scaffold000002	A10	5	3557295	3557236	Bra002493
43105	EV022247	B. napus	AT3G58780	AGL1, SHP1	AGAMOUS-like 1, SHATTERPROOF 1	Scaffold000644	-	-	1683	1624	No surround gene found!
43106	EV022247	B. napus	AT3G58780	AGL1, SHP1	AGAMOUS-like 1, SHATTERPROOF 1	Scaffold000156	A08	11	66932	66991	No surround gene found!
43107	EV022247	B. napus	AT3G58780	AGL1, SHP1	AGAMOUS-like 1, SHATTERPROOF 1	Scaffold000142	A01	20	95221	95162	Bra038214
43108	EV022247	B. napus	AT3G58780	AGL1, SHP1	AGAMOUS-like 1, SHATTERPROOF 1	Scaffold000142	A01	20	93653	93712	No surround gene found!
43109	EV022247	B. napus	AT3G58780	AGL1, SHP1	AGAMOUS-like 1, SHATTERPROOF 1	Scaffold000130	A01	21	190508	190567	No surround gene found!
43110	EV022247	B. napus	AT3G58780	AGL1, SHP1	AGAMOUS-like 1, SHATTERPROOF 1	Scaffold000093	A01	25	948934	948993	No surround gene found!
43111	EV022247	B. napus	AT3G58780	AGL1, SHP1	AGAMOUS-like 1, SHATTERPROOF 1	Scaffold000082	A09	36	730879	730820	Bra032572
43112	EV022247	B. napus	AT3G58780	AGL1, SHP1	AGAMOUS-like 1, SHATTERPROOF 1	Scaffold000082	A09	36	698484	698543	Bra032566
43113	EV022247	B. napus	AT3G58780	AGL1, SHP1	AGAMOUS-like 1, SHATTERPROOF 1	Scaffold000073	A08	1	1279993	1280052	No surround gene found!
43115	EV022247	B. napus	AT3G58780	AGL1, SHP1	AGAMOUS-like 1, SHATTERPROOF 1	Scaffold000067	A05	19	1276120	1276179	No surround gene found!
43116	EV022247	B. napus	AT3G58780	AGL1, SHP1	AGAMOUS-like 1, SHATTERPROOF 1	Scaffold000054	A09	14	196504	196445	Bra027015
43117	EV022247	B. napus	AT3G58780	AGL1, SHP1	AGAMOUS-like 1, SHATTERPROOF 1	Scaffold000037	A05	16	503012	502953	No surround gene found!
43118	EV022247	B. napus	AT3G58780	AGL1, SHP1	AGAMOUS-like 1, SHATTERPROOF 1	Scaffold000037	A05	16	501078	501137	No surround gene found!
43119	EV022247	B. napus	AT3G58780	AGL1, SHP1	AGAMOUS-like 1, SHATTERPROOF 1	Scaffold000036	A02	13	1602906	1602847	Bra022101
43120	EV022247	B. napus	AT3G58780	AGL1, SHP1	AGAMOUS-like 1, SHATTERPROOF 1	Scaffold000029	A06	4	1062636	1062577	No surround gene found!
43121	EV022247	B. napus	AT3G58780	AGL1, SHP1	AGAMOUS-like 1, SHATTERPROOF 1	Scaffold000029	A06	4	1061390	1061449	No surround gene found!
43122	EV022247	B. napus	AT3G58780	AGL1, SHP1	AGAMOUS-like 1, SHATTERPROOF 1	Scaffold000026	A06	3	646131	646072	No surround gene found!
43124	EV022247	B. napus	AT3G58780	AGL1, SHP1	AGAMOUS-like 1, SHATTERPROOF 1	Scaffold000021	A04	16	120848	120789	No surround gene found!
43125	EV022247	B. napus	AT3G58780	AGL1, SHP1	AGAMOUS-like 1, SHATTERPROOF 1	Scaffold000021	A04	16	119091	119150	Bra016876
43126	EV022247	B. napus	AT3G58780	AGL1, SHP1	AGAMOUS-like 1, SHATTERPROOF 1	Scaffold000020	A08	19	1936575	1936516	Bra016690
43127	EV022247	B. napus	AT3G58780	AGL1, SHP1	AGAMOUS-like 1, SHATTERPROOF 1	Scaffold000019	A07	11	1764079	1764020	Bra015984
43128	EV022247	B. napus	AT3G58780	AGL1, SHP1	AGAMOUS-like 1, SHATTERPROOF 1	Scaffold000019	A07	11	1762594	1762653	No surround gene found!
43129	EV022247	B. napus	AT3G58780	AGL1, SHP1	AGAMOUS-like 1, SHATTERPROOF 1	Scaffold000011	A01	1	157290	157231	No surround gene found!
43130	EV022247	B. napus	AT3G58780	AGL1, SHP1	AGAMOUS-like 1, SHATTERPROOF 1	Scaffold000011	A01	1	156510	156569	No surround gene found!
43131	EV022247	B. napus	AT3G58780	AGL1, SHP1	AGAMOUS-like 1, SHATTERPROOF 1	Scaffold000010	A08	18	2174027	2174086	No surround gene found!
43132	EV022247	B. napus	AT3G58780	AGL1, SHP1	AGAMOUS-like 1, SHATTERPROOF 1	Scaffold000009	A06	12	4542864	4542805	No surround gene found!
43133	EV022247	B. napus	AT3G58780	AGL1, SHP1	AGAMOUS-like 1, SHATTERPROOF 1	Scaffold000009	A06	12	4541706	4541765	No surround gene found!
43134	EV022247	B. napus	AT3G58780	AGL1, SHP1	AGAMOUS-like 1, SHATTERPROOF 1	Scaffold000007	A02	11	2532276	2532335	Bra008222
43135	EV022247	B. napus	AT3G58780	AGL1, SHP1	AGAMOUS-like 1, SHATTERPROOF 1	Scaffold000003	A07	10	4760798	4760739	No surround gene found!
43136	EV022247	B. napus	AT3G58780	AGL1, SHP1	AGAMOUS-like 1, SHATTERPROOF 1	Scaffold000003	A07	10	4476557	4476616	Bra003949
43137	EV022247	B. napus	AT3G58780	AGL1, SHP1	AGAMOUS-like 1, SHATTERPROOF 1	Scaffold000003	A07	10	933834	933893	Bra003286
43138	EV022247	B. napus	AT3G58780	AGL1, SHP1	AGAMOUS-like 1, SHATTERPROOF 1	Scaffold000002	A10	5	3484560	3484619	Bra002476
43139	EV022247	B. napus	AT3G58780	AGL1, SHP1	AGAMOUS-like 1, SHATTERPROOF 1	Scaffold000001	A03	5	10425128	10425069	No surround gene found!
43140	EV022247	B. napus	AT3G58780	AGL1, SHP1	AGAMOUS-like 1, SHATTERPROOF 1	Scaffold000138	A08	8	339163	339220	No surround gene found!
43141	EV022247	B. napus	AT3G58780	AGL1, SHP1	AGAMOUS-like 1, SHATTERPROOF 1	Scaffold000014	A01	3	3418185	3418242	Bra013826
43142	EV022247	B. napus	AT3G58780	AGL1, SHP1	AGAMOUS-like 1, SHATTERPROOF 1	Scaffold000003	A07	10	3103688	3103631	No surround gene found!
43143	EV022247	B. napus	AT3G58780	AGL1, SHP1	AGAMOUS-like 1, SHATTERPROOF 1	Scaffold000183	A05	13	4582	4641	No surround gene found!
43144	EV022247	B. napus	AT3G58780	AGL1, SHP1	AGAMOUS-like 1, SHATTERPROOF 1	Scaffold000142	A01	20	19921	19980	No surround gene found!
43145	EV022247	B. napus	AT3G58780	AGL1, SHP1	AGAMOUS-like 1, SHATTERPROOF 1	Scaffold000072	A08	20	999466	999525	Bra030734
43146	EV022247	B. napus	AT3G58780	AGL1, SHP1	AGAMOUS-like 1, SHATTERPROOF 1	Scaffold000066	A09	22	74294	74353	Bra029425
43147	EV022247	B. napus	AT3G58780	AGL1, SHP1	AGAMOUS-like 1, SHATTERPROOF 1	Scaffold000064	A03	2	472289	472230	Bra029019
43148	EV022247	B. napus	AT3G58780	AGL1, SHP1	AGAMOUS-like 1, SHATTERPROOF 1	Scaffold000041	A02	3	1649072	1649131	Bra023665
43149	EV022247	B. napus	AT3G58780	AGL1, SHP1	AGAMOUS-like 1, SHATTERPROOF 1	Scaffold000040	A09	24	265298	265357	No surround gene found!
43150	EV022247	B. napus	AT3G58780	AGL1, SHP1	AGAMOUS-like 1, SHATTERPROOF 1	Scaffold000033	A01	22	472315	472256	Bra021133
43151	EV022247	B. napus	AT3G58780	AGL1, SHP1	AGAMOUS-like 1, SHATTERPROOF 1	Scaffold000030	A02	4	696004	695945	Bra020175
43152	EV022247	B. napus	AT3G58780	AGL1, SHP1	AGAMOUS-like 1, SHATTERPROOF 1	Scaffold000023	A03	11	1553595	1553536	No surround gene found!
43153	EV022247	B. napus	AT3G58780	AGL1, SHP1	AGAMOUS-like 1, SHATTERPROOF 1	Scaffold000018	A10	2	1248413	1248472	Bra015315
43154	EV022247	B. napus	AT3G58780	AGL1, SHP1	AGAMOUS-like 1, SHATTERPROOF 1	Scaffold000015	A08	2	1069373	1069314	Bra014061
43155	EV022247	B. napus	AT3G58780	AGL1, SHP1	AGAMOUS-like 1, SHATTERPROOF 1	Scaffold000007	A02	11	2534316	2534257	No surround gene found!
43156	EV022247	B. napus	AT3G58780	AGL1, SHP1	AGAMOUS-like 1, SHATTERPROOF 1	Scaffold000003	A07	10	4758757	4758816	Bra004000
43157	EV022247	B. napus	AT3G58780	AGL1, SHP1	AGAMOUS-like 1, SHATTERPROOF 1	Scaffold000003	A07	10	935453	935394	No surround gene found!
43158	EV022247	B. napus	AT3G58780	AGL1, SHP1	AGAMOUS-like 1, SHATTERPROOF 1	Scaffold000644	-	-	484	543	No surround gene found!
43159	EV022247	B. napus	AT3G58780	AGL1, SHP1	AGAMOUS-like 1, SHATTERPROOF 1	Scaffold000109	A05	15	472380	472439	Bra035807
43160	EV022247	B. napus	AT3G58780	AGL1, SHP1	AGAMOUS-like 1, SHATTERPROOF 1	Scaffold000069	A07	8	1306327	1306386	No surround gene found!
43161	EV022247	B. napus	AT3G58780	AGL1, SHP1	AGAMOUS-like 1, SHATTERPROOF 1	Scaffold000054	A09	14	194486	194545	Bra027014
43162	EV022247	B. napus	AT3G58780	AGL1, SHP1	AGAMOUS-like 1, SHATTERPROOF 1	Scaffold000052	A02	14	1528102	1528043	No surround gene found!
43163	EV022247	B. napus	AT3G58780	AGL1, SHP1	AGAMOUS-like 1, SHATTERPROOF 1	Scaffold000041	A02	3	1650452	1650393	No surround gene found!
43164	EV022247	B. napus	AT3G58780	AGL1, SHP1	AGAMOUS-like 1, SHATTERPROOF 1	Scaffold000020	A08	19	1935496	1935555	Bra016690
43165	EV022247	B. napus	AT3G58780	AGL1, SHP1	AGAMOUS-like 1, SHATTERPROOF 1	Scaffold000003	A07	10	4478223	4478164	Bra003950
43166	EV022247	B. napus	AT3G58780	AGL1, SHP1	AGAMOUS-like 1, SHATTERPROOF 1	Scaffold000002	A10	5	3556019	3556078	No surround gene found!
43167	EV022247	B. napus	AT3G58780	AGL1, SHP1	AGAMOUS-like 1, SHATTERPROOF 1	Scaffold000624	-	-	3338	3279	No surround gene found!
43168	EV022247	B. napus	AT3G58780	AGL1, SHP1	AGAMOUS-like 1, SHATTERPROOF 1	Scaffold000066	A09	22	75576	75517	Bra029425
43169	EV022247	B. napus	AT3G58780	AGL1, SHP1	AGAMOUS-like 1, SHATTERPROOF 1	Scaffold000036	A02	13	1601529	1601588	No surround gene found!
43171	EV022247	B. napus	AT3G58780	AGL1, SHP1	AGAMOUS-like 1, SHATTERPROOF 1	Scaffold000010	A08	18	2391033	2391092	No surround gene found!
43172	EV022247	B. napus	AT3G58780	AGL1, SHP1	AGAMOUS-like 1, SHATTERPROOF 1	Scaffold000003	A07	10	3102318	3102377	Bra003697
43173	EV022247	B. napus	AT3G58780	AGL1, SHP1	AGAMOUS-like 1, SHATTERPROOF 1	Scaffold000002	A10	5	3557295	3557236	Bra002493
43174	EV022247	B. napus	AT3G58780	AGL1, SHP1	AGAMOUS-like 1, SHATTERPROOF 1	Scaffold000644	-	-	1683	1624	No surround gene found!
43175	EV022247	B. napus	AT3G58780	AGL1, SHP1	AGAMOUS-like 1, SHATTERPROOF 1	Scaffold000156	A08	11	66932	66991	No surround gene found!
43176	EV022247	B. napus	AT3G58780	AGL1, SHP1	AGAMOUS-like 1, SHATTERPROOF 1	Scaffold000142	A01	20	95221	95162	UPSTREAM_Bra038214
43178	EV022247	B. napus	AT3G58780	AGL1, SHP1	AGAMOUS-like 1, SHATTERPROOF 1	Scaffold000130	A01	21	190508	190567	No surround gene found!
43179	EV022247	B. napus	AT3G58780	AGL1, SHP1	AGAMOUS-like 1, SHATTERPROOF 1	Scaffold000093	A01	25	948934	948993	No surround gene found!
43180	EV022247	B. napus	AT3G58780	AGL1, SHP1	AGAMOUS-like 1, SHATTERPROOF 1	Scaffold000082	A09	36	730879	730820	Bra032572
43181	EV022247	B. napus	AT3G58780	AGL1, SHP1	AGAMOUS-like 1, SHATTERPROOF 1	Scaffold000082	A09	36	698484	698543	Bra032566
43182	EV022247	B. napus	AT3G58780	AGL1, SHP1	AGAMOUS-like 1, SHATTERPROOF 1	Scaffold000073	A08	1	1279993	1280052	No surround gene found!
43183	EV022247	B. napus	AT3G58780	AGL1, SHP1	AGAMOUS-like 1, SHATTERPROOF 1	Scaffold000072	A08	20	1001494	1001435	No surround gene found!
43184	EV022247	B. napus	AT3G58780	AGL1, SHP1	AGAMOUS-like 1, SHATTERPROOF 1	Scaffold000067	A05	19	1276120	1276179	No surround gene found!
43185	EV022247	B. napus	AT3G58780	AGL1, SHP1	AGAMOUS-like 1, SHATTERPROOF 1	Scaffold000054	A09	14	196504	196445	Bra027015
43186	EV022247	B. napus	AT3G58780	AGL1, SHP1	AGAMOUS-like 1, SHATTERPROOF 1	Scaffold000037	A05	16	503012	502953	No surround gene found!
43187	EV022247	B. napus	AT3G58780	AGL1, SHP1	AGAMOUS-like 1, SHATTERPROOF 1	Scaffold000037	A05	16	501078	501137	No surround gene found!
43188	EV022247	B. napus	AT3G58780	AGL1, SHP1	AGAMOUS-like 1, SHATTERPROOF 1	Scaffold000036	A02	13	1602906	1602847	Bra022101
43189	EV022247	B. napus	AT3G58780	AGL1, SHP1	AGAMOUS-like 1, SHATTERPROOF 1	Scaffold000029	A06	4	1062636	1062577	No surround gene found!
43190	EV022247	B. napus	AT3G58780	AGL1, SHP1	AGAMOUS-like 1, SHATTERPROOF 1	Scaffold000029	A06	4	1061390	1061449	No surround gene found!
43191	EV022247	B. napus	AT3G58780	AGL1, SHP1	AGAMOUS-like 1, SHATTERPROOF 1	Scaffold000025	A05	2	2464901	2464960	No surround gene found!
43192	EV022247	B. napus	AT3G58780	AGL1, SHP1	AGAMOUS-like 1, SHATTERPROOF 1	Scaffold000021	A04	16	120848	120789	No surround gene found!
43193	EV022247	B. napus	AT3G58780	AGL1, SHP1	AGAMOUS-like 1, SHATTERPROOF 1	Scaffold000021	A04	16	119091	119150	Bra016876
43194	EV022247	B. napus	AT3G58780	AGL1, SHP1	AGAMOUS-like 1, SHATTERPROOF 1	Scaffold000020	A08	19	1936575	1936516	Bra016690
43195	EV022247	B. napus	AT3G58780	AGL1, SHP1	AGAMOUS-like 1, SHATTERPROOF 1	Scaffold000019	A07	11	1762594	1762653	No surround gene found!
43196	EV022247	B. napus	AT3G58780	AGL1, SHP1	AGAMOUS-like 1, SHATTERPROOF 1	Scaffold000011	A01	1	157290	157231	No surround gene found!
43197	EV022247	B. napus	AT3G58780	AGL1, SHP1	AGAMOUS-like 1, SHATTERPROOF 1	Scaffold000011	A01	1	156510	156569	No surround gene found!
43198	EV022247	B. napus	AT3G58780	AGL1, SHP1	AGAMOUS-like 1, SHATTERPROOF 1	Scaffold000010	A08	18	2174027	2174086	No surround gene found!
43199	EV022247	B. napus	AT3G58780	AGL1, SHP1	AGAMOUS-like 1, SHATTERPROOF 1	Scaffold000009	A06	12	4541706	4541765	No surround gene found!
43200	EV022247	B. napus	AT3G58780	AGL1, SHP1	AGAMOUS-like 1, SHATTERPROOF 1	Scaffold000007	A02	11	2532276	2532335	Bra008222
43201	EV022247	B. napus	AT3G58780	AGL1, SHP1	AGAMOUS-like 1, SHATTERPROOF 1	Scaffold000003	A07	10	4760798	4760739	No surround gene found!
43202	EV022247	B. napus	AT3G58780	AGL1, SHP1	AGAMOUS-like 1, SHATTERPROOF 1	Scaffold000003	A07	10	4476557	4476616	Bra003949
43203	EV022247	B. napus	AT3G58780	AGL1, SHP1	AGAMOUS-like 1, SHATTERPROOF 1	Scaffold000003	A07	10	933834	933893	Bra003286
43204	EV022247	B. napus	AT3G58780	AGL1, SHP1	AGAMOUS-like 1, SHATTERPROOF 1	Scaffold000002	A10	5	3484560	3484619	Bra002476
43205	EV022247	B. napus	AT3G58780	AGL1, SHP1	AGAMOUS-like 1, SHATTERPROOF 1	Scaffold000001	A03	5	10425128	10425069	No surround gene found!
43206	EV022247	B. napus	AT3G58780	AGL1, SHP1	AGAMOUS-like 1, SHATTERPROOF 1	Scaffold000138	A08	8	339163	339220	No surround gene found!
43207	EV022247	B. napus	AT3G58780	AGL1, SHP1	AGAMOUS-like 1, SHATTERPROOF 1	Scaffold000014	A01	3	3418185	3418242	Bra013826
43208	EV022247	B. napus	AT3G58780	AGL1, SHP1	AGAMOUS-like 1, SHATTERPROOF 1	Scaffold000644	-	-	282	341	No surround gene found!
43209	EV022247	B. napus	AT3G58780	AGL1, SHP1	AGAMOUS-like 1, SHATTERPROOF 1	Scaffold000183	A05	13	4582	4641	No surround gene found!
43210	EV022247	B. napus	AT3G58780	AGL1, SHP1	AGAMOUS-like 1, SHATTERPROOF 1	Scaffold000142	A01	20	19921	19980	No surround gene found!
43211	EV022247	B. napus	AT3G58780	AGL1, SHP1	AGAMOUS-like 1, SHATTERPROOF 1	Scaffold000072	A08	20	999466	999525	Bra030734
43212	EV022247	B. napus	AT3G58780	AGL1, SHP1	AGAMOUS-like 1, SHATTERPROOF 1	Scaffold000066	A09	22	74294	74353	Bra029425
43213	EV022247	B. napus	AT3G58780	AGL1, SHP1	AGAMOUS-like 1, SHATTERPROOF 1	Scaffold000064	A03	2	472491	472432	Bra029019
43215	EV022247	B. napus	AT3G58780	AGL1, SHP1	AGAMOUS-like 1, SHATTERPROOF 1	Scaffold000041	A02	3	1649072	1649131	Bra023665
43216	EV022247	B. napus	AT3G58780	AGL1, SHP1	AGAMOUS-like 1, SHATTERPROOF 1	Scaffold000040	A09	24	265298	265357	No surround gene found!
43217	EV022247	B. napus	AT3G58780	AGL1, SHP1	AGAMOUS-like 1, SHATTERPROOF 1	Scaffold000033	A01	22	472315	472256	Bra021133
43218	EV022247	B. napus	AT3G58780	AGL1, SHP1	AGAMOUS-like 1, SHATTERPROOF 1	Scaffold000033	A01	22	470822	470881	Bra021132
43219	EV022247	B. napus	AT3G58780	AGL1, SHP1	AGAMOUS-like 1, SHATTERPROOF 1	Scaffold000030	A02	4	696004	695945	Bra020175
43220	EV022247	B. napus	AT3G58780	AGL1, SHP1	AGAMOUS-like 1, SHATTERPROOF 1	Scaffold000023	A03	11	1553595	1553536	No surround gene found!
43221	EV022247	B. napus	AT3G58780	AGL1, SHP1	AGAMOUS-like 1, SHATTERPROOF 1	Scaffold000018	A10	2	1248413	1248472	Bra015315
43222	EV022247	B. napus	AT3G58780	AGL1, SHP1	AGAMOUS-like 1, SHATTERPROOF 1	Scaffold000015	A08	2	1069373	1069314	Bra014061
43224	EV022247	B. napus	AT3G58780	AGL1, SHP1	AGAMOUS-like 1, SHATTERPROOF 1	Scaffold000007	A02	11	2534316	2534257	No surround gene found!
43225	EV022247	B. napus	AT3G58780	AGL1, SHP1	AGAMOUS-like 1, SHATTERPROOF 1	Scaffold000003	A07	10	4758757	4758816	Bra004000
43226	EV022247	B. napus	AT3G58780	AGL1, SHP1	AGAMOUS-like 1, SHATTERPROOF 1	Scaffold000003	A07	10	935453	935394	No surround gene found!
43227	EV022247	B. napus	AT3G58780	AGL1, SHP1	AGAMOUS-like 1, SHATTERPROOF 1	Scaffold000644	-	-	484	543	No surround gene found!
43228	EV022247	B. napus	AT3G58780	AGL1, SHP1	AGAMOUS-like 1, SHATTERPROOF 1	Scaffold000109	A05	15	472380	472439	Bra035807
43229	EV022247	B. napus	AT3G58780	AGL1, SHP1	AGAMOUS-like 1, SHATTERPROOF 1	Scaffold000069	A07	8	1306327	1306386	No surround gene found!
43230	EV022247	B. napus	AT3G58780	AGL1, SHP1	AGAMOUS-like 1, SHATTERPROOF 1	Scaffold000054	A09	14	194486	194545	Bra027014
43231	EV022247	B. napus	AT3G58780	AGL1, SHP1	AGAMOUS-like 1, SHATTERPROOF 1	Scaffold000052	A02	14	1528102	1528043	No surround gene found!
43232	EV022247	B. napus	AT3G58780	AGL1, SHP1	AGAMOUS-like 1, SHATTERPROOF 1	Scaffold000041	A02	3	1650452	1650393	No surround gene found!
43233	EV022247	B. napus	AT3G58780	AGL1, SHP1	AGAMOUS-like 1, SHATTERPROOF 1	Scaffold000020	A08	19	1935496	1935555	Bra016690
43234	EV022247	B. napus	AT3G58780	AGL1, SHP1	AGAMOUS-like 1, SHATTERPROOF 1	Scaffold000003	A07	10	4478223	4478164	Bra003950
43235	EV022247	B. napus	AT3G58780	AGL1, SHP1	AGAMOUS-like 1, SHATTERPROOF 1	Scaffold000002	A10	5	3556019	3556078	No surround gene found!
43236	JCVI_23001	B. napus (rape)	AT3G58780	AGL1, SHP1	AGAMOUS-like 1, SHATTERPROOF 1	Scaffold000003	A07	10	1339225	1339284	Bra003356
43237	JCVI_23001	B. napus (rape)	AT3G58780	AGL1, SHP1	AGAMOUS-like 1, SHATTERPROOF 1	Scaffold000003	A07	10	1339225	1339284	Bra003356
43238	JCVI_4453	B. napus (rape)	AT3G58780	AGL1, SHP1	AGAMOUS-like 1, SHATTERPROOF 1	Scaffold000003	A07	10	1338594	1338653	Bra003356
43239	JCVI_4453	B. napus (rape)	AT3G58780	AGL1, SHP1	AGAMOUS-like 1, SHATTERPROOF 1	Scaffold000003	A07	10	514	573	Bra003356
43240	JCVI_4453	B. napus (rape)	AT3G58780	AGL1, SHP1	AGAMOUS-like 1, SHATTERPROOF 1	Scaffold000006	A09	30	3197717	3197775	Bra007419
43241	JCVI_4453	B. napus (rape)	AT3G58780	AGL1, SHP1	AGAMOUS-like 1, SHATTERPROOF 1	Scaffold000006	A09	30	397	455	Bra007419
43392	EX120909	B. rapa subsp. pekinensis	AT3G60250	CKB3	CASEIN KINASE II BETA CHAIN 3	Scaffold000006	A09	30	3695317	3695258	Bra007519
43442	JCVI_31267	B. napus (rape)	AT3G61120	AGL13	AGAMOUS-like 13	Scaffold000016	A04	3	528082	528141	Bra014455
43529	JCVI_39405	B. rapa subsp. pekinensis	AT3G62090	PIF6, PIL2	PHYTOCHROME INTERACTING FACTOR 3-LIKE 2, PHYTOCHROME-INTERACTING FACTOR 6	Scaffold000003	A07	10	1973221	1973162	Bra003483
43530	JCVI_39405	B. rapa subsp. pekinensis	AT3G62090	PIF6, PIL2	PHYTOCHROME INTERACTING FACTOR 3-LIKE 2, PHYTOCHROME-INTERACTING FACTOR 6	Scaffold000003	A07	10	1973221	1973162	Bra003483
43613	JCVI_32135	B. napus (rape)	AT3G63010	ATGID1B, GID1B	GA INSENSITIVE DWARF1B	Scaffold000003	A07	10	2136906	2136972	Bra003520
43710	JCVI_20196	B. napus (rape)	AT4G00450	CCT, CRP	CENTER CITY, CRYPTIC PRECOCIOUS	Scaffold000001	A03	5	5415973	5415914	Bra000972
43711	EE517453	B. rapa	AT4G00450	CCT, CRP	CENTER CITY, CRYPTIC PRECOCIOUS	Scaffold000001	A03	5	5420111	5420052	Bra000972
43712	EE517453	B. rapa	AT4G00450	CCT, CRP	CENTER CITY, CRYPTIC PRECOCIOUS	Scaffold000001	A03	5	3078	3137	Bra000972
43713	EX061058	B. rapa subsp. pekinensis	AT4G00450	CCT, CRP	CENTER CITY, CRYPTIC PRECOCIOUS	Scaffold000128	A09	2	171947	172006	Bra037341
43714	EX061058	B. rapa subsp. pekinensis	AT4G00450	CCT, CRP	CENTER CITY, CRYPTIC PRECOCIOUS	Scaffold000128	A09	2	6078	6137	Bra037341
43715	JCVI_29543	B. napus (rape)	AT4G00450	CCT, CRP	CENTER CITY, CRYPTIC PRECOCIOUS	Scaffold000128	A09	2	172868	172927	Bra037341
43732	EE561399	B. napus (rape)	AT4G00650	FLA, FRI	FLOWERING LOCUS A, FRIGIDA	Scaffold000064	A03	2	1362189	1362130	Bra029192
43733	JCVI_11918	B. rapa	AT4G00650	FLA, FRI	FLOWERING LOCUS A, FRIGIDA	Scaffold000108	A04	13	556478	556537	Bra035724
43734	JCVI_30815	B. rapa subsp. pekinensis	AT4G00650	FLA, FRI	FLOWERING LOCUS A, FRIGIDA	Scaffold000064	A03	2	1361513	1361454	Bra029192
43735	JCVI_30815	B. rapa subsp. pekinensis	AT4G00650	FLA, FRI	FLOWERING LOCUS A, FRIGIDA	Scaffold000064	A03	2	625	684	Bra029192
43752	EV060541	B. napus	AT4G00690	ULP1B	UB-LIKE PROTEASE 1B	Scaffold000104	-	-	167402	167342	Bra035361
43753	JCVI_9649	B. napus (rape)	AT4G00690	ULP1B	UB-LIKE PROTEASE 1B	Scaffold000104	-	-	168994	168935	Bra035361
43754	JCVI_9649	B. napus (rape)	AT4G00690	ULP1B	UB-LIKE PROTEASE 1B	Scaffold000104	-	-	519	578	Bra035361
43839	JCVI_34336	B. rapa	AT4G02020	EZA1, SDG10, SWN	SET DOMAIN-CONTAINING PROTEIN 10, SWINGER	Scaffold000114	A09	1	571	630	Bra036300
43913	JCVI_18189	B. oleracea var. alboglabra (Chinese kale)	AT4G02560	LD	luminidependens	Scaffold000025	A05	2	2248143	2248202	Bra018540
43914	JCVI_31995	B. napus (rape)	AT4G02560	LD	luminidependens	Scaffold000025	A05	2	2245294	2245353	Bra018540
43986	JCVI_10293	B. napus (rape)	AT4G03400	DFL2, GH3-10	DWARF IN LIGHT 2	Scaffold000093	A01	25	432	491	Bra034205
43987	JCVI_28986	B. napus (rape)	AT4G03400	DFL2, GH3-10	DWARF IN LIGHT 2	Scaffold000093	A01	25	771680	771621	Bra034205
43988	JCVI_28986	B. napus (rape)	AT4G03400	DFL2, GH3-10	DWARF IN LIGHT 2	Scaffold000093	A01	25	1570	1629	Bra034205
44059	JCVI_30416	B. oleracea	AT4G04885	PCFS4	PCF11P-SIMILAR PROTEIN 4	Scaffold000066	A09	22	898472	898531	Bra029526
44060	JCVI_30416	B. oleracea	AT4G04885	PCFS4	PCF11P-SIMILAR PROTEIN 4	Scaffold000066	A09	22	840	899	Bra029526
44061	ES919620	B. napus (rape)	AT4G04890	PDF2	PROTODERMAL FACTOR 2	Scaffold000066	A09	22	905201	905142	Bra029527
44062	ES919620	B. napus (rape)	AT4G04890	PDF2	PROTODERMAL FACTOR 2	Scaffold000066	A09	22	266	325	Bra029527
44063	ES919620	B. napus (rape)	AT4G04890	PDF2	PROTODERMAL FACTOR 2	Scaffold000001	A03	5	4502175	4502116	Bra000807
44064	ES919620	B. napus (rape)	AT4G04890	PDF2	PROTODERMAL FACTOR 2	Scaffold000001	A03	5	266	325	Bra000807
44065	EX051394	B. rapa subsp. pekinensis	AT4G04890	PDF2	PROTODERMAL FACTOR 2	Scaffold000001	A03	5	4501390	4501331	Bra000807
44066	JCVI_35195	B. napus (rape)	AT4G04890	PDF2	PROTODERMAL FACTOR 2	Scaffold000066	A09	22	903659	903600	Bra029527
44273	DY013632	B. oleracea	AT4G11110	SPA2	SPA1-RELATED 2	Scaffold000102	A08	13	488410	488351	Bra035252
44274	DY013632	B. oleracea	AT4G11110	SPA2	SPA1-RELATED 2	Scaffold000102	A08	13	1888	1947	Bra035252
44331	EV053774	B. napus	AT4G11880	AGL14	AGAMOUS-like 14	Scaffold000066	A09	22	72354	72413	Bra029424
44332	ES909502	B. napus (rape)	AT4G11880	AGL14	AGAMOUS-like 14	Scaffold000066	A09	22	71827	71886	Bra029424
44333	ES909502	B. napus (rape)	AT4G11880	AGL14	AGAMOUS-like 14	Scaffold000066	A09	22	183	240	Bra029424
44380	JCVI_26286	B. rapa subsp. pekinensis	AT4G12480	pEARLI 1	-	Scaffold000066	A09	22	366885	366826	Bra029456
44381	JCVI_8068	B. napus (rape)	AT4G12480	pEARLI 1	-	Scaffold000001	A03	5	4241316	4241257	Bra000775
44543	CX187754	B. napus (rape)	AT4G14110	COP9, CSN8, EMB143, FUS7	CONSTITUTIVE PHOTOMORPHOGENIC 9, COP9 SIGNALOSOME SUBUNIT 8, EMBRYO DEFECTIVE 143, FUSCA 7	Scaffold000146	A08	12	412041	412100	Bra038444
44544	EV058466	B. napus (rape)	AT4G14110	COP9, CSN8, EMB143, FUS7	CONSTITUTIVE PHOTOMORPHOGENIC 9, COP9 SIGNALOSOME SUBUNIT 8, EMBRYO DEFECTIVE 143, FUSCA 7	Scaffold000146	A08	12	412354	412413	Bra038444
44545	EV058466	B. napus (rape)	AT4G14110	COP9, CSN8, EMB143, FUS7	CONSTITUTIVE PHOTOMORPHOGENIC 9, COP9 SIGNALOSOME SUBUNIT 8, EMBRYO DEFECTIVE 143, FUSCA 7	Scaffold000146	A08	12	264	323	Bra038444
44546	JCVI_1256	B. napus (rape)	AT4G14110	COP9, CSN8, EMB143, FUS7	CONSTITUTIVE PHOTOMORPHOGENIC 9, COP9 SIGNALOSOME SUBUNIT 8, EMBRYO DEFECTIVE 143, FUSCA 7	Scaffold000083	A04	7	143	202	Bra032760
44571	JCVI_22811	B. napus (rape)	AT4G14690	ELIP2	EARLY LIGHT-INDUCIBLE PROTEIN 2	Scaffold000122	A01	11	192861	192920	Bra036883
44572	JCVI_22811	B. napus (rape)	AT4G14690	ELIP2	EARLY LIGHT-INDUCIBLE PROTEIN 2	Scaffold000122	A01	11	425	484	Bra036883
44573	JCVI_42224	B. napus (rape)	AT4G14690	ELIP2	EARLY LIGHT-INDUCIBLE PROTEIN 2	Scaffold000122	A01	11	127	186	Bra036883
44600	CX267824	B. rapa	AT4G15090	FAR1	FAR-RED IMPAIRED RESPONSE 1	Scaffold000236	A01	10	34384	34325	Bra040696
44601	CX267824	B. rapa	AT4G15090	FAR1	FAR-RED IMPAIRED RESPONSE 1	Scaffold000236	A01	10	481	540	Bra040696
44602	JCVI_34100	B. rapa subsp. pekinensis	AT4G15090	FAR1	FAR-RED IMPAIRED RESPONSE 1	Scaffold000236	A01	10	32833	32774	Bra040696
44603	JCVI_34100	B. rapa subsp. pekinensis	AT4G15090	FAR1	FAR-RED IMPAIRED RESPONSE 1	Scaffold000236	A01	10	2032	2091	Bra040696
44604	JCVI_11623	B. napus (rape)	AT4G15090	FAR1	FAR-RED IMPAIRED RESPONSE 1	Scaffold000236	A01	10	31828	31769	Bra040696
44614	CO749441	B. rapa subsp. pekinensis	AT4G15180	ATXR3, SDG2	SET DOMAIN-CONTAINING PROTEIN 2	Scaffold000168	A01	9	202257	202198	Bra039562
44615	CO749441	B. rapa subsp. pekinensis	AT4G15180	ATXR3, SDG2	SET DOMAIN-CONTAINING PROTEIN 2	Scaffold000168	A01	9	5715	5774	Bra039562
44616	CO749441	B. rapa subsp. pekinensis	AT4G15180	ATXR3, SDG2	SET DOMAIN-CONTAINING PROTEIN 2	Scaffold000125	A05	4	332491	332550	Bra037086
44617	CO749441	B. rapa subsp. pekinensis	AT4G15180	ATXR3, SDG2	SET DOMAIN-CONTAINING PROTEIN 2	Scaffold000125	A05	4	5745	5804	Bra037086
44618	EE564730	B. napus (rape)	AT4G15180	ATXR3, SDG2	SET DOMAIN-CONTAINING PROTEIN 2	Scaffold000125	A05	4	329719	329778	Bra037086
44619	EX048426	B. rapa subsp. pekinensis	AT4G15180	ATXR3, SDG2	SET DOMAIN-CONTAINING PROTEIN 2	Scaffold000168	A01	9	199493	199434	Bra039562
44620	EE550512	B. napus	AT4G15180	ATXR3, SDG2	SET DOMAIN-CONTAINING PROTEIN 2	Scaffold000168	A01	9	209298	209239	Bra039562
44621	EE550512	B. napus	AT4G15180	ATXR3, SDG2	SET DOMAIN-CONTAINING PROTEIN 2	Scaffold000168	A01	9	284	343	Bra039562
44622	JCVI_39211	B. napus (rape)	AT4G15180	ATXR3, SDG2	SET DOMAIN-CONTAINING PROTEIN 2	Scaffold000125	A05	4	325281	325340	Bra037086
44623	JCVI_39211	B. napus (rape)	AT4G15180	ATXR3, SDG2	SET DOMAIN-CONTAINING PROTEIN 2	Scaffold000125	A05	4	110	169	Bra037086
44678	EX140006	B. rapa subsp. pekinensis	AT4G15880	ATESD4, ESD4	EARLY IN SHORT DAYS 4	Scaffold000104	-	-	167461	167402	Bra035361
44679	JCVI_12787	B. napus (rape)	AT4G15880	ATESD4, ESD4	EARLY IN SHORT DAYS 4	Scaffold000138	A08	8	192100	192043	Bra038062
44680	JCVI_9649	B. napus (rape)	AT4G15880	ATESD4, ESD4	EARLY IN SHORT DAYS 4	Scaffold000104	-	-	168994	168935	Bra035361
44681	JCVI_9649	B. napus (rape)	AT4G15880	ATESD4, ESD4	EARLY IN SHORT DAYS 4	Scaffold000104	-	-	519	578	Bra035361
44718	JCVI_3247	B. napus (rape)	AT4G16280	FCA	-	Scaffold000147	A01	7	540	599	Bra038446
44752	JCVI_40945	B. napus (rape)	AT4G16845	VRN2	REDUCED VERNALIZATION RESPONSE 2	Scaffold000032	A08	14	2023880	2023939	Bra021078
44753	JCVI_40945	B. napus (rape)	AT4G16845	VRN2	REDUCED VERNALIZATION RESPONSE 2	Scaffold000032	A08	14	2023880	2023939	Bra021078
44754	JCVI_4102	B. napus (rape)	AT4G16845	VRN2	REDUCED VERNALIZATION RESPONSE 2	Scaffold000032	A08	14	2022589	2022648	Bra021078
44755	JCVI_4102	B. napus (rape)	AT4G16845	VRN2	REDUCED VERNALIZATION RESPONSE 2	Scaffold000032	A08	14	637	696	Bra021078
44760	CX266351	B. rapa	AT4G17060	FIP2	FRIGIDA INTERACTING PROTEIN 2	Scaffold000032	A08	14	1994631	1994690	Bra021072
44761	CX266351	B. rapa	AT4G17060	FIP2	FRIGIDA INTERACTING PROTEIN 2	Scaffold000032	A08	14	525	584	Bra021072
44762	JCVI_17785	B. napus (rape)	AT4G17060	FIP2	FRIGIDA INTERACTING PROTEIN 2	Scaffold000188	A01	6	180653	180596	Bra040110
44811	JCVI_14003	B. napus (rape)	AT4G17640	CKB2	CASEIN KINASE II BETA CHAIN 2	Scaffold000013	A03	6	1004432	1004374	Bra012652
44812	JCVI_34297	B. rapa subsp. pekinensis	AT4G17640	CKB2	CASEIN KINASE II BETA CHAIN 2	Scaffold000048	A04	9	650902	650961	Bra025515
44903	ES949251	B. oleracea	AT4G18130	PHYE	PHYTOCHROME E	Scaffold000014	A01	3	189115	189058	Bra013286
44904	ES949251	B. oleracea	AT4G18130	PHYE	PHYTOCHROME E	Scaffold000014	A01	3	1193	1250	Bra013286
44905	JCVI_10692	B. rapa subsp. pekinensis	AT4G18130	PHYE	PHYTOCHROME E	Scaffold000014	A01	3	187601	187542	Bra013286
44906	JCVI_10692	B. rapa subsp. pekinensis	AT4G18130	PHYE	PHYTOCHROME E	Scaffold000014	A01	3	2707	2766	Bra013286
45098	AM392110	B. oleracea var. alboglabra (Chinese kale)	AT4G20400	JMJ14	JUMONJI14	Scaffold000014	A01	3	1264834	1264892	Bra013461
45099	AM392110	B. oleracea var. alboglabra (Chinese kale)	AT4G20400	JMJ14	JUMONJI14	Scaffold000014	A01	3	1345	1403	Bra013461
45100	AM392110	B. oleracea var. alboglabra (Chinese kale)	AT4G20400	JMJ14	JUMONJI14	Scaffold000014	A01	3	1264834	1264892	Bra013461
45101	AM392110	B. oleracea var. alboglabra (Chinese kale)	AT4G20400	JMJ14	JUMONJI14	Scaffold000014	A01	3	1345	1403	Bra013461
45102	ES950643	B. napus (rape)	AT4G20400	JMJ14	JUMONJI14	Scaffold000014	A01	3	1263826	1263885	Bra013461
45104	ES950643	B. napus (rape)	AT4G20400	JMJ14	JUMONJI14	Scaffold000014	A01	3	1263826	1263885	Bra013461
45105	ES950643	B. napus (rape)	AT4G20400	JMJ14	JUMONJI14	Scaffold000014	A01	3	617	676	Bra013461
45106	ES997768	B. napus (rape)	AT4G20400	JMJ14	JUMONJI14	Scaffold000014	A01	3	288	345	Bra013461
45107	JCVI_36956	B. napus (rape)	AT4G20400	JMJ14	JUMONJI14	Scaffold000014	A01	3	1266160	1266219	Bra013461
45108	JCVI_36956	B. napus (rape)	AT4G20400	JMJ14	JUMONJI14	Scaffold000014	A01	3	2431	2490	Bra013461
45109	JCVI_36956	B. napus (rape)	AT4G20400	JMJ14	JUMONJI14	Scaffold000014	A01	3	1266160	1266219	Bra013461
45110	JCVI_36956	B. napus (rape)	AT4G20400	JMJ14	JUMONJI14	Scaffold000014	A01	3	2431	2490	Bra013461
45165	JCVI_32745	B. rapa subsp. pekinensis	AT4G21200	ATGA2OX8, GA2OX8	ARABIDOPSIS THALIANA GIBBERELLIN 2-OXIDASE 8, GIBBERELLIN 2-OXIDASE 8	Scaffold000014	A01	3	1510553	1510611	Bra013512
45166	JCVI_32745	B. rapa subsp. pekinensis	AT4G21200	ATGA2OX8, GA2OX8	ARABIDOPSIS THALIANA GIBBERELLIN 2-OXIDASE 8, GIBBERELLIN 2-OXIDASE 8	Scaffold000014	A01	3	201	259	Bra013512
45167	JCVI_28085	B. napus (rape)	AT4G21200	ATGA2OX8, GA2OX8	ARABIDOPSIS THALIANA GIBBERELLIN 2-OXIDASE 8, GIBBERELLIN 2-OXIDASE 8	Scaffold000152	A03	7	233681	233622	Bra038780
45280	JCVI_31725	B. rapa subsp. pekinensis	AT4G22140	EBS	EARLY BOLTING IN SHORT DAYS	Scaffold000014	A01	3	1981446	1981387	Bra013591
45281	EE518590	B. rapa	AT4G22140	EBS	EARLY BOLTING IN SHORT DAYS	Scaffold000032	A08	14	380080	380139	Bra020856
45282	EE518590	B. rapa	AT4G22140	EBS	EARLY BOLTING IN SHORT DAYS	Scaffold000032	A08	14	329	388	Bra020856
45283	EE518590	B. rapa	AT4G22140	EBS	EARLY BOLTING IN SHORT DAYS	Scaffold000032	A08	14	380080	380139	Bra020856
45284	EE518590	B. rapa	AT4G22140	EBS	EARLY BOLTING IN SHORT DAYS	Scaffold000032	A08	14	329	388	Bra020856
45285	EV053692	B. napus	AT4G22140	EBS	EARLY BOLTING IN SHORT DAYS	Scaffold000032	A08	14	380103	380162	Bra020856
45286	EV053692	B. napus	AT4G22140	EBS	EARLY BOLTING IN SHORT DAYS	Scaffold000032	A08	14	352	411	Bra020856
45287	EV053692	B. napus	AT4G22140	EBS	EARLY BOLTING IN SHORT DAYS	Scaffold000014	A01	3	352	411	Bra013592
45288	EV053692	B. napus	AT4G22140	EBS	EARLY BOLTING IN SHORT DAYS	Scaffold000027	A03	8	2252616	2252675	Bra019395
45289	EV053692	B. napus	AT4G22140	EBS	EARLY BOLTING IN SHORT DAYS	Scaffold000027	A03	8	352	411	Bra019395
45290	EV053692	B. napus	AT4G22140	EBS	EARLY BOLTING IN SHORT DAYS	Scaffold000032	A08	14	380103	380162	Bra020856
45291	EV053692	B. napus	AT4G22140	EBS	EARLY BOLTING IN SHORT DAYS	Scaffold000014	A01	3	1982823	1982764	Bra013592
45294	EV053692	B. napus	AT4G22140	EBS	EARLY BOLTING IN SHORT DAYS	Scaffold000027	A03	8	2252616	2252675	Bra019395
45296	JCVI_27110	B. napus (rape)	AT4G22140	EBS	EARLY BOLTING IN SHORT DAYS	Scaffold000027	A03	8	2251637	2251696	Bra019395
45297	JCVI_27110	B. napus (rape)	AT4G22140	EBS	EARLY BOLTING IN SHORT DAYS	Scaffold000027	A03	8	2251637	2251696	Bra019395
45298	JCVI_9940	B. napus (rape)	AT4G22140	EBS	EARLY BOLTING IN SHORT DAYS	Scaffold000027	A03	8	2253803	2253862	Bra019395
45611	CO749530	B. rapa subsp. pekinensis	AT4G24540	AGL24	AGAMOUS-like 24	Scaffold000027	A03	8	1103692	1103751	Bra019221
45612	CO749530	B. rapa subsp. pekinensis	AT4G24540	AGL24	AGAMOUS-like 24	Scaffold000027	A03	8	586	645	Bra019221
45613	JCVI_35073	B. rapa subsp. pekinensis	AT4G24540	AGL24	AGAMOUS-like 24	Scaffold000014	A01	3	3325290	3325231	Bra013812
45621	JCVI_41018	B. napus (rape)	AT4G24620	PGI, PGI1	PHOSPHOGLUCOSE ISOMERASE 1	Scaffold000027	A03	8	1069705	1069764	Bra019214
45622	JCVI_9117	B. rapa subsp. pekinensis	AT4G24620	PGI, PGI1	PHOSPHOGLUCOSE ISOMERASE 1	Scaffold000014	A01	3	1530	1589	Bra013819
45691	EE413964	B. napus (rape)	AT4G25420	AT2301, ATGA20OX1, GA20OX1, GA5	ARABIDOPSIS THALIANA GIBBERELLIN 20-OXIDASE 1, GA REQUIRING 5	Scaffold000014	A01	3	323	382	Bra013890
45692	JCVI_3626	B. napus (rape)	AT4G25420	AT2301, ATGA20OX1, GA20OX1, GA5	ARABIDOPSIS THALIANA GIBBERELLIN 20-OXIDASE 1, GA REQUIRING 5	Scaffold000014	A01	3	3720171	3720112	Bra013890
45693	EE466210	B. napus (rape)	AT4G25470	ATCBF2, CBF2, DREB1C, FTQ4	C-REPEAT/DRE BINDING FACTOR 2, DRE/CRT-BINDING PROTEIN 1C, FREEZING TOLERANCE QTL 4	Scaffold000010	A08	18	1410115	1410174	Bra010460
45694	EE466210	B. napus (rape)	AT4G25470	ATCBF2, CBF2, DREB1C, FTQ4	C-REPEAT/DRE BINDING FACTOR 2, DRE/CRT-BINDING PROTEIN 1C, FREEZING TOLERANCE QTL 4	Scaffold000010	A08	18	220	279	Bra010460
45695	EE466210	B. napus (rape)	AT4G25470	ATCBF2, CBF2, DREB1C, FTQ4	C-REPEAT/DRE BINDING FACTOR 2, DRE/CRT-BINDING PROTEIN 1C, FREEZING TOLERANCE QTL 4	Scaffold000010	A08	18	1418390	1418449	Bra010461
45696	EE466210	B. napus (rape)	AT4G25470	ATCBF2, CBF2, DREB1C, FTQ4	C-REPEAT/DRE BINDING FACTOR 2, DRE/CRT-BINDING PROTEIN 1C, FREEZING TOLERANCE QTL 4	Scaffold000010	A08	18	211	270	Bra010461
45697	EE466210	B. napus (rape)	AT4G25470	ATCBF2, CBF2, DREB1C, FTQ4	C-REPEAT/DRE BINDING FACTOR 2, DRE/CRT-BINDING PROTEIN 1C, FREEZING TOLERANCE QTL 4	Scaffold000010	A08	18	1438990	1439049	Bra010463
45698	EE466210	B. napus (rape)	AT4G25470	ATCBF2, CBF2, DREB1C, FTQ4	C-REPEAT/DRE BINDING FACTOR 2, DRE/CRT-BINDING PROTEIN 1C, FREEZING TOLERANCE QTL 4	Scaffold000010	A08	18	127	186	Bra010463
45699	EX089732	B. rapa subsp. pekinensis	AT4G25490	ATCBF1, CBF1, DREB1B	C-REPEAT/DRE BINDING FACTOR 1, DRE BINDING PROTEIN 1B	Scaffold000039	A03	3	152741	152801	Bra022770
45700	EX089732	B. rapa subsp. pekinensis	AT4G25490	ATCBF1, CBF1, DREB1B	C-REPEAT/DRE BINDING FACTOR 1, DRE BINDING PROTEIN 1B	Scaffold000039	A03	3	580	640	Bra022770
45701	JCVI_24649	B. rapa subsp. pekinensis	AT4G25490	ATCBF1, CBF1, DREB1B	C-REPEAT/DRE BINDING FACTOR 1, DRE BINDING PROTEIN 1B	Scaffold000010	A08	18	1439212	1439271	Bra010463
45702	JCVI_24649	B. rapa subsp. pekinensis	AT4G25490	ATCBF1, CBF1, DREB1B	C-REPEAT/DRE BINDING FACTOR 1, DRE BINDING PROTEIN 1B	Scaffold000010	A08	18	349	408	Bra010463
45916	EV150207	B. napus (rape)	AT4G27430	CIP7	COP1-INTERACTING PROTEIN 7	Scaffold000051	A01	5	706529	706470	Bra026351
45917	EV150395	B. napus	AT4G27430	CIP7	COP1-INTERACTING PROTEIN 7	Scaffold000051	A01	5	706529	706470	Bra026351
45918	JCVI_16689	B. napus (rape)	AT4G27430	CIP7	COP1-INTERACTING PROTEIN 7	Scaffold000051	A01	5	706710	706651	Bra026351
45919	JCVI_16689	B. napus (rape)	AT4G27430	CIP7	COP1-INTERACTING PROTEIN 7	Scaffold000051	A01	5	2880	2939	Bra026351
45920	JCVI_21513	B. carinata	AT4G27430	CIP7	COP1-INTERACTING PROTEIN 7	Scaffold000051	A01	5	709175	709116	Bra026351
45921	JCVI_21513	B. carinata	AT4G27430	CIP7	COP1-INTERACTING PROTEIN 7	Scaffold000051	A01	5	840	899	Bra026351
46114	JCVI_8336	B. napus (rape)	AT4G29130	ATHXK1, GIN2, HXK1	ARABIDOPSIS THALIANA HEXOKINASE 1, GLUCOSE INSENSITIVE 2, HEXOKINASE 1	Scaffold000158	A07	2	370	429	Bra039025
46174	CD820700	B. napus	AT4G29830	VIP3	vernalization independence 3	Scaffold000010	A08	18	637993	637934	Bra010318
46175	ES947493	B. oleracea	AT4G29830	VIP3	vernalization independence 3	Scaffold000010	A08	18	638123	638064	Bra010318
46176	ES947493	B. oleracea	AT4G29830	VIP3	vernalization independence 3	Scaffold000010	A08	18	1196	1137	Bra010318
46229	EV042650	B. napus (rape)	AT4G30200	VEL1	VERNALIZATION5/VIN3-LIKE	Scaffold000011	A01	1	872778	872719	Bra011173
46230	EV042650	B. napus (rape)	AT4G30200	VEL1	VERNALIZATION5/VIN3-LIKE	Scaffold000011	A01	1	324	383	Bra011173
46231	EV042650	B. napus (rape)	AT4G30200	VEL1	VERNALIZATION5/VIN3-LIKE	Scaffold000011	A01	1	872778	872719	Bra011173
46232	EV042650	B. napus (rape)	AT4G30200	VEL1	VERNALIZATION5/VIN3-LIKE	Scaffold000011	A01	1	324	383	Bra011173
46233	JCVI_21633	B. rapa subsp. pekinensis	AT4G30200	VEL1	VERNALIZATION5/VIN3-LIKE	Scaffold000010	A08	18	496200	496259	Bra010297
46234	JCVI_21633	B. rapa subsp. pekinensis	AT4G30200	VEL1	VERNALIZATION5/VIN3-LIKE	Scaffold000010	A08	18	224	283	Bra010297
46235	JCVI_21633	B. rapa subsp. pekinensis	AT4G30200	VEL1	VERNALIZATION5/VIN3-LIKE	Scaffold000010	A08	18	496200	496259	Bra010297
46236	JCVI_21633	B. rapa subsp. pekinensis	AT4G30200	VEL1	VERNALIZATION5/VIN3-LIKE	Scaffold000010	A08	18	224	283	Bra010297
46237	JCVI_3276	B. rapa	AT4G30200	VEL1	VERNALIZATION5/VIN3-LIKE	Scaffold000043	A03	9	1003948	1004007	Bra024097
46238	JCVI_3276	B. rapa	AT4G30200	VEL1	VERNALIZATION5/VIN3-LIKE	Scaffold000043	A03	9	1003948	1004007	Bra024097
46239	JCVI_36792	B. napus (rape)	AT4G30200	VEL1	VERNALIZATION5/VIN3-LIKE	Scaffold000011	A01	1	870899	870840	Bra011173
46302	EE407950	B. napus (rape)	AT4G31120	ATPRMT5, PRMT5, SKB1	PROTEIN ARGININE METHYLTRANSFERASE 5, SHK1 BINDING PROTEIN 1	Scaffold000043	A03	9	1171	1230	Bra024023
46303	EE407950	B. napus (rape)	AT4G31120	ATPRMT5, PRMT5, SKB1	PROTEIN ARGININE METHYLTRANSFERASE 5, SHK1 BINDING PROTEIN 1	Scaffold000043	A03	9	1171	1230	Bra024023
46304	JCVI_14880	B. rapa subsp. pekinensis	AT4G31120	ATPRMT5, PRMT5, SKB1	PROTEIN ARGININE METHYLTRANSFERASE 5, SHK1 BINDING PROTEIN 1	Scaffold000043	A03	9	505621	505680	Bra024023
46305	JCVI_26291	B. napus (rape)	AT4G31120	ATPRMT5, PRMT5, SKB1	PROTEIN ARGININE METHYLTRANSFERASE 5, SHK1 BINDING PROTEIN 1	Scaffold000043	A03	9	408	467	Bra024023
46306	JCVI_26291	B. napus (rape)	AT4G31120	ATPRMT5, PRMT5, SKB1	PROTEIN ARGININE METHYLTRANSFERASE 5, SHK1 BINDING PROTEIN 1	Scaffold000043	A03	9	408	467	Bra024023
46323	JCVI_109	B. napus (rape)	AT4G31500	ATR4, CYP83B1, RED1, RNT1, SUR2	ALTERED TRYPTOPHAN REGULATION 4, CYTOCHROME P450 MONOOXYGENASE 83B1, RED ELONGATED 1, RUNT 1, SUPERROOT 2	Scaffold000099	A08	3	845753	845694	Bra034941
46324	JCVI_109	B. napus (rape)	AT4G31500	ATR4, CYP83B1, RED1, RNT1, SUR2	ALTERED TRYPTOPHAN REGULATION 4, CYTOCHROME P450 MONOOXYGENASE 83B1, RED ELONGATED 1, RUNT 1, SUPERROOT 2	Scaffold000099	A08	3	767	826	Bra034941
46325	JCVI_4650	B. rapa subsp. pekinensis	AT4G31500	ATR4, CYP83B1, RED1, RNT1, SUR2	ALTERED TRYPTOPHAN REGULATION 4, CYTOCHROME P450 MONOOXYGENASE 83B1, RED ELONGATED 1, RUNT 1, SUPERROOT 2	Scaffold000099	A08	3	844792	844733	Bra034941
46486	JCVI_39467	B. oleracea var. italica (asparagus broccoli)	AT4G32980	ATH1	ARABIDOPSIS THALIANA HOMEOBOX GENE 1	Scaffold000011	A01	1	1135	1194	Bra011403
46681	CN737122	B. napus (rape)	AT4G34530	CIB1	CRYPTOCHROME-INTERACTING BASIC-HELIX-LOOP-HELIX 1	Scaffold000011	A01	1	2602191	2602250	Bra011540
46895	EE523381	B. rapa	AT4G35900	FD, FD-1, atbzip14	-	Scaffold000010	A08	18	1665170	1665113	Bra010504
46896	EE523381	B. rapa	AT4G35900	FD, FD-1, atbzip14	-	Scaffold000010	A08	18	512	569	Bra010504
46999	JCVI_16123	B. rapa subsp. pekinensis	AT4G36920	AP2, FL1, FLO2	APETALA 2, FLORAL MUTANT 2, FLOWER 1	Scaffold000023	A03	11	1389429	1389370	Bra017809
47000	JCVI_16123	B. rapa subsp. pekinensis	AT4G36920	AP2, FL1, FLO2	APETALA 2, FLORAL MUTANT 2, FLOWER 1	Scaffold000011	A01	1	3574551	3574492	Bra011741
47001	JCVI_20639	B. oleracea	AT4G36920	AP2, FL1, FLO2	APETALA 2, FLORAL MUTANT 2, FLOWER 1	Scaffold000011	A01	1	3574766	3574709	Bra011741
47002	JCVI_24662	B. rapa subsp. pekinensis	AT4G36920	AP2, FL1, FLO2	APETALA 2, FLORAL MUTANT 2, FLOWER 1	Scaffold000023	A03	11	1389942	1389883	Bra017809
47065	AM061289	B. oleracea	AT4G37580	COP3, HLS1, UNS2	CONSTITUTIVE PHOTOMORPHOGENIC 3, HOOKLESS 1, UNUSUAL SUGAR RESPONSE 2	Scaffold000023	A03	11	1583776	1583835	Bra017835
47066	AM061289	B. oleracea	AT4G37580	COP3, HLS1, UNS2	CONSTITUTIVE PHOTOMORPHOGENIC 3, HOOKLESS 1, UNUSUAL SUGAR RESPONSE 2	Scaffold000023	A03	11	898	957	Bra017835
47067	EX049892	B. rapa subsp. pekinensis	AT4G37580	COP3, HLS1, UNS2	CONSTITUTIVE PHOTOMORPHOGENIC 3, HOOKLESS 1, UNUSUAL SUGAR RESPONSE 2	Scaffold000011	A01	1	3757404	3757463	Bra011775
47068	JCVI_871	B. rapa subsp. pekinensis	AT4G37580	COP3, HLS1, UNS2	CONSTITUTIVE PHOTOMORPHOGENIC 3, HOOKLESS 1, UNUSUAL SUGAR RESPONSE 2	Scaffold000010	A08	18	2257470	2257529	Bra010602
47069	JCVI_871	B. rapa subsp. pekinensis	AT4G37580	COP3, HLS1, UNS2	CONSTITUTIVE PHOTOMORPHOGENIC 3, HOOKLESS 1, UNUSUAL SUGAR RESPONSE 2	Scaffold000010	A08	18	498	557	Bra010602
47284	ES268359	B. napus (rape)	AT4G39400	ATBRI1, BIN1, BRI1, CBB2, DWF2	BR INSENSITIVE 1, BRASSINOSTEROID INSENSITIVE 1, CABBAGE 2, DWARF 2	Scaffold000091	A05	11	564239	564298	No surround gene found!
47285	EV058230	B. napus (rape)	AT4G39400	ATBRI1, BIN1, BRI1, CBB2, DWF2	BR INSENSITIVE 1, BRASSINOSTEROID INSENSITIVE 1, CABBAGE 2, DWARF 2	Scaffold000080	A05	7	635687	635745	No surround gene found!
47286	JCVI_31938	B. rapa	AT4G39400	ATBRI1, BIN1, BRI1, CBB2, DWF2	BR INSENSITIVE 1, BRASSINOSTEROID INSENSITIVE 1, CABBAGE 2, DWARF 2	Scaffold000089	A06	16	271538	271597	Bra033615
47287	JCVI_31938	B. rapa	AT4G39400	ATBRI1, BIN1, BRI1, CBB2, DWF2	BR INSENSITIVE 1, BRASSINOSTEROID INSENSITIVE 1, CABBAGE 2, DWARF 2	Scaffold000089	A06	16	627	686	Bra033615
47288	JCVI_40229	B. rapa subsp. pekinensis	AT4G39400	ATBRI1, BIN1, BRI1, CBB2, DWF2	BR INSENSITIVE 1, BRASSINOSTEROID INSENSITIVE 1, CABBAGE 2, DWARF 2	Scaffold000089	A06	16	274592	274650	Bra033615
47289	EX137147	B. rapa subsp. pekinensis	AT4G39400	ATBRI1, BIN1, BRI1, CBB2, DWF2	BR INSENSITIVE 1, BRASSINOSTEROID INSENSITIVE 1, CABBAGE 2, DWARF 2	Scaffold000010	A08	18	2755210	2755151	Bra010684
47290	EV161299	B. napus (rape)	AT4G39400	ATBRI1, BIN1, BRI1, CBB2, DWF2	BR INSENSITIVE 1, BRASSINOSTEROID INSENSITIVE 1, CABBAGE 2, DWARF 2	Scaffold000010	A08	18	2758768	2758709	Bra010684
47291	EV161299	B. napus (rape)	AT4G39400	ATBRI1, BIN1, BRI1, CBB2, DWF2	BR INSENSITIVE 1, BRASSINOSTEROID INSENSITIVE 1, CABBAGE 2, DWARF 2	Scaffold000010	A08	18	429	488	Bra010684
47292	JCVI_36241	B. napus (rape)	AT4G39400	ATBRI1, BIN1, BRI1, CBB2, DWF2	BR INSENSITIVE 1, BRASSINOSTEROID INSENSITIVE 1, CABBAGE 2, DWARF 2	Scaffold000089	A06	16	272819	272878	Bra033615
47293	JCVI_36241	B. napus (rape)	AT4G39400	ATBRI1, BIN1, BRI1, CBB2, DWF2	BR INSENSITIVE 1, BRASSINOSTEROID INSENSITIVE 1, CABBAGE 2, DWARF 2	Scaffold000089	A06	16	1908	1967	Bra033615
47402	ES943727	B. oleracea	AT5G02030	BLH9, BLR, HB-6, LSN, PNY, RPL, VAN	BEL1-LIKE HOMEODOMAIN 9, BELLRINGER, LARSON, PENNYWISE, REPLUMLESS, VAAMANA	Scaffold000005	A03	1	200810	200869	Bra005703
47403	ES943727	B. oleracea	AT5G02030	BLH9, BLR, HB-6, LSN, PNY, RPL, VAN	BEL1-LIKE HOMEODOMAIN 9, BELLRINGER, LARSON, PENNYWISE, REPLUMLESS, VAAMANA	Scaffold000005	A03	1	499	558	Bra005703
47404	EV036185	B. napus	AT5G02030	BLH9, BLR, HB-6, LSN, PNY, RPL, VAN	BEL1-LIKE HOMEODOMAIN 9, BELLRINGER, LARSON, PENNYWISE, REPLUMLESS, VAAMANA	Scaffold000008	A10	6	4654339	4654280	Bra009618
47405	EX098402	B. rapa subsp. pekinensis	AT5G02030	BLH9, BLR, HB-6, LSN, PNY, RPL, VAN	BEL1-LIKE HOMEODOMAIN 9, BELLRINGER, LARSON, PENNYWISE, REPLUMLESS, VAAMANA	Scaffold000063	A02	2	1164671	1164611	Bra028883
47406	EX098402	B. rapa subsp. pekinensis	AT5G02030	BLH9, BLR, HB-6, LSN, PNY, RPL, VAN	BEL1-LIKE HOMEODOMAIN 9, BELLRINGER, LARSON, PENNYWISE, REPLUMLESS, VAAMANA	Scaffold000063	A02	2	1510	1570	Bra028883
47422	JCVI_11823	B. rapa subsp. pekinensis	AT5G02200	FHL	FAR-RED-ELONGATED HYPOCOTYL1-LIKE	Scaffold000008	A10	6	4622534	4622475	Bra009607
47475	EX036254	B. rapa subsp. pekinensis	AT5G02810	APRR7, PRR7	PSEUDO-RESPONSE REGULATOR 7	Scaffold000063	A02	2	1052123	1052182	Bra028861
47476	EX036254	B. rapa subsp. pekinensis	AT5G02810	APRR7, PRR7	PSEUDO-RESPONSE REGULATOR 7	Scaffold000063	A02	2	330	389	Bra028861
47477	EX036254	B. rapa subsp. pekinensis	AT5G02810	APRR7, PRR7	PSEUDO-RESPONSE REGULATOR 7	Scaffold000008	A10	6	4440394	4440453	Bra009565
47478	EX036254	B. rapa subsp. pekinensis	AT5G02810	APRR7, PRR7	PSEUDO-RESPONSE REGULATOR 7	Scaffold000008	A10	6	528	587	Bra009565
47558	CD842307	B. napus (rape)	AT5G03790	ATHB51, HB51, LMI1	LATE MERISTEM IDENTITY1	Scaffold000008	A10	6	428	487	Bra009510
47561	EV057528	B. napus (rape)	AT5G03840	TFL-1, TFL1	TERMINAL FLOWER 1, TERMINAL FLOWER 1	Scaffold000063	A02	2	836636	836694	Bra028816
47562	JCVI_33683	B. napus (rape)	AT5G03840	TFL-1, TFL1	TERMINAL FLOWER 1, TERMINAL FLOWER 1	Scaffold000005	A03	1	603477	603418	Bra005783
47586	EX091886	B. rapa subsp. pekinensis	AT5G04240	ELF6	EARLY FLOWERING 6	Scaffold000008	A10	6	4046472	4046413	Bra009474
47587	EX091886	B. rapa subsp. pekinensis	AT5G04240	ELF6	EARLY FLOWERING 6	Scaffold000008	A10	6	194	253	Bra009474
47735	EL588045	B. napus (rape)	AT5G05690	CBB3, CPD, CYP90, CYP90A, CYP90A1, DWF3	CABBAGE 3, CONSTITUTIVE PHOTOMORPHOGENIC DWARF, CYTOCHROME P450 90A1, DWARF 3	Scaffold000033	A01	22	1429270	1429329	Bra021278
47736	EL588045	B. napus (rape)	AT5G05690	CBB3, CPD, CYP90, CYP90A, CYP90A1, DWF3	CABBAGE 3, CONSTITUTIVE PHOTOMORPHOGENIC DWARF, CYTOCHROME P450 90A1, DWARF 3	Scaffold000033	A01	22	1429270	1429329	Bra021278
47882	EV098037	B. napus (rape)	AT5G07200	ATGA20OX3, GA20OX3, YAP169	ARABIDOPSIS THALIANA GIBBERELLIN 20-OXIDASE 3, GIBBERELLIN 20-OXIDASE 3	Scaffold000008	A10	6	3180196	3180255	Bra009285
47883	JCVI_40682	B. rapa subsp. pekinensis	AT5G07200	ATGA20OX3, GA20OX3, YAP169	ARABIDOPSIS THALIANA GIBBERELLIN 20-OXIDASE 3, GIBBERELLIN 20-OXIDASE 3	Scaffold000005	A03	1	1251720	1251662	Bra005927
47884	EE417789	B. napus	AT5G07200	ATGA20OX3, GA20OX3, YAP169	ARABIDOPSIS THALIANA GIBBERELLIN 20-OXIDASE 3, GIBBERELLIN 20-OXIDASE 3	Scaffold000008	A10	6	3180186	3180245	Bra009285
47885	EE444140	B. napus	AT5G07200	ATGA20OX3, GA20OX3, YAP169	ARABIDOPSIS THALIANA GIBBERELLIN 20-OXIDASE 3, GIBBERELLIN 20-OXIDASE 3	Scaffold000005	A03	1	1253012	1252954	Bra005927
47886	EE444140	B. napus	AT5G07200	ATGA20OX3, GA20OX3, YAP169	ARABIDOPSIS THALIANA GIBBERELLIN 20-OXIDASE 3, GIBBERELLIN 20-OXIDASE 3	Scaffold000005	A03	1	71	129	Bra005927
47887	EV098112	B. napus	AT5G07200	ATGA20OX3, GA20OX3, YAP169	ARABIDOPSIS THALIANA GIBBERELLIN 20-OXIDASE 3, GIBBERELLIN 20-OXIDASE 3	Scaffold000008	A10	6	3179538	3179597	Bra009285
47888	EV098112	B. napus	AT5G07200	ATGA20OX3, GA20OX3, YAP169	ARABIDOPSIS THALIANA GIBBERELLIN 20-OXIDASE 3, GIBBERELLIN 20-OXIDASE 3	Scaffold000008	A10	6	601	660	Bra009285
47889	JCVI_34330	B. napus (rape)	AT5G07200	ATGA20OX3, GA20OX3, YAP169	ARABIDOPSIS THALIANA GIBBERELLIN 20-OXIDASE 3, GIBBERELLIN 20-OXIDASE 3	Scaffold000063	A02	2	316565	316624	Bra028706
48103	EX044090	B. rapa subsp. pekinensis	AT5G10140	AGL25, FLC, FLC, FLF	AGAMOUS-like 25, FLOWERING LOCUS C, FLOWERING LOCUS F	Scaffold000039	A03	3	168102	168161	Bra022771
48105	EE520215	B. rapa	AT5G10140	AGL25, FLC, FLC, FLF	AGAMOUS-like 25, FLOWERING LOCUS C, FLOWERING LOCUS F	Scaffold000062	A02	1	1245167	1245226	Bra028599
48106	JCVI_22584	B. napus (rape)	AT5G10140	AGL25, FLC, FLC, FLF	AGAMOUS-like 25, FLOWERING LOCUS C, FLOWERING LOCUS F	Scaffold000008	A10	6	2252230	2252290	Bra009055
48107	JCVI_22584	B. napus (rape)	AT5G10140	AGL25, FLC, FLC, FLF	AGAMOUS-like 25, FLOWERING LOCUS C, FLOWERING LOCUS F	Scaffold000008	A10	6	2252230	2252290	Bra009055
48108	JCVI_39231	B. napus (rape)	AT5G10140	AGL25, FLC, FLC, FLF	AGAMOUS-like 25, FLOWERING LOCUS C, FLOWERING LOCUS F	Scaffold000151	A01	24	302988	302930	No surround gene found!
48109	JCVI_36868	B. rapa	AT5G10140	AGL25, FLC, FLC, FLF	AGAMOUS-like 25, FLOWERING LOCUS C, FLOWERING LOCUS F	Scaffold000039	A03	3	163591	163650	Bra022771
48110	JCVI_36868	B. rapa	AT5G10140	AGL25, FLC, FLC, FLF	AGAMOUS-like 25, FLOWERING LOCUS C, FLOWERING LOCUS F	Scaffold000039	A03	3	163591	163650	Bra022771
48232	JCVI_25204	B. oleracea var. alboglabra (Chinese kale)	AT5G11530	EMF1	embryonic flower 1	Scaffold000005	A03	1	2031318	2031377	Bra006104
48295	EV058984	B. napus (rape)	AT5G12840	ATHAP2A, EMB2220, HAP2A, NF-YA1	EMBRYO DEFECTIVE 2220, NUCLEAR FACTOR Y, SUBUNIT A1	Scaffold000005	A03	1	209	268	Bra006165
48296	EV058984	B. napus (rape)	AT5G12840	ATHAP2A, EMB2220, HAP2A, NF-YA1	EMBRYO DEFECTIVE 2220, NUCLEAR FACTOR Y, SUBUNIT A1	Scaffold000005	A03	1	209	268	Bra006165
48372	EX036268	B. rapa subsp. pekinensis	AT5G13480	FY	-	Scaffold000041	A02	3	1078	1137	Bra023416
48373	EX036268	B. rapa subsp. pekinensis	AT5G13480	FY	-	Scaffold000005	A03	1	1117	1176	Bra006202
48374	JCVI_25877	B. napus (rape)	AT5G13480	FY	-	Scaffold000005	A03	1	2495422	2495363	Bra006202
48375	JCVI_25877	B. napus (rape)	AT5G13480	FY	-	Scaffold000005	A03	1	635	694	Bra006202
48376	JCVI_26973	B. napus (rape)	AT5G13480	FY	-	Scaffold000005	A03	1	2492284	2492225	Bra006202
48442	JCVI_1886	B. rapa	AT5G13790	AGL15	AGAMOUS-like 15	Scaffold000005	A03	1	2552326	2552267	Bra006214
48443	JCVI_1886	B. rapa	AT5G13790	AGL15	AGAMOUS-like 15	Scaffold000005	A03	1	582	641	Bra006214
48444	JCVI_40664	B. rapa subsp. pekinensis	AT5G13790	AGL15	AGAMOUS-like 15	Scaffold000066	A09	22	665554	665613	Bra029494
48445	JCVI_3795	B. oleracea	AT5G13790	AGL15	AGAMOUS-like 15	Scaffold000008	A10	6	420	479	Bra008802
48613	EX040692	B. rapa subsp. pekinensis	AT5G15160	BHLH134, BNQ2	BANQUO 2, BASIC HELIX-LOOP-HELIX PROTEIN 134	Scaffold000008	A10	6	727527	727586	Bra008716
48615	CX189113	B. napus	AT5G15230	GASA4	GAST1 PROTEIN HOMOLOG 4	Scaffold000005	A03	1	2893116	2893175	Bra006291
48616	CX189113	B. napus	AT5G15230	GASA4	GAST1 PROTEIN HOMOLOG 4	Scaffold000005	A03	1	2893116	2893175	Bra006291
48617	JCVI_5830	B. napus (rape)	AT5G15230	GASA4	GAST1 PROTEIN HOMOLOG 4	Scaffold000041	A02	3	949060	949119	Bra023513
48618	JCVI_6280	B. napus (rape)	AT5G15230	GASA4	GAST1 PROTEIN HOMOLOG 4	Scaffold000005	A03	1	2892525	2892584	Bra006291
48687	JCVI_29480	B. rapa subsp. pekinensis	AT5G15970	COR6.6, KIN2	COLD-RESPONSIVE 6.6	Scaffold000008	A10	6	484804	484745	Bra008660
48706	EE521158	B. rapa	AT5G16260	ELF9	EARLY FLOWERING 9	Scaffold000043	A03	9	478620	478677	Bra024019
48707	JCVI_33910	B. napus (rape)	AT5G16260	ELF9	EARLY FLOWERING 9	Scaffold000008	A10	6	357299	357237	Bra008629
48712	JCVI_23558	B. napus (rape)	AT5G16320	FRL1	FRIGIDA LIKE 1	Scaffold000008	A10	6	329686	329745	Bra008624
48713	JCVI_23558	B. napus (rape)	AT5G16320	FRL1	FRIGIDA LIKE 1	Scaffold000008	A10	6	1217	1158	Bra008624
48846	EV050881	B. napus (rape)	AT5G17690	LHP1, TFL2	LIKE HETEROCHROMATIN PROTEIN 1, TERMINAL FLOWER 2	Scaffold000015	A08	2	1143	1202	Bra013958
48847	JCVI_29260	B. rapa subsp. pekinensis	AT5G17690	LHP1, TFL2	LIKE HETEROCHROMATIN PROTEIN 1, TERMINAL FLOWER 2	Scaffold000015	A08	2	387	446	Bra013958
49046	JCVI_17089	B. napus (rape)	AT5G20240	PI	PISTILLATA	Scaffold000030	A02	4	274480	274538	Bra020093
49047	JCVI_30924	B. napus (rape)	AT5G20240	PI	PISTILLATA	Scaffold000005	A03	1	4000008	4000066	Bra006550
49048	JCVI_28898	B. rapa subsp. pekinensis	AT5G20240	PI	PISTILLATA	Scaffold000002	A10	5	2305835	2305894	Bra002285
49049	JCVI_34464	B. napus (rape)	AT5G20240	PI	PISTILLATA	Scaffold000021	A04	16	1347677	1347619	Bra017112
49116	JCVI_35283	B. carinata	AT5G20730	ARF7, BIP, IAA21, IAA23, IAA25, MSG1, NPH4, TIR5	AUXIN RESPONSE FACTOR 7, BIPOSTO, MASSUGU 1, NON-PHOTOTROPHIC HYPOCOTYL, TRANSPORT INHIBITOR RESPONSE 5, indole-3-acetic acid inducible 21, indole-3-acetic acid inducible 23, indole-3-acetic acid inducible 25	Scaffold000002	A10	5	2503255	2503196	Bra002327
49117	JCVI_35283	B. carinata	AT5G20730	ARF7, BIP, IAA21, IAA23, IAA25, MSG1, NPH4, TIR5	AUXIN RESPONSE FACTOR 7, BIPOSTO, MASSUGU 1, NON-PHOTOTROPHIC HYPOCOTYL, TRANSPORT INHIBITOR RESPONSE 5, indole-3-acetic acid inducible 21, indole-3-acetic acid inducible 23, indole-3-acetic acid inducible 25	Scaffold000002	A10	5	2502082	2502023	Bra002327
49118	JCVI_35283	B. carinata	AT5G20730	ARF7, BIP, IAA21, IAA23, IAA25, MSG1, NPH4, TIR5	AUXIN RESPONSE FACTOR 7, BIPOSTO, MASSUGU 1, NON-PHOTOTROPHIC HYPOCOTYL, TRANSPORT INHIBITOR RESPONSE 5, indole-3-acetic acid inducible 21, indole-3-acetic acid inducible 23, indole-3-acetic acid inducible 25	Scaffold000002	A10	5	1968	2027	Bra002327
49119	JCVI_35283	B. carinata	AT5G20730	ARF7, BIP, IAA21, IAA23, IAA25, MSG1, NPH4, TIR5	AUXIN RESPONSE FACTOR 7, BIPOSTO, MASSUGU 1, NON-PHOTOTROPHIC HYPOCOTYL, TRANSPORT INHIBITOR RESPONSE 5, indole-3-acetic acid inducible 21, indole-3-acetic acid inducible 23, indole-3-acetic acid inducible 25	Scaffold000002	A10	5	1056	1115	Bra002327
49120	EV118520	B. napus (rape)	AT5G20730	ARF7, BIP, IAA21, IAA23, IAA25, MSG1, NPH4, TIR5	AUXIN RESPONSE FACTOR 7, BIPOSTO, MASSUGU 1, NON-PHOTOTROPHIC HYPOCOTYL, TRANSPORT INHIBITOR RESPONSE 5, indole-3-acetic acid inducible 21, indole-3-acetic acid inducible 23, indole-3-acetic acid inducible 25	Scaffold000030	A02	4	424633	424574	Bra020125
49121	EV118520	B. napus (rape)	AT5G20730	ARF7, BIP, IAA21, IAA23, IAA25, MSG1, NPH4, TIR5	AUXIN RESPONSE FACTOR 7, BIPOSTO, MASSUGU 1, NON-PHOTOTROPHIC HYPOCOTYL, TRANSPORT INHIBITOR RESPONSE 5, indole-3-acetic acid inducible 21, indole-3-acetic acid inducible 23, indole-3-acetic acid inducible 25	Scaffold000030	A02	4	2148	2207	Bra020125
49122	EV118520	B. napus (rape)	AT5G20730	ARF7, BIP, IAA21, IAA23, IAA25, MSG1, NPH4, TIR5	AUXIN RESPONSE FACTOR 7, BIPOSTO, MASSUGU 1, NON-PHOTOTROPHIC HYPOCOTYL, TRANSPORT INHIBITOR RESPONSE 5, indole-3-acetic acid inducible 21, indole-3-acetic acid inducible 23, indole-3-acetic acid inducible 25	Scaffold000030	A02	4	424633	424574	Bra020125
49123	EV118520	B. napus (rape)	AT5G20730	ARF7, BIP, IAA21, IAA23, IAA25, MSG1, NPH4, TIR5	AUXIN RESPONSE FACTOR 7, BIPOSTO, MASSUGU 1, NON-PHOTOTROPHIC HYPOCOTYL, TRANSPORT INHIBITOR RESPONSE 5, indole-3-acetic acid inducible 21, indole-3-acetic acid inducible 23, indole-3-acetic acid inducible 25	Scaffold000030	A02	4	2148	2207	Bra020125
49124	EV118520	B. napus (rape)	AT5G20730	ARF7, BIP, IAA21, IAA23, IAA25, MSG1, NPH4, TIR5	AUXIN RESPONSE FACTOR 7, BIPOSTO, MASSUGU 1, NON-PHOTOTROPHIC HYPOCOTYL, TRANSPORT INHIBITOR RESPONSE 5, indole-3-acetic acid inducible 21, indole-3-acetic acid inducible 23, indole-3-acetic acid inducible 25	Scaffold000030	A02	4	424633	424574	Bra020125
49125	EV118520	B. napus (rape)	AT5G20730	ARF7, BIP, IAA21, IAA23, IAA25, MSG1, NPH4, TIR5	AUXIN RESPONSE FACTOR 7, BIPOSTO, MASSUGU 1, NON-PHOTOTROPHIC HYPOCOTYL, TRANSPORT INHIBITOR RESPONSE 5, indole-3-acetic acid inducible 21, indole-3-acetic acid inducible 23, indole-3-acetic acid inducible 25	Scaffold000030	A02	4	2148	2207	Bra020125
49126	EH430410	B. oleracea	AT5G20730	ARF7, BIP, IAA21, IAA23, IAA25, MSG1, NPH4, TIR5	AUXIN RESPONSE FACTOR 7, BIPOSTO, MASSUGU 1, NON-PHOTOTROPHIC HYPOCOTYL, TRANSPORT INHIBITOR RESPONSE 5, indole-3-acetic acid inducible 21, indole-3-acetic acid inducible 23, indole-3-acetic acid inducible 25	Scaffold000030	A02	4	424227	424168	Bra020125
49127	EH430410	B. oleracea	AT5G20730	ARF7, BIP, IAA21, IAA23, IAA25, MSG1, NPH4, TIR5	AUXIN RESPONSE FACTOR 7, BIPOSTO, MASSUGU 1, NON-PHOTOTROPHIC HYPOCOTYL, TRANSPORT INHIBITOR RESPONSE 5, indole-3-acetic acid inducible 21, indole-3-acetic acid inducible 23, indole-3-acetic acid inducible 25	Scaffold000030	A02	4	2554	2613	Bra020125
49128	EH430410	B. oleracea	AT5G20730	ARF7, BIP, IAA21, IAA23, IAA25, MSG1, NPH4, TIR5	AUXIN RESPONSE FACTOR 7, BIPOSTO, MASSUGU 1, NON-PHOTOTROPHIC HYPOCOTYL, TRANSPORT INHIBITOR RESPONSE 5, indole-3-acetic acid inducible 21, indole-3-acetic acid inducible 23, indole-3-acetic acid inducible 25	Scaffold000030	A02	4	424227	424168	Bra020125
49129	EH430410	B. oleracea	AT5G20730	ARF7, BIP, IAA21, IAA23, IAA25, MSG1, NPH4, TIR5	AUXIN RESPONSE FACTOR 7, BIPOSTO, MASSUGU 1, NON-PHOTOTROPHIC HYPOCOTYL, TRANSPORT INHIBITOR RESPONSE 5, indole-3-acetic acid inducible 21, indole-3-acetic acid inducible 23, indole-3-acetic acid inducible 25	Scaffold000030	A02	4	2554	2613	Bra020125
49130	EH430410	B. oleracea	AT5G20730	ARF7, BIP, IAA21, IAA23, IAA25, MSG1, NPH4, TIR5	AUXIN RESPONSE FACTOR 7, BIPOSTO, MASSUGU 1, NON-PHOTOTROPHIC HYPOCOTYL, TRANSPORT INHIBITOR RESPONSE 5, indole-3-acetic acid inducible 21, indole-3-acetic acid inducible 23, indole-3-acetic acid inducible 25	Scaffold000030	A02	4	424227	424168	Bra020125
49131	EH430410	B. oleracea	AT5G20730	ARF7, BIP, IAA21, IAA23, IAA25, MSG1, NPH4, TIR5	AUXIN RESPONSE FACTOR 7, BIPOSTO, MASSUGU 1, NON-PHOTOTROPHIC HYPOCOTYL, TRANSPORT INHIBITOR RESPONSE 5, indole-3-acetic acid inducible 21, indole-3-acetic acid inducible 23, indole-3-acetic acid inducible 25	Scaffold000030	A02	4	2554	2613	Bra020125
49150	JCVI_35176	B. napus (rape)	AT5G20960	AAO1, AO1, ATAO, ATAO1	ALDEHYDE OXIDASE 1, ARABIDOPSIS ALDEHYDE OXIDASE 1, ARABIDOPSIS THALIANA ALDEHYDE OXIDASE 1	Scaffold000030	A02	4	501644	501703	Bra020140
49151	JCVI_35176	B. napus (rape)	AT5G20960	AAO1, AO1, ATAO, ATAO1	ALDEHYDE OXIDASE 1, ARABIDOPSIS ALDEHYDE OXIDASE 1, ARABIDOPSIS THALIANA ALDEHYDE OXIDASE 1	Scaffold000030	A02	4	501644	501703	Bra020140
49152	EV061160	B. napus (rape)	AT5G20960	AAO1, AO1, ATAO, ATAO1	ALDEHYDE OXIDASE 1, ARABIDOPSIS ALDEHYDE OXIDASE 1, ARABIDOPSIS THALIANA ALDEHYDE OXIDASE 1	Scaffold000002	A10	5	2644550	2644608	Bra002347
49153	EV061160	B. napus (rape)	AT5G20960	AAO1, AO1, ATAO, ATAO1	ALDEHYDE OXIDASE 1, ARABIDOPSIS ALDEHYDE OXIDASE 1, ARABIDOPSIS THALIANA ALDEHYDE OXIDASE 1	Scaffold000002	A10	5	3208	3266	Bra002347
49154	EV061160	B. napus (rape)	AT5G20960	AAO1, AO1, ATAO, ATAO1	ALDEHYDE OXIDASE 1, ARABIDOPSIS ALDEHYDE OXIDASE 1, ARABIDOPSIS THALIANA ALDEHYDE OXIDASE 1	Scaffold000002	A10	5	2644550	2644608	Bra002347
49155	EV061160	B. napus (rape)	AT5G20960	AAO1, AO1, ATAO, ATAO1	ALDEHYDE OXIDASE 1, ARABIDOPSIS ALDEHYDE OXIDASE 1, ARABIDOPSIS THALIANA ALDEHYDE OXIDASE 1	Scaffold000002	A10	5	3208	3266	Bra002347
49156	EV219614	B. napus	AT5G20960	AAO1, AO1, ATAO, ATAO1	ALDEHYDE OXIDASE 1, ARABIDOPSIS ALDEHYDE OXIDASE 1, ARABIDOPSIS THALIANA ALDEHYDE OXIDASE 1	Scaffold000002	A10	5	2643959	2644018	Bra002347
49157	EV219614	B. napus	AT5G20960	AAO1, AO1, ATAO, ATAO1	ALDEHYDE OXIDASE 1, ARABIDOPSIS ALDEHYDE OXIDASE 1, ARABIDOPSIS THALIANA ALDEHYDE OXIDASE 1	Scaffold000002	A10	5	2617	2676	Bra002347
49158	EV219614	B. napus	AT5G20960	AAO1, AO1, ATAO, ATAO1	ALDEHYDE OXIDASE 1, ARABIDOPSIS ALDEHYDE OXIDASE 1, ARABIDOPSIS THALIANA ALDEHYDE OXIDASE 1	Scaffold000002	A10	5	2643959	2644018	Bra002347
49159	EV219614	B. napus	AT5G20960	AAO1, AO1, ATAO, ATAO1	ALDEHYDE OXIDASE 1, ARABIDOPSIS ALDEHYDE OXIDASE 1, ARABIDOPSIS THALIANA ALDEHYDE OXIDASE 1	Scaffold000002	A10	5	2617	2676	Bra002347
49364	JCVI_41202	B. oleracea var. italica (asparagus broccoli)	AT5G23150	HUA2	ENHANCER OF AG-4 2	Scaffold000013	A03	6	2953515	2953574	Bra013022
49365	JCVI_41202	B. oleracea var. italica (asparagus broccoli)	AT5G23150	HUA2	ENHANCER OF AG-4 2	Scaffold000013	A03	6	1070	1129	Bra013022
49541	EV223224	B. napus	AT5G24470	APRR5, PRR5	ARABIDOPSIS PSEUDO-RESPONSE REGULATOR 5, PSEUDO-RESPONSE REGULATOR 5	Scaffold000065	A02	18	1272981	1272922	Bra029406
49542	JCVI_24424	B. napus (rape)	AT5G24470	APRR5, PRR5	ARABIDOPSIS PSEUDO-RESPONSE REGULATOR 5, PSEUDO-RESPONSE REGULATOR 5	Scaffold000118	A09	4	35113	35054	Bra036517
49543	JCVI_40662	B. rapa	AT5G24470	APRR5, PRR5	ARABIDOPSIS PSEUDO-RESPONSE REGULATOR 5, PSEUDO-RESPONSE REGULATOR 5	Scaffold000009	A06	12	737154	737095	Bra009768
49544	JCVI_8790	B. rapa subsp. pekinensis	AT5G24470	APRR5, PRR5	ARABIDOPSIS PSEUDO-RESPONSE REGULATOR 5, PSEUDO-RESPONSE REGULATOR 5	Scaffold000009	A06	12	739196	739137	Bra009768
49545	JCVI_8790	B. rapa subsp. pekinensis	AT5G24470	APRR5, PRR5	ARABIDOPSIS PSEUDO-RESPONSE REGULATOR 5, PSEUDO-RESPONSE REGULATOR 5	Scaffold000009	A06	12	276	335	Bra009768
49563	JCVI_12589	B. rapa	AT5G24860	ATFPF1, FPF1	ARABIDOPSIS FLOWERING PROMOTING FACTOR 1, FLOWERING PROMOTING FACTOR 1	Scaffold000129	A06	13	131309	131368	Bra037443
49893	JCVI_25245	B. napus (rape)	AT5G35840	PHYC	PHYTOCHROME C	Scaffold000166	A05	3	61166	61225	Bra039485
49894	JCVI_25245	B. napus (rape)	AT5G35840	PHYC	PHYTOCHROME C	Scaffold000166	A05	3	3274	3333	Bra039485
49945	ES982186	B. napus (rape)	AT5G37055	ATSWC6, SEF	SERRATED LEAVES AND EARLY FLOWERING	Scaffold000084	A09	19	358869	358810	Bra032836
49946	ES982186	B. napus (rape)	AT5G37055	ATSWC6, SEF	SERRATED LEAVES AND EARLY FLOWERING	Scaffold000005	A03	1	4965651	4965710	Bra006766
49947	ES982186	B. napus (rape)	AT5G37055	ATSWC6, SEF	SERRATED LEAVES AND EARLY FLOWERING	Scaffold000002	A10	5	4405161	4405220	Bra002649
49948	ES982186	B. napus (rape)	AT5G37055	ATSWC6, SEF	SERRATED LEAVES AND EARLY FLOWERING	Scaffold000084	A09	19	222	281	Bra032836
49949	ES982186	B. napus (rape)	AT5G37055	ATSWC6, SEF	SERRATED LEAVES AND EARLY FLOWERING	Scaffold000005	A03	1	234	293	Bra006766
49951	JCVI_17127	B. napus (rape)	AT5G37055	ATSWC6, SEF	SERRATED LEAVES AND EARLY FLOWERING	Scaffold000005	A03	1	4966000	4966059	Bra006766
49952	JCVI_17741	B. oleracea	AT5G37055	ATSWC6, SEF	SERRATED LEAVES AND EARLY FLOWERING	Scaffold000002	A10	5	4405560	4405619	Bra002650
49953	JCVI_15042	B. napus (rape)	AT5G37055	ATSWC6, SEF	SERRATED LEAVES AND EARLY FLOWERING	Scaffold000084	A09	19	358941	358883	Bra032836
49954	JCVI_15042	B. napus (rape)	AT5G37055	ATSWC6, SEF	SERRATED LEAVES AND EARLY FLOWERING	Scaffold000002	A10	5	4405089	4405147	Bra002649
49955	JCVI_14907	B. napus (rape)	AT5G37260	CIR1, RVE2	CIRCADIAN 1, REVEILLE 2	Scaffold000166	A05	3	292112	292053	Bra039503
49975	JCVI_28244	B. napus (rape)	AT5G37770	CML24, TCH2	CALMODULIN-LIKE 24, TOUCH 2	Scaffold000003	A07	10	5719054	5718995	Bra004165
49976	EE462377	B. napus (rape)	AT5G37780	ACAM-1, CAM1, TCH1	CALMODULIN 1, TOUCH 1	Scaffold000003	A07	10	5721493	5721433	Bra004166
50013	EV061446	B. napus	AT5G39660	CDF2	CYCLING DOF FACTOR 2	Scaffold000048	A04	9	1623995	1623936	Bra025655
50014	EV061446	B. napus	AT5G39660	CDF2	CYCLING DOF FACTOR 2	Scaffold000048	A04	9	236	295	Bra025655
50015	EV061446	B. napus	AT5G39660	CDF2	CYCLING DOF FACTOR 2	Scaffold000048	A04	9	1623995	1623936	Bra025655
50016	EV061446	B. napus	AT5G39660	CDF2	CYCLING DOF FACTOR 2	Scaffold000048	A04	9	236	295	Bra025655
50031	EX139959	B. rapa subsp. pekinensis	AT5G39860	BHLH136, BNQ1, PRE1	BANQUO 1, BASIC HELIX-LOOP-HELIX PROTEIN 136, PACLOBUTRAZOL RESISTANCE1	Scaffold000062	A02	1	355803	355862	Bra028443
50107	ES950495	B. napus	AT5G41790	CIP1	COP1-INTERACTIVE PROTEIN 1	Scaffold000048	A04	9	247933	247874	Bra025461
50108	ES950495	B. napus	AT5G41790	CIP1	COP1-INTERACTIVE PROTEIN 1	Scaffold000048	A04	9	724	783	Bra025461
50109	ES950495	B. napus	AT5G41790	CIP1	COP1-INTERACTIVE PROTEIN 1	Scaffold000062	A02	1	770201	770260	Bra028506
50110	ES950495	B. napus	AT5G41790	CIP1	COP1-INTERACTIVE PROTEIN 1	Scaffold000062	A02	1	859	918	Bra028506
50111	ES956643	B. napus	AT5G41790	CIP1	COP1-INTERACTIVE PROTEIN 1	Scaffold000062	A02	1	771458	771517	Bra028506
50112	ES956643	B. napus	AT5G41790	CIP1	COP1-INTERACTIVE PROTEIN 1	Scaffold000062	A02	1	2116	2175	Bra028506
50113	EE530622	B. oleracea	AT5G41790	CIP1	COP1-INTERACTIVE PROTEIN 1	Scaffold000062	A02	1	770948	771006	Bra028506
50114	EE530622	B. oleracea	AT5G41790	CIP1	COP1-INTERACTIVE PROTEIN 1	Scaffold000062	A02	1	1606	1664	Bra028506
50115	JCVI_21942	B. napus (rape)	AT5G41790	CIP1	COP1-INTERACTIVE PROTEIN 1	Scaffold000048	A04	9	245499	245440	Bra025461
50116	JCVI_21942	B. napus (rape)	AT5G41790	CIP1	COP1-INTERACTIVE PROTEIN 1	Scaffold000048	A04	9	3158	3217	Bra025461
50149	EE548740	B. napus	AT5G42400	ATXR7, SDG25	ARABIDOPSIS TRITHORAX-RELATED7, SET DOMAIN PROTEIN 25	Scaffold000058	A09	15	1380373	1380314	Bra027983
50150	EE548740	B. napus	AT5G42400	ATXR7, SDG25	ARABIDOPSIS TRITHORAX-RELATED7, SET DOMAIN PROTEIN 25	Scaffold000058	A09	15	2740	2799	Bra027983
50151	EV070631	B. napus (rape)	AT5G42400	ATXR7, SDG25	ARABIDOPSIS TRITHORAX-RELATED7, SET DOMAIN PROTEIN 25	Scaffold000058	A09	15	1379493	1379434	Bra027983
50152	EV070631	B. napus (rape)	AT5G42400	ATXR7, SDG25	ARABIDOPSIS TRITHORAX-RELATED7, SET DOMAIN PROTEIN 25	Scaffold000058	A09	15	3330	3389	Bra027983
50153	EX077959	B. rapa subsp. pekinensis	AT5G42400	ATXR7, SDG25	ARABIDOPSIS TRITHORAX-RELATED7, SET DOMAIN PROTEIN 25	Scaffold000058	A09	15	1381443	1381384	Bra027983
50154	EX077959	B. rapa subsp. pekinensis	AT5G42400	ATXR7, SDG25	ARABIDOPSIS TRITHORAX-RELATED7, SET DOMAIN PROTEIN 25	Scaffold000058	A09	15	1960	2019	Bra027983
50500	JCVI_28760	B. napus (rape)	AT5G45830	ATDOG1, DOG1, GSQ5	DELAY OF GERMINATION 1, GLUCOSE SENSING QTL 5	Scaffold000022	A09	21	2404330	2404389	Bra017589
50501	JCVI_28760	B. napus (rape)	AT5G45830	ATDOG1, DOG1, GSQ5	DELAY OF GERMINATION 1, GLUCOSE SENSING QTL 5	Scaffold000022	A09	21	638	697	Bra017589
50538	EV104172	B. napus (rape)	AT5G46210	ATCUL4, CUL4	CULLIN4	Scaffold000022	A09	21	2248493	2248552	Bra017569
50539	EV104172	B. napus (rape)	AT5G46210	ATCUL4, CUL4	CULLIN4	Scaffold000022	A09	21	470	529	Bra017569
50540	JCVI_26306	B. rapa	AT5G46210	ATCUL4, CUL4	CULLIN4	Scaffold000046	A06	15	1424354	1424413	Bra025031
50541	JCVI_26306	B. rapa	AT5G46210	ATCUL4, CUL4	CULLIN4	Scaffold000046	A06	15	704	763	Bra025031
50542	JCVI_26306	B. rapa	AT5G46210	ATCUL4, CUL4	CULLIN4	Scaffold000022	A09	21	2248963	2249020	Bra017569
50543	JCVI_26306	B. rapa	AT5G46210	ATCUL4, CUL4	CULLIN4	Scaffold000022	A09	21	784	841	Bra017569
50615	EV198065	B. napus (rape)	AT5G47010	ATUPF1, LBA1, UPF1	LOW-LEVEL BETA-AMYLASE 1	Scaffold000036	A02	13	1473476	1473535	Bra022091
50616	DY014832	B. oleracea	AT5G47010	ATUPF1, LBA1, UPF1	LOW-LEVEL BETA-AMYLASE 1	Scaffold000036	A02	13	1466643	1466702	Bra022091
50617	DY014832	B. oleracea	AT5G47010	ATUPF1, LBA1, UPF1	LOW-LEVEL BETA-AMYLASE 1	Scaffold000036	A02	13	428	487	Bra022091
50618	JCVI_24888	B. napus (rape)	AT5G47010	ATUPF1, LBA1, UPF1	LOW-LEVEL BETA-AMYLASE 1	Scaffold000036	A02	13	1743	1802	Bra022091
50619	JCVI_39691	B. rapa	AT5G47010	ATUPF1, LBA1, UPF1	LOW-LEVEL BETA-AMYLASE 1	Scaffold000036	A02	13	1466573	1466632	Bra022091
50620	JCVI_39691	B. rapa	AT5G47010	ATUPF1, LBA1, UPF1	LOW-LEVEL BETA-AMYLASE 1	Scaffold000036	A02	13	358	417	Bra022091
50624	EE466659	B. napus (rape)	AT5G47080	CKB1	CASEIN KINASE II BETA CHAIN 1	Scaffold000036	A02	13	1603758	1603698	Bra022101
50625	JCVI_41586	B. napus (rape)	AT5G47080	CKB1	CASEIN KINASE II BETA CHAIN 1	Scaffold000036	A02	13	505	564	Bra022101
50667	JCVI_4521	B. rapa subsp. pekinensis	AT5G47640	NF-YB2	NUCLEAR FACTOR Y, SUBUNIT B2	Scaffold000022	A09	21	1328725	1328666	Bra017472
50719	JCVI_13344	B. napus (rape)	AT5G48150	PAT1	phytochrome a signal transduction 1	Scaffold000129	A06	13	443763	443822	Bra037509
50720	JCVI_13344	B. napus (rape)	AT5G48150	PAT1	phytochrome a signal transduction 1	Scaffold000129	A06	13	443763	443822	Bra037509
50721	JCVI_13418	B. napus (rape)	AT5G48150	PAT1	phytochrome a signal transduction 1	Scaffold000113	A09	5	432897	432956	Bra036185
50722	JCVI_13418	B. napus (rape)	AT5G48150	PAT1	phytochrome a signal transduction 1	Scaffold000113	A09	5	432897	432956	Bra036185
50723	JCVI_8181	B. napus (rape)	AT5G48150	PAT1	phytochrome a signal transduction 1	Scaffold000031	A02	17	1674388	1674447	Bra020716
50724	JCVI_8181	B. napus (rape)	AT5G48150	PAT1	phytochrome a signal transduction 1	Scaffold000031	A02	17	1674388	1674447	Bra020716
50737	JCVI_27199	B. napus (rape)	AT5G48300	ADG1, APS1	ADP GLUCOSE PYROPHOSPHORYLASE 1, ADP-GLUCOSE PYROPHOSPHORYLASE SMALL SUBUNIT 1	Scaffold000129	A06	13	391994	391935	Bra037494
50738	JCVI_27199	B. napus (rape)	AT5G48300	ADG1, APS1	ADP GLUCOSE PYROPHOSPHORYLASE 1, ADP-GLUCOSE PYROPHOSPHORYLASE SMALL SUBUNIT 1	Scaffold000129	A06	13	4281	4222	Bra037494
50739	JCVI_10294	B. rapa subsp. pekinensis	AT5G48300	ADG1, APS1	ADP GLUCOSE PYROPHOSPHORYLASE 1, ADP-GLUCOSE PYROPHOSPHORYLASE SMALL SUBUNIT 1	Scaffold000129	A06	13	394269	394210	Bra037495
50740	JCVI_10294	B. rapa subsp. pekinensis	AT5G48300	ADG1, APS1	ADP GLUCOSE PYROPHOSPHORYLASE 1, ADP-GLUCOSE PYROPHOSPHORYLASE SMALL SUBUNIT 1	Scaffold000129	A06	13	637	696	Bra037495
50741	JCVI_4656	B. napus (rape)	AT5G48300	ADG1, APS1	ADP GLUCOSE PYROPHOSPHORYLASE 1, ADP-GLUCOSE PYROPHOSPHORYLASE SMALL SUBUNIT 1	Scaffold000017	A07	7	2563638	2563579	Bra015135
50742	JCVI_4656	B. napus (rape)	AT5G48300	ADG1, APS1	ADP GLUCOSE PYROPHOSPHORYLASE 1, ADP-GLUCOSE PYROPHOSPHORYLASE SMALL SUBUNIT 1	Scaffold000017	A07	7	1358	1417	Bra015135
50801	EE516133	B. rapa	AT5G49020	ATPRMT4A, PRMT4A	ARABIDOPSIS THALIANA PROTEIN ARGININE METHYLTRANSFERASE 4A, PROTEIN ARGININE METHYLTRANSFERASE 4A	Scaffold000031	A02	17	791	850	Bra020667
50802	EE516133	B. rapa	AT5G49020	ATPRMT4A, PRMT4A	ARABIDOPSIS THALIANA PROTEIN ARGININE METHYLTRANSFERASE 4A, PROTEIN ARGININE METHYLTRANSFERASE 4A	Scaffold000129	A06	13	764	823	Bra037440
50803	EE516133	B. rapa	AT5G49020	ATPRMT4A, PRMT4A	ARABIDOPSIS THALIANA PROTEIN ARGININE METHYLTRANSFERASE 4A, PROTEIN ARGININE METHYLTRANSFERASE 4A	Scaffold000031	A02	17	791	850	Bra020667
50804	EE516133	B. rapa	AT5G49020	ATPRMT4A, PRMT4A	ARABIDOPSIS THALIANA PROTEIN ARGININE METHYLTRANSFERASE 4A, PROTEIN ARGININE METHYLTRANSFERASE 4A	Scaffold000129	A06	13	764	823	Bra037440
50805	JCVI_24989	B. napus (rape)	AT5G49020	ATPRMT4A, PRMT4A	ARABIDOPSIS THALIANA PROTEIN ARGININE METHYLTRANSFERASE 4A, PROTEIN ARGININE METHYLTRANSFERASE 4A	Scaffold000031	A02	17	1380387	1380328	Bra020666
50806	JCVI_24989	B. napus (rape)	AT5G49020	ATPRMT4A, PRMT4A	ARABIDOPSIS THALIANA PROTEIN ARGININE METHYLTRANSFERASE 4A, PROTEIN ARGININE METHYLTRANSFERASE 4A	Scaffold000031	A02	17	1380387	1380328	Bra020666
50941	EV072180	B. napus (rape)	AT5G51230	CYR1, EMF2, VEF2	CYTOKININ RESISTANT 1, EMBRYONIC FLOWER 2	Scaffold000038	A02	6	467701	467760	Bra022541
50979	DY025489	B. napus (rape)	AT5G51810	AT2353, ATGA20OX2, GA20OX2	GIBBERELLIN 20 OXIDASE 2	Scaffold000038	A02	6	723402	723343	Bra022565
50980	DY025489	B. napus (rape)	AT5G51810	AT2353, ATGA20OX2, GA20OX2	GIBBERELLIN 20 OXIDASE 2	Scaffold000038	A02	6	641	700	Bra022565
50981	EV015328	B. napus	AT5G51810	AT2353, ATGA20OX2, GA20OX2	GIBBERELLIN 20 OXIDASE 2	Scaffold000061	A01	18	264692	264633	Bra028277
50982	JCVI_18407	B. napus (rape)	AT5G51820	ATPGMP, PGM, PGM1, STF1	ARABIDOPSIS THALIANA PHOSPHOGLUCOMUTASE, PHOSPHOGLUCOMUTASE, STARCH-FREE 1	Scaffold000061	A01	18	286808	286749	Bra028278
51192	EE560604	B. napus (rape)	AT5G54510	DFL1, GH3.6	DWARF IN LIGHT 1	Scaffold000038	A02	6	1849684	1849625	Bra022725
51193	JCVI_3043	B. rapa subsp. pekinensis	AT5G54510	DFL1, GH3.6	DWARF IN LIGHT 1	Scaffold000064	A03	2	508364	508423	Bra029023
51512	ES935031	B. rapa	AT5G57380	VIN3	VERNALIZATION INSENSITIVE 3	Scaffold000005	A03	1	5210602	5210661	Bra006824
51513	ES935031	B. rapa	AT5G57380	VIN3	VERNALIZATION INSENSITIVE 3	Scaffold000005	A03	1	265	324	Bra006824
51547	JCVI_197	B. rapa subsp. pekinensis	AT5G57660	ATCOL5, COL5	CONSTANS LIKE 5	Scaffold000002	A10	5	4709053	4708994	Bra002709
51548	JCVI_10373	B. rapa subsp. pekinensis	AT5G57660	ATCOL5, COL5	CONSTANS LIKE 5	Scaffold000030	A02	4	1960996	1960937	Bra020425
51660	EE528733	B. rapa	AT5G58230	ATMSI1, MEE70, MSI1	ARABIDOPSIS MULTICOPY SUPRESSOR OF IRA1, MATERNAL EFFECT EMBRYO ARREST 70, MULTICOPY SUPRESSOR OF IRA1	Scaffold000160	A05	22	374	432	Bra039109
51661	JCVI_18400	B. oleracea var. alboglabra (Chinese kale)	AT5G58230	ATMSI1, MEE70, MSI1	ARABIDOPSIS MULTICOPY SUPRESSOR OF IRA1, MATERNAL EFFECT EMBRYO ARREST 70, MULTICOPY SUPRESSOR OF IRA1	Scaffold000005	A03	1	5018491	5018432	Bra006777
51662	JCVI_19398	B. rapa subsp. pekinensis	AT5G58230	ATMSI1, MEE70, MSI1	ARABIDOPSIS MULTICOPY SUPRESSOR OF IRA1, MATERNAL EFFECT EMBRYO ARREST 70, MULTICOPY SUPRESSOR OF IRA1	Scaffold000002	A10	5	4464878	4464819	Bra002667
51663	JCVI_36924	B. napus (rape)	AT5G58230	ATMSI1, MEE70, MSI1	ARABIDOPSIS MULTICOPY SUPRESSOR OF IRA1, MATERNAL EFFECT EMBRYO ARREST 70, MULTICOPY SUPRESSOR OF IRA1	Scaffold000030	A02	4	596	655	Bra020379
51770	EX104024	B. rapa subsp. pekinensis	AT5G59560	SRR1	SENSITIVITY TO RED LIGHT REDUCED 1	Scaffold000030	A02	4	1431443	1431502	Bra020311
51771	EX104024	B. rapa subsp. pekinensis	AT5G59560	SRR1	SENSITIVITY TO RED LIGHT REDUCED 1	Scaffold000030	A02	4	77	136	Bra020311
51772	EX104024	B. rapa subsp. pekinensis	AT5G59560	SRR1	SENSITIVITY TO RED LIGHT REDUCED 1	Scaffold000030	A02	4	1431443	1431502	Bra020311
51773	EX104024	B. rapa subsp. pekinensis	AT5G59560	SRR1	SENSITIVITY TO RED LIGHT REDUCED 1	Scaffold000030	A02	4	77	136	Bra020311
51774	CX268789	B. rapa	AT5G59710	AtVIP2, VIP2	VIRE2 INTERACTING PROTEIN2	Scaffold000030	A02	4	1356924	1356865	Bra020296
51775	CX268789	B. rapa	AT5G59710	AtVIP2, VIP2	VIRE2 INTERACTING PROTEIN2	Scaffold000030	A02	4	730	789	Bra020296
51776	JCVI_29656	B. napus (rape)	AT5G59710	AtVIP2, VIP2	VIRE2 INTERACTING PROTEIN2	Scaffold000030	A02	4	1355040	1354981	Bra020296
51777	JCVI_11061	B. napus (rape)	AT5G59710	AtVIP2, VIP2	VIRE2 INTERACTING PROTEIN2	Scaffold000005	A03	1	4687049	4686990	Bra006698
51788	JCVI_4571	B. napus (rape)	AT5G59820	RHL41, ZAT12	RESPONSIVE TO HIGH LIGHT 41	Scaffold000002	A10	5	3752332	3752273	Bra002528
51796	JCVI_27609	B. rapa subsp. pekinensis	AT5G60100	APRR3, PRR3	ARABIDOPSIS PSEUDO-RESPONSE REGULATOR 3, PSEUDO-RESPONSE REGULATOR 3	Scaffold000002	A10	5	3673008	3673067	Bra002513
51797	JCVI_6111	B. napus (rape)	AT5G60100	APRR3, PRR3	ARABIDOPSIS PSEUDO-RESPONSE REGULATOR 3, PSEUDO-RESPONSE REGULATOR 3	Scaffold000002	A10	5	3671577	3671636	Bra002512
51798	JCVI_6111	B. napus (rape)	AT5G60100	APRR3, PRR3	ARABIDOPSIS PSEUDO-RESPONSE REGULATOR 3, PSEUDO-RESPONSE REGULATOR 3	Scaffold000002	A10	5	650	709	Bra002512
51807	DY020927	B. napus (rape)	AT5G60120	TOE2	TARGET OF EARLY ACTIVATION TAGGED (EAT) 2	Scaffold000030	A02	4	807	866	Bra020262
51846	JCVI_36336	B. rapa	AT5G60410	ATSIZ1, SIZ1	-	Scaffold000143	A06	8	226326	226386	Bra038290
51847	JCVI_36336	B. rapa	AT5G60410	ATSIZ1, SIZ1	-	Scaffold000143	A06	8	226326	226386	Bra038290
51848	JCVI_36336	B. rapa	AT5G60410	ATSIZ1, SIZ1	-	Scaffold000143	A06	8	226326	226386	Bra038290
51849	AM394310	B. oleracea	AT5G60410	ATSIZ1, SIZ1	-	Scaffold000002	A10	5	3512534	3512475	Bra002481
51850	AM394310	B. oleracea	AT5G60410	ATSIZ1, SIZ1	-	Scaffold000002	A10	5	1917	1976	Bra002481
51851	AM394310	B. oleracea	AT5G60410	ATSIZ1, SIZ1	-	Scaffold000002	A10	5	3512534	3512475	Bra002481
51852	AM394310	B. oleracea	AT5G60410	ATSIZ1, SIZ1	-	Scaffold000002	A10	5	1917	1976	Bra002481
51853	AM394310	B. oleracea	AT5G60410	ATSIZ1, SIZ1	-	Scaffold000002	A10	5	3512534	3512475	Bra002481
51854	AM394310	B. oleracea	AT5G60410	ATSIZ1, SIZ1	-	Scaffold000002	A10	5	1917	1976	Bra002481
51855	AM394310	B. oleracea	AT5G60410	ATSIZ1, SIZ1	-	Scaffold000002	A10	5	3512534	3512475	Bra002481
51856	AM394310	B. oleracea	AT5G60410	ATSIZ1, SIZ1	-	Scaffold000002	A10	5	1917	1976	Bra002481
51857	EE411584	B. napus	AT5G60410	ATSIZ1, SIZ1	-	Scaffold000002	A10	5	3512926	3512867	Bra002481
51858	EE411584	B. napus	AT5G60410	ATSIZ1, SIZ1	-	Scaffold000002	A10	5	1525	1584	Bra002481
51859	EE411584	B. napus	AT5G60410	ATSIZ1, SIZ1	-	Scaffold000002	A10	5	3512926	3512867	Bra002481
51860	EE411584	B. napus	AT5G60410	ATSIZ1, SIZ1	-	Scaffold000002	A10	5	1525	1584	Bra002481
51861	EE411584	B. napus	AT5G60410	ATSIZ1, SIZ1	-	Scaffold000002	A10	5	3512926	3512867	Bra002481
51862	EE411584	B. napus	AT5G60410	ATSIZ1, SIZ1	-	Scaffold000002	A10	5	1525	1584	Bra002481
51863	EE411584	B. napus	AT5G60410	ATSIZ1, SIZ1	-	Scaffold000002	A10	5	3512926	3512867	Bra002481
51864	EE411584	B. napus	AT5G60410	ATSIZ1, SIZ1	-	Scaffold000002	A10	5	1525	1584	Bra002481
51866	ES906145	B. napus (rape)	AT5G60410	ATSIZ1, SIZ1	-	Scaffold000030	A02	4	452	511	Bra020249
51867	ES906145	B. napus (rape)	AT5G60410	ATSIZ1, SIZ1	-	Scaffold000030	A02	4	1140238	1140179	Bra020249
51868	ES906145	B. napus (rape)	AT5G60410	ATSIZ1, SIZ1	-	Scaffold000030	A02	4	452	511	Bra020249
51869	ES906145	B. napus (rape)	AT5G60410	ATSIZ1, SIZ1	-	Scaffold000030	A02	4	1140238	1140179	Bra020249
51870	ES906145	B. napus (rape)	AT5G60410	ATSIZ1, SIZ1	-	Scaffold000030	A02	4	452	511	Bra020249
51873	ES990713	B. napus	AT5G60410	ATSIZ1, SIZ1	-	Scaffold000143	A06	8	1199	1258	Bra038290
51874	ES990713	B. napus	AT5G60410	ATSIZ1, SIZ1	-	Scaffold000143	A06	8	1199	1258	Bra038290
51875	ES990713	B. napus	AT5G60410	ATSIZ1, SIZ1	-	Scaffold000143	A06	8	1199	1258	Bra038290
51876	ES990713	B. napus	AT5G60410	ATSIZ1, SIZ1	-	Scaffold000143	A06	8	1199	1258	Bra038290
51877	JCVI_17374	B. oleracea var. alboglabra (Chinese kale)	AT5G60410	ATSIZ1, SIZ1	-	Scaffold000143	A06	8	224779	224838	Bra038290
51878	JCVI_17374	B. oleracea var. alboglabra (Chinese kale)	AT5G60410	ATSIZ1, SIZ1	-	Scaffold000143	A06	8	1736	1795	Bra038290
51879	JCVI_17374	B. oleracea var. alboglabra (Chinese kale)	AT5G60410	ATSIZ1, SIZ1	-	Scaffold000143	A06	8	224779	224838	Bra038290
51880	JCVI_17374	B. oleracea var. alboglabra (Chinese kale)	AT5G60410	ATSIZ1, SIZ1	-	Scaffold000143	A06	8	1736	1795	Bra038290
51881	JCVI_17374	B. oleracea var. alboglabra (Chinese kale)	AT5G60410	ATSIZ1, SIZ1	-	Scaffold000143	A06	8	224779	224838	Bra038290
51882	JCVI_17374	B. oleracea var. alboglabra (Chinese kale)	AT5G60410	ATSIZ1, SIZ1	-	Scaffold000143	A06	8	1736	1795	Bra038290
51883	JCVI_17374	B. oleracea var. alboglabra (Chinese kale)	AT5G60410	ATSIZ1, SIZ1	-	Scaffold000143	A06	8	224779	224838	Bra038290
51884	JCVI_17374	B. oleracea var. alboglabra (Chinese kale)	AT5G60410	ATSIZ1, SIZ1	-	Scaffold000143	A06	8	1736	1795	Bra038290
51885	JCVI_35110	B. rapa	AT5G60410	ATSIZ1, SIZ1	-	Scaffold000143	A06	8	712	771	Bra038290
51886	JCVI_35110	B. rapa	AT5G60410	ATSIZ1, SIZ1	-	Scaffold000143	A06	8	712	771	Bra038290
51887	JCVI_35110	B. rapa	AT5G60410	ATSIZ1, SIZ1	-	Scaffold000143	A06	8	712	771	Bra038290
51888	JCVI_35110	B. rapa	AT5G60410	ATSIZ1, SIZ1	-	Scaffold000143	A06	8	712	771	Bra038290
51889	JCVI_36039	B. napus (rape)	AT5G60410	ATSIZ1, SIZ1	-	Scaffold000192	A01	29	126771	126713	Bra040248
51891	JCVI_36039	B. napus (rape)	AT5G60410	ATSIZ1, SIZ1	-	Scaffold000131	A01	13	434827	434769	No surround gene found!
51892	JCVI_36039	B. napus (rape)	AT5G60410	ATSIZ1, SIZ1	-	Scaffold000111	-	-	126265	126206	Bra035973
51893	JCVI_36039	B. napus (rape)	AT5G60410	ATSIZ1, SIZ1	-	Scaffold000107	A02	5	54177	54234	Bra035548
51894	JCVI_36039	B. napus (rape)	AT5G60410	ATSIZ1, SIZ1	-	Scaffold000098	A05	18	279133	279192	Bra034734
51895	JCVI_36039	B. napus (rape)	AT5G60410	ATSIZ1, SIZ1	-	Scaffold000090	A01	14	528742	528801	Bra033806
51896	JCVI_36039	B. napus (rape)	AT5G60410	ATSIZ1, SIZ1	-	Scaffold000089	A06	16	1013739	1013796	No surround gene found!
51897	JCVI_36039	B. napus (rape)	AT5G60410	ATSIZ1, SIZ1	-	Scaffold000056	A09	20	712983	713041	Bra027521
51898	JCVI_36039	B. napus (rape)	AT5G60410	ATSIZ1, SIZ1	-	Scaffold000047	A06	14	713638	713695	Bra025229
51899	JCVI_36039	B. napus (rape)	AT5G60410	ATSIZ1, SIZ1	-	Scaffold000046	A06	15	596649	596708	Bra024866
51900	JCVI_36039	B. napus (rape)	AT5G60410	ATSIZ1, SIZ1	-	Scaffold000035	A04	15	1379862	1379921	Bra021817
51901	JCVI_36039	B. napus (rape)	AT5G60410	ATSIZ1, SIZ1	-	Scaffold000027	A03	8	184220	184162	Bra019053
51902	JCVI_36039	B. napus (rape)	AT5G60410	ATSIZ1, SIZ1	-	Scaffold000022	A09	21	2518958	2519016	No surround gene found!
51903	JCVI_36039	B. napus (rape)	AT5G60410	ATSIZ1, SIZ1	-	Scaffold000019	A07	11	512256	512197	No surround gene found!
51904	JCVI_36039	B. napus (rape)	AT5G60410	ATSIZ1, SIZ1	-	Scaffold000009	A06	12	1384267	1384208	No surround gene found!
51905	JCVI_36039	B. napus (rape)	AT5G60410	ATSIZ1, SIZ1	-	Scaffold000008	A10	6	2491200	2491259	Bra009113
51906	JCVI_36039	B. napus (rape)	AT5G60410	ATSIZ1, SIZ1	-	Scaffold000007	A02	11	4610009	4610067	No surround gene found!
51907	JCVI_36039	B. napus (rape)	AT5G60410	ATSIZ1, SIZ1	-	Scaffold000007	A02	11	140242	140301	No surround gene found!
51908	JCVI_36039	B. napus (rape)	AT5G60410	ATSIZ1, SIZ1	-	Scaffold000005	A03	1	1649977	1649918	Bra006021
51909	JCVI_36039	B. napus (rape)	AT5G60410	ATSIZ1, SIZ1	-	Scaffold000003	A07	10	2560031	2559972	No surround gene found!
51910	JCVI_36039	B. napus (rape)	AT5G60410	ATSIZ1, SIZ1	-	Scaffold000090	A01	14	327355	327414	No surround gene found!
51911	JCVI_36039	B. napus (rape)	AT5G60410	ATSIZ1, SIZ1	-	Scaffold000081	A09	25	268100	268159	Bra032325
51912	JCVI_36039	B. napus (rape)	AT5G60410	ATSIZ1, SIZ1	-	Scaffold000078	A02	19	101823	101764	No surround gene found!
51913	JCVI_36039	B. napus (rape)	AT5G60410	ATSIZ1, SIZ1	-	Scaffold000064	A03	2	1323383	1323442	No surround gene found!
51914	JCVI_36039	B. napus (rape)	AT5G60410	ATSIZ1, SIZ1	-	Scaffold000016	A04	3	2215617	2215558	No surround gene found!
51915	JCVI_36039	B. napus (rape)	AT5G60410	ATSIZ1, SIZ1	-	Scaffold000015	A08	2	3380301	3380360	No surround gene found!
51916	JCVI_36039	B. napus (rape)	AT5G60410	ATSIZ1, SIZ1	-	Scaffold000015	A08	2	2974833	2974774	Bra014279
51917	JCVI_36039	B. napus (rape)	AT5G60410	ATSIZ1, SIZ1	-	Scaffold000014	A01	3	2667337	2667278	Bra013697
51919	JCVI_36039	B. napus (rape)	AT5G60410	ATSIZ1, SIZ1	-	Scaffold000003	A07	10	2239058	2238999	Bra003540
51920	JCVI_36039	B. napus (rape)	AT5G60410	ATSIZ1, SIZ1	-	Scaffold000108	A04	13	356765	356707	No surround gene found!
51921	JCVI_36039	B. napus (rape)	AT5G60410	ATSIZ1, SIZ1	-	Scaffold000054	A09	14	876097	876154	Bra027080
51922	JCVI_36039	B. napus (rape)	AT5G60410	ATSIZ1, SIZ1	-	Scaffold000006	A09	30	2932906	2932849	Bra007366
51923	JCVI_36039	B. napus (rape)	AT5G60410	ATSIZ1, SIZ1	-	Scaffold000001	A03	5	4957714	4957657	Bra000889
51924	JCVI_36039	B. napus (rape)	AT5G60410	ATSIZ1, SIZ1	-	Scaffold000103	-	-	760306	760365	No surround gene found!
51925	JCVI_36039	B. napus (rape)	AT5G60410	ATSIZ1, SIZ1	-	Scaffold000056	A09	20	247035	247094	Bra027471
51926	JCVI_36039	B. napus (rape)	AT5G60410	ATSIZ1, SIZ1	-	Scaffold000050	A06	5	388548	388490	Bra025961
51927	JCVI_36039	B. napus (rape)	AT5G60410	ATSIZ1, SIZ1	-	Scaffold000190	A01	2	49153	49094	No surround gene found!
51928	JCVI_36039	B. napus (rape)	AT5G60410	ATSIZ1, SIZ1	-	Scaffold000043	A03	9	103604	103663	Bra023962
51929	JCVI_36039	B. napus (rape)	AT5G60410	ATSIZ1, SIZ1	-	Scaffold000034	A01	23	1636668	1636727	Bra021539
51980	EE448759	B. napus (rape)	AT5G60910	AGL8, FUL	AGAMOUS-like 8, FRUITFULL	Scaffold000013	A03	6	2772815	2772874	Bra012997
51981	EE448759	B. napus (rape)	AT5G60910	AGL8, FUL	AGAMOUS-like 8, FRUITFULL	Scaffold000013	A03	6	514	573	Bra012997
51982	JCVI_25882	B. napus (rape)	AT5G60910	AGL8, FUL	AGAMOUS-like 8, FRUITFULL	Scaffold000065	A02	18	873247	873306	Bra029347
52027	EE419034	B. napus	AT5G61150	VIP4	VERNALIZATION INDEPENDENCE 4	Scaffold000110	A09	6	556840	556899	Bra035940
52028	EE419034	B. napus	AT5G61150	VIP4	VERNALIZATION INDEPENDENCE 4	Scaffold000110	A09	6	556840	556899	Bra035940
52029	EV000463	B. napus (rape)	AT5G61150	VIP4	VERNALIZATION INDEPENDENCE 4	Scaffold000065	A02	18	771352	771411	No surround gene found!
52030	EV000463	B. napus (rape)	AT5G61150	VIP4	VERNALIZATION INDEPENDENCE 4	Scaffold000065	A02	18	1	60	Bra029332
52031	EV000463	B. napus (rape)	AT5G61150	VIP4	VERNALIZATION INDEPENDENCE 4	Scaffold000065	A02	18	771352	771411	No surround gene found!
52032	EV000463	B. napus (rape)	AT5G61150	VIP4	VERNALIZATION INDEPENDENCE 4	Scaffold000065	A02	18	1	60	Bra029332
52033	JCVI_30409	B. napus (rape)	AT5G61150	VIP4	VERNALIZATION INDEPENDENCE 4	Scaffold000110	A09	6	560061	560120	Bra035940
52034	JCVI_30409	B. napus (rape)	AT5G61150	VIP4	VERNALIZATION INDEPENDENCE 4	Scaffold000110	A09	6	560061	560120	Bra035940
52035	JCVI_34607	B. napus (rape)	AT5G61150	VIP4	VERNALIZATION INDEPENDENCE 4	Scaffold000065	A02	18	775296	775355	Bra029332
52042	JCVI_24713	B. oleracea var. italica (asparagus broccoli)	AT5G61380	APRR1, PRR1, TOC1	PSEUDO-RESPONSE REGULATOR 1, TIMING OF CAB EXPRESSION 1	Scaffold000110	A09	6	525700	525641	Bra035933
52043	JCVI_24713	B. oleracea var. italica (asparagus broccoli)	AT5G61380	APRR1, PRR1, TOC1	PSEUDO-RESPONSE REGULATOR 1, TIMING OF CAB EXPRESSION 1	Scaffold000110	A09	6	171	230	Bra035933
52044	CN727672	B. napus (rape)	AT5G61380	APRR1, PRR1, TOC1	PSEUDO-RESPONSE REGULATOR 1, TIMING OF CAB EXPRESSION 1	Scaffold000013	A03	6	2623592	2623533	Bra012964
52102	JCVI_34103	B. napus (rape)	AT5G61850	LFY, LFY3	LEAFY, LEAFY 3	Scaffold000028	A06	9	2351863	2351922	Bra019619
52191	EX043867	B. rapa subsp. pekinensis	AT5G62430	CDF1	CYCLING DOF FACTOR 1	Scaffold000065	A02	18	348857	348916	Bra029261
52192	EX043867	B. rapa subsp. pekinensis	AT5G62430	CDF1	CYCLING DOF FACTOR 1	Scaffold000065	A02	18	456	515	Bra029261
52193	JCVI_32436	B. rapa subsp. pekinensis	AT5G62430	CDF1	CYCLING DOF FACTOR 1	Scaffold000009	A06	12	2891815	2891756	Bra010082
52481	JCVI_671	B. rapa subsp. pekinensis	AT5G65070	AGL69, FCL4, MAF4	AGAMOUS-like 69, MADS AFFECTING FLOWERING 4	Scaffold000078	A02	19	558007	557948	Bra031884
52482	ES956064	B. napus (rape)	AT5G65070	AGL69, FCL4, MAF4	AGAMOUS-like 69, MADS AFFECTING FLOWERING 4	Scaffold000078	A02	19	568187	568128	Bra031886
52483	JCVI_13570	B. rapa subsp. pekinensis	AT5G65070	AGL69, FCL4, MAF4	AGAMOUS-like 69, MADS AFFECTING FLOWERING 4	Scaffold000044	A06	11	663675	663734	Bra024351
52831	CX270643	B. rapa	AT5G67100	ICU2	INCURVATA2	Scaffold000012	A07	9	1601898	1601957	Bra012132
52832	CX270643	B. rapa	AT5G67100	ICU2	INCURVATA2	Scaffold000012	A07	9	258	317	Bra012132
81925	JCVI_27093	B. rapa	AT4G37880	-	-	Scaffold000010	A08	18	2395130	2395189	Bra010619
81963	JCVI_11749	B. napus (rape)	AT2G06210	ELF8, VIP6	EARLY FLOWERING 8, VERNALIZATION INDEPENDENCE 6	Scaffold000013	A03	6	3788035	3787976	Bra013162
81973	JCVI_26343	B. rapa subsp. pekinensis	AT2G43410	FPA	-	Scaffold000006	A09	30	3402632	3402575	Bra007458
81977	EX132647	B. rapa subsp. pekinensis	AT3G04510	LSH2	LIGHT SENSITIVE HYPOCOTYLS 2	Scaffold000191	-	-	19731	19790	Bra040188
81989	EV022247	B. napus	AT3G58780	AGL1, SHP1	AGAMOUS-like 1, SHATTERPROOF 1	Scaffold000002	A10	5	3486602	3486543	Bra002477
81990	EV022247	B. napus	AT3G58780	AGL1, SHP1	AGAMOUS-like 1, SHATTERPROOF 1	Scaffold000644	-	-	282	341	No surround gene found!
81991	EV022247	B. napus	AT3G58780	AGL1, SHP1	AGAMOUS-like 1, SHATTERPROOF 1	Scaffold000064	A03	2	472491	472432	Bra029019
81992	EV022247	B. napus	AT3G58780	AGL1, SHP1	AGAMOUS-like 1, SHATTERPROOF 1	Scaffold000033	A01	22	470822	470881	Bra021132
81993	EV022247	B. napus	AT3G58780	AGL1, SHP1	AGAMOUS-like 1, SHATTERPROOF 1	Scaffold000010	A08	18	2175546	2175487	No surround gene found!
81994	EV022247	B. napus	AT3G58780	AGL1, SHP1	AGAMOUS-like 1, SHATTERPROOF 1	Scaffold000026	A06	3	646131	646072	No surround gene found!
81995	EV022247	B. napus	AT3G58780	AGL1, SHP1	AGAMOUS-like 1, SHATTERPROOF 1	Scaffold000019	A07	11	1764079	1764020	Bra015984
81996	EV022247	B. napus	AT3G58780	AGL1, SHP1	AGAMOUS-like 1, SHATTERPROOF 1	Scaffold000009	A06	12	4542864	4542805	No surround gene found!
81997	EV022247	B. napus	AT3G58780	AGL1, SHP1	AGAMOUS-like 1, SHATTERPROOF 1	Scaffold000002	A10	5	3486602	3486543	Bra002477
81998	EV022247	B. napus	AT3G58780	AGL1, SHP1	AGAMOUS-like 1, SHATTERPROOF 1	Scaffold000003	A07	10	3103688	3103631	No surround gene found!
83253	EV053692	B. napus	AT4G22140	EBS	EARLY BOLTING IN SHORT DAYS	Scaffold000014	A01	3	1982823	1982764	Bra013592
83256	EE413964	B. napus (rape)	AT4G25420	AT2301, ATGA20OX1, GA20OX1, GA5	ARABIDOPSIS THALIANA GIBBERELLIN 20-OXIDASE 1, GA REQUIRING 5	Scaffold000014	A01	3	3721247	3721188	Bra013890
83274	JCVI_36039	B. napus (rape)	AT5G60410	ATSIZ1, SIZ1	-	Scaffold000016	A04	3	2715525	2715466	No surround gene found!
83275	JCVI_36039	B. napus (rape)	AT5G60410	ATSIZ1, SIZ1	-	Scaffold000007	A02	11	5157493	5157552	Bra008554
83276	JCVI_36039	B. napus (rape)	AT5G60410	ATSIZ1, SIZ1	-	Scaffold000042	A01	19	599804	599862	Bra023781
83278	JCVI_25867	B. napus (rape)	AT5G63980	ALX8, ATSAL1, FRY1, HOS2, RON1, SAL1	ALTERED EXPRESSION OF APX2 8, FIERY1, HIGH EXPRESSION OF OSMOTICALLY RESPONSIVE GENES 2, ROTUNDA 1	Scaffold000133	A09	7	68067	68126	Bra037760
84630	JCVI_12021	B. napus (rape)	AT1G01640	-	-	Scaffold000087	A10	3	163897	163956	Bra033247
85100	JCVI_25076	B. napus (rape)	AT1G69490	ANAC029, ATNAP, NAP	Arabidopsis NAC domain containing protein 29, NAC-LIKE, ACTIVATED BY AP3/PI, NAC-like, activated by AP3/PI	Scaffold000003	A07	10	6909264	6909323	Bra004386
33001	ES911468	B. napus (rape)	AT1G53090	SPA4	SPA1-RELATED 4	Scaffold000055	A05	17	502117	502176	Bra027259
34925	EX060476	B. rapa subsp. pekinensis	AT1G79460	ATKS, ATKS1, GA2, KS, KS1	ARABIDOPSIS THALIANA ENT-KAURENE SYNTHASE, ARABIDOPSIS THALIANA ENT-KAURENE SYNTHASE 1, ENT-KAURENE SYNTHASE 1, GA REQUIRING 2	Scaffold000101	A07	12	1293	1352	Bra035120
39279	EX131587	B. rapa subsp. pekinensis	AT3G05040	HST, HST1	HASTY, HASTY 1	Scaffold000189	A01	30	26743	26684	Bra040117
41646	JCVI_34116	B. napus (rape)	AT3G26744	ATICE1, ICE1, SCRM	A. THALIANA INDUCER OF CBP EXPRESSION 1, INDUCER OF CBF EXPRESSION 1, SCREAM	Scaffold024649	-	-	59	118	No surround gene found!
44067	JCVI_35195	B. napus (rape)	AT4G04890	PDF2	PROTODERMAL FACTOR 2	Scaffold000066	A09	22	1299	1358	Bra029527
44717	JCVI_3247	B. napus (rape)	AT4G16280	FCA	-	Scaffold000147	A01	7	540	599	Bra038446
48104	EE520215	B. rapa	AT5G10140	AGL25, FLC, FLC, FLF	AGAMOUS-like 25, FLOWERING LOCUS C, FLOWERING LOCUS F	Scaffold000062	A02	1	1245167	1245226	Bra028599
51845	JCVI_36336	B. rapa	AT5G60410	ATSIZ1, SIZ1	-	Scaffold000143	A06	8	226326	226386	Bra038290
51872	ES906145	B. napus (rape)	AT5G60410	ATSIZ1, SIZ1	-	Scaffold000030	A02	4	452	511	Bra020249
29268	JCVI_21001	B. rapa subsp. pekinensis	AT1G01060	LHY, LHY1	LATE ELONGATED HYPOCOTYL, LATE ELONGATED HYPOCOTYL 1	Scaffold000072	A08	20	13825	13884	Bra030496
33000	ES911468	B. napus (rape)	AT1G53090	SPA4	SPA1-RELATED 4	Scaffold000055	A05	17	1434	1493	Bra027259
33602	JCVI_9029	B. rapa	AT1G62750	ATSCO1, ATSCO1/CPEF-G, SCO1	SNOWY COTYLEDON 1, SNOWY COTYLEDON 1	Scaffold000054	A09	14	1532	1591	Bra027021
38286	JCVI_13107	B. rapa subsp. pekinensis	AT2G43010	PIF4, SRL2	phytochrome interacting factor 4	Scaffold000001	A03	5	517	576	Bra000283
41677	CD819115	B. napus (rape)	AT3G26790	FUS3	FUSCA 3	Scaffold000047	A06	14	66	125	Bra025229
35455	JCVI_25014	B. napus (rape)	AT2G04030	CR88, EMB1956, HSP90.5	EMBRYO DEFECTIVE 1956, HEAT SHOCK PROTEIN 90.5	Scaffold000047	A06	14	1026	1085	Bra025142
35939	JCVI_839	B. rapa	AT2G19520	ACG1, ATMSI4, FVE, MSI4, NFC04, NFC4	MULTICOPY SUPPRESSOR OF IRA1 4	Scaffold000119	A09	11	696	755	Bra036717
36783	EX072362	B. rapa subsp. pekinensis	AT2G28550	RAP2.7, TOE1	RELATED TO AP2.7, TARGET OF EARLY ACTIVATION TAGGED (EAT) 1	Scaffold000012	A07	9	966	1025	Bra011939
38612	JCVI_7520	B. oleracea	AT2G46020	ATBRM, BRM, CHA2, CHR2	ARABIDOPSIS THALIANA BRAHMA, BRAHMA, CHROMATIN REMODELING 2	Scaffold000001	A03	5	5237	5296	Bra000409
40899	JCVI_21828	B. napus (rape)	AT3G19980	ATFYPP3, EMB2736, STPP	EMBRYO DEFECTIVE 2736, FLOWER-SPECIFIC, PHYTOCHROME-ASSOCIATED PROTEIN PHOSPHATASE 3, SERINE/THREONINE PROTEIN PHOSPHATASE	Scaffold000001	A03	5	9580196	9580255	Bra001770
43114	EV022247	B. napus	AT3G58780	AGL1, SHP1	AGAMOUS-like 1, SHATTERPROOF 1	Scaffold000072	A08	20	1001494	1001435	No surround gene found!
43170	EV022247	B. napus	AT3G58780	AGL1, SHP1	AGAMOUS-like 1, SHATTERPROOF 1	Scaffold000023	A03	11	1552199	1552258	Bra017831
43223	EV022247	B. napus	AT3G58780	AGL1, SHP1	AGAMOUS-like 1, SHATTERPROOF 1	Scaffold000010	A08	18	2175546	2175487	No surround gene found!
45103	ES950643	B. napus (rape)	AT4G20400	JMJ14	JUMONJI14	Scaffold000014	A01	3	617	676	Bra013461
45293	EV053692	B. napus	AT4G22140	EBS	EARLY BOLTING IN SHORT DAYS	Scaffold000014	A01	3	352	411	Bra013592
51871	ES906145	B. napus (rape)	AT5G60410	ATSIZ1, SIZ1	-	Scaffold000030	A02	4	1140238	1140179	Bra020249
49950	ES982186	B. napus (rape)	AT5G37055	ATSWC6, SEF	SERRATED LEAVES AND EARLY FLOWERING	Scaffold000030	A10	5	234	293	Bra002649
51865	ES906145	B. napus (rape)	AT5G60410	ATSIZ1, SIZ1	-	Scaffold000030	A02	4	1140238	1140179	Bra020249
51890	JCVI_36039	B. napus (rape)	AT5G60410	ATSIZ1, SIZ1	-	Scaffold000147	A01	7	103854	103797	Bra038462
51918	JCVI_36039	B. napus (rape)	AT5G60410	ATSIZ1, SIZ1	-	Scaffold000005	A03	1	3920788	3920729	Bra006527
30664	EV112621	B. napus	AT1G13260	EDF4, RAV1	ETHYLENE RESPONSE DNA BINDING FACTOR 4, RELATED TO ABI3/VP1 1	Scaffold000029	A06	4	1283400	1283459	Bra019821
32124	JCVI_2781	B. napus (rape)	AT1G30970	SUF4	suppressor of FRIGIDA4	Scaffold000179	A08	6	205011	204952	Bra039880
33297	EX020558	B. rapa subsp. pekinensis	AT1G57820	ORTH2, VIM1	ORTHRUS 2, VARIANT IN METHYLATION 1	Scaffold000148	A09	10	58708	58767	Bra038515
35936	JCVI_839	B. rapa	AT2G19520	ACG1, ATMSI4, FVE, MSI4, NFC04, NFC4	MULTICOPY SUPPRESSOR OF IRA1 4	Scaffold000074	A09	33	608048	608107	Bra031085
38232	JCVI_19462	B. napus (rape)	AT2G42530	COR15B	COLD REGULATED 15B	Scaffold000001	A03	5	331	390	Bra000263
41161	JCVI_8438	B. napus (rape)	AT3G22380	TIC	TIME FOR COFFEE	Scaffold000183	A05	13	4364	4423	Bra039947
43062	ES997975	B. napus (rape)	AT3G57920	SPL15	SQUAMOSA PROMOTER BINDING PROTEIN-LIKE 15	Scaffold000003	A07	10	1052893	1052834	Bra003304
43123	EV022247	B. napus	AT3G58780	AGL1, SHP1	AGAMOUS-like 1, SHATTERPROOF 1	Scaffold000025	A05	2	2464901	2464960	No surround gene found!
43177	EV022247	B. napus	AT3G58780	AGL1, SHP1	AGAMOUS-like 1, SHATTERPROOF 1	Scaffold000142	A01	20	93653	93712	No surround gene found!
43214	EV022247	B. napus	AT3G58780	AGL1, SHP1	AGAMOUS-like 1, SHATTERPROOF 1	Scaffold000064	A03	2	472289	472230	Bra029019
45292	EV053692	B. napus	AT4G22140	EBS	EARLY BOLTING IN SHORT DAYS	Scaffold000032	A08	14	352	411	Bra020856
45295	EV053692	B. napus	AT4G22140	EBS	EARLY BOLTING IN SHORT DAYS	Scaffold000027	A03	8	352	411	Bra019395
a The case of only gene name means that probe was blastn with cDNA first and find the match.

## Sheet: Supplemental Table S5
Supplemental Table S5. Annotation of the sequence of flowering time genes on our used Microarray.
>EV032828
AAGGTATTGTGACAGTAAAGACTGATACTTTCTTCTTCTTAGAGTTTTGCTTATGTCTGC
--
>AT000439
AATCTTCTTCTTCTTCAACACTCCATGACTCGTCTTCTTCTGCTCTCCTCTCAGGCTTTA
--
>EX069739
AGTGAAGTTGATATCAGCATCAACTCCTCTAAAATTTGATAGCAGCTCGATCATAAGCTC
--
>EL588045
ATAGTCTTCGTGAATTGAGGATTTATTGAGAGATCGATCAGGTTACCGGGAGGCTGGGTT
--
>ES268359
CAAGAGTATGATTCGTGAGAGATTGTGATTCTTCGTGAGGGCCTTTAGACCATATATATG
--
>EV058230
CTCAGTTCCATGTCGATTGTGTTTGTAAGGTTTTTGTGTTATTATGATTGTGAGGAATGG
--
>EE569232
GACCACGTCAAAAGTGCTTTTGATGCTTACTTATCCTTTATAAAGATTTTGAGTGCACAT
--
>JCVI_10973
GTGCTGGTCTTGTATCAAACAAAGCCAGCAAAATTACTTCTTTGACAGTCTTTGTTTGCT
--
>JCVI_29426
CTTGAACGAGGATCAGAAACAGCTTCTTGAAACAAGTGTTTCTTGCGAGAAACAGATTTC
--
>JCVI_18189
GCAAACTCAATTTTACCGTCAATTGGTTTCAAAAGTAACTGTTTGAATTTGCTTGGGTGA
--
>JCVI_1978
CTCGTGGAAGGTAGAAGATGAATGATACAACATTTGGTGAAAAAATGCAGAGACAGACAT
--
>JCVI_41029
CCGCCTGCCCTCTTAGATGGTTTGATTATAGTACTATAATATCTTGCAACTACTGTAATT
--
>JCVI_8189
AGCTAGAAACCAAGCTGGCAGCATAGCCATTGGATGGAATAAAAGGAGAGGCTAAAAATC
--
>JCVI_19746
AGGGCCAAAACAAAAAAGGCTTCAAAGCCCAAAACCTTTTCCTTTTGTTAAAGGGCAAAA
--
>JCVI_10967
TCCCCCTTTAGTCACACATAGTGCAGTATGAAAACAGTATAGATACAAAAACAGTAGACA
--
>JCVI_25204
CAAAGAGGCACCAGTCCTGTTGAAGTCAATAATAAGTCGGAAAGGAAACAGTAAAGCGAA
--
>JCVI_19756
TCTGTTGACTCATCGAGTCAACTCAGAGTCACTCCAAGAGAAACAAGCACTCCTCACTTT
--
>JCVI_10972
CGGAAAGGCCTGAACGACTCTTACTGTTTCCAGGAATCTGCAGCTACTTTTCAATTTAAA
--
>JCVI_39399
GCTCTACAACACGGTGATAGTTTGTGTGAACCGAACCTTGTAGATATTTCGAAATTATTG
--
>JCVI_39397
GTTTCTTTGGCTAGAAACACAGAACTTGAACCATAGAAAGAAGCTCAACTTCCTCAAGTT
--
>JCVI_18400
CACATCTTGCTTCTGTACTAGAAACCAATTTGTTTTGCAACTTACCAAAGAGATTACAAG
--
>JCVI_19799
TGATAAATCACTGACTGAATAAAGAGAGGAAATTCAGCCGATGGATGAACGAGGGCTCGC
--
>JCVI_17374
GTAATCATCAACCAGCAGCAGCTAGTAATAATGACGTTATCGTTCTAAGTGATTCCGACG
--
>JCVI_8184
GTCACATGGATGGATTGTTTGTTTTGTTTTGTTTTGGGATTTGGTAGACCACTGTAATAA
--
>JCVI_20515
TGGTGTACAAGCGTATGAACTGTACGGTAGTAGGCAAAAATCGAACGAACATGGTGTTGC
--
>JCVI_29853
CCGCAATGAGTAAAAAGAGTGTATGTTCTTTTATTACATGAGGAACCATAAAAGCTATCG
>JCVI_15665
TGCTCTCACCATTGGAGAATTTGGGGATTTGACACAGATTTGCTCCTGAGTGTCAAAAAA
--
>JCVI_24713
ACTAAACGCAGAGGGGCCTGATATCGATATAATACTTGCGGAAATTGATCTTCCCATGGC
--
>JCVI_41202
CAGAATTGACTGATGGTCCCAAAAGTGGCAATGCCTCTACCAAATCTAAGGTATCTGCTG
--
>JCVI_41023
GTTTTGAAGCGAATGTCTTCTTGTGTTAATCCTCCGGGTATCTTTCTATAAAAGTTTTTG
--
>JCVI_39467
ATGTTCCAAAACTTTCTTCACCCTTACCCGAAAGATTCAGAGAAACGTCTTCTTGCTATA
--
>JCVI_36336
TGTAAGCTATTGGTCATTTTGGAAAAGGGCAAAGTTATATAACACGAGATGGTGATTTGT
--
>JCVI_19790
CACCAAATTAATTCATTACCAAGGAAGATTAGAGGAAGAGAACATGAATGGGAACGGAAC
--
>JCVI_10157
AAACTGCTTCTTTGTATCCCGTAGGGTGGTGGTGATGTTCAGACGAGAACAAACATTTGG
>JCVI_39393
AAACCTCTTCTAAGGAGAAGAACGAGATCAGTAGCAATGGGGTTAAAGAGGAGAAAGCTA
--
>JCVI_19462
TTGGATTATGTGAAGGCAAAAGGAAACGAAGCTGGGAACAAAGTTGCCGAGTTTGTTGAG
--
>JCVI_10920
GATGAAGCAAGAGAAGCTTGTAAAGACTGGTGGATGAAAGAAGCTTTAGATGTTTTGGTT
--
>JCVI_36267
CATACTAGTTTCTGGACTAGGATTCCATTCTTTTTCTATATAGGATGTTTCTTCAGACAG
>JCVI_18860
CTTGTTCTTGAGGATTAATATCAGTCTGTGTCTTCTATCTATGGGTCATGTTTATCCTTT
--
>JCVI_29635
AGCAATTTTCCAAGGTGTTTGTAGAGGAGAAGAATACGTAGAAACACCAAGTTGGGATCA
--
>JCVI_20704
GTTCACTGTTCTTATGCTCTCTCGTTTTTGTTGTAAGTTGTAACCTTCCGTTTAAAAATG
--
>JCVI_28235
TTGGCCAATAATGAAACATATACATAAACAGAAAGAGAGCTTCAGATTACGTGACAGACA
--
>JCVI_32298
GCGACTAAGTTTTGTTTCCTTATCGTTAGTATGATCGTTTGGTACCACCTCGTTACTACT
--
>JCVI_13916
TATACCAGAGTTCCTCTTCTGCTAAGGGACACAATCCTGACCAAGACACAACTGATACAG
--
>JCVI_8715
GGGGAAAACTTTTGTATGAGATTATACTAATGTATGTACGGATGTGGTAAAAGCTTGTTC
--
>JCVI_19703
AAACCCCAGGATAAGAAGTCGAGGTGGATAACAAAGACATAGAGTTCATTTCGTTGACTA
--
>JCVI_39392
GAACCAACAAGTAGTGTTGTATCAACTGAACCAGAACATATTTTTGCCTATTAACGAAAC
--
>JCVI_38912
CTCTAGTTCTTCTTGTGATAGAGATCTGTTTTGTTGGGCTACTATATAGGGTAAATCAAT
--
>JCVI_28958
GTGTGTTTCATGTCCTACTTTTGTGTTCTTTGTGCTCCAGCTTTAGTTAATTTAAAGGTT
--
>JCVI_16689
GTTTTCAGACACAAACATGGAGGAGAAGTATTTTTTCTCACCAACGGTGTCGGAGACTGA
--
>JCVI_41022
GCGTGGAGAGCTATTCTCATATGGTTATGTATGTGCTTTGAGAATCTCTCTTTAATAAAA
>JCVI_20792
ATTGCAGGATCTAGTCCTTGTCCGTACTAATCATTTGTTCAATCTATATGCACTCTTAAT
--
>JCVI_28847
AGGAATCGGAATCGATCAGTCGTACACGAACAACCATAATCTCCTGGCGCAGAAAGATTT
--
>JCVI_1977
TCTGGCATCATAAAGAACGTGAAGAGAATCGTTTTTGTTTTTCTTTTTTGGTGTTGAGGA
--
>JCVI_10159
CAAACAAAAGTTGGTCTTTGCTGGTCTTGACTTGGACATGAAACCAAAGAAAGAGTTTGA
--
>JCVI_22584
CTTCTCCTCCGGTGATAAGTACGACTTTTACTATTCTGGGTTTTCCATTATTATTGTTAA
--
>JCVI_20751
TTTAGATCCTCGTTCCGACAGAACATTGTCTTTCTTGGAGAAAGTGGTTGACTTTGCGGA
--
>JCVI_6179
TTTTGACAATGCCTTCGAGTTCGGGTCGGATTCTAGTTTCCTTAACCAAATCCAAGCTCC
--
>JCVI_1975
GCAAAGTTTGGATTTATGGTTGAATCCTTGAAGCCCCGTATTACCATTCTGTTGAAGCGC
--
>JCVI_24436
TGAGTTCATCTCCTTGTTCGTTGATGACAGCTACGGAAAGGACTTAAGGGTATCGCAAAC
--
>JCVI_39398
AGATTTGATGATGCTTTAGAGGTTTGTAGGGAGATGGAGTCTGTGAAGATAAGCCACGAC
--
>JCVI_10151
AAGATATTCGGGGGAGGTTCGCCTCCTTTTTTAACATCAGATGAGTTTGGGGCTTTCTTC
--
>JCVI_10986
ACAAAAAAGAGTGAAGAATCCGACGACCTGCAAAAAACGATGATCTACGATGCTCCGCTG
--
>JCVI_39391
ACAGAGCGAAAGAGACTGTTTGATGAGGAAAGTGGAAGCGATGAGGATGAATCCATCAGT
--
>JCVI_35195
GATAGAGCGTATGGAGGTGGATGATAGATCGGTTCACACAATGTATAAACCGTTGGTTCA
--
>JCVI_7055
GTGGTGCTTGTTGTTAAACGCTCTTTGAATCAAGAACATATTTGAACTTAGCAGAAGCTA
--
>JCVI_20739
TATTCAAAAACAACAAAAAAGAGCTTCCCACACTCTCTCTCTAAAAGGTGTGCGCTATTA
--
>JCVI_12568
CTGGGACAGATCAATGAGGAATCGTCAGCGAATTTTGTAGTAGAAAATGCTATAAATACA
--
>JCVI_20760
GCTGGGTACAATTTGATTAGTTTCAGATGACATTTTCTCATCTGGTATGCAACTCAAAAT
--
>JCVI_7724
TCGTCAAAGATTTCATTATTGAAAAAATGGGTGACGGATACAATGATTTTGGGAGGGTAT
--
>JCVI_11390
ATGCGCTTGTCTTAAAGTTGGTTAGGTCTATGAGTGCTTCTTATAGTTTCCTTTCTCATA
--
>JCVI_39824
AGGTAATAGCTCTCAAGATACTGTCTCAGTTGGCTCCGTCTGATATTGCATCAGTGGGTT
--
>JCVI_26973
GACTTCGCATGTCAAGTACTCCAGATTGGTTCTCGTTAACAAAACTTAAGGAAAACTTCT
--
>JCVI_7974
CAGTAGTTTGAAAAATTGTAATGGGTTATGAAGATTTTAAACGGCTTGACATGGCCTTGT
--
>JCVI_17785
TTCCAGTTACTAGGAACAGAAACTGCAGTTAAGTTTGATGGTGTAATGACACTTTTGATG
--
>JCVI_7919
TAGCAAGACAGTGGTTCCTCTCAACACATGGGTCTTAATCTCCACCTTCAAACTATCCTA
--
>JCVI_10924
GAAGATATCAAAATGTTGGTCAAGAAATGGTTGGACATAATACAACGATGAGACTCTTGA
--
>JCVI_20748
CAAGAACAAAGACAGATGAATCTTGATACTTTCAGAGCGAAATAGAGCGAAAAGATGCTA
--
>JCVI_20702
TTGACTACATATTGCTAGCGAAGTTGGAGTTGGGTGCCTTCACATACGATGAGGATACGT
--
>JCVI_17962
AAGTTTTGTCTACTTCCAGCTGGGGATACTCCTCCTGCTGGCAGAATGGTTGAATTCAAT
--
>JCVI_20774
TTGATTCCATTGCTCCAAAACGAGAGAAGACGCATGGGGAGGTTGAGAGAAGGATTGTTT
--
>JCVI_20744
ATACTTGGGTTAGTCAGTCTGGAAAGAATGGTATGCGTCGTGATTGGCTAGTTCGGGATT
--
>JCVI_10927
GTTTGCATCCTCGCTCATGGAACTTATTTATAATGGGATGACCAGTTGGGATTTGACAAA
--
>JCVI_19784
AGAACTTGGTTTGGGAAGCTTTGAATACCCATGGTTAAAATCAAACAAAGAGCTTTTGTT
--
>JCVI_10993
GGGTCAAACCTATAACTAGACTTTGCTTAGAGGAACAGATACTTGTTCAAGAGCTTTTTT
--
>JCVI_8713
CCAATTTTCTACTTATTTATTTTGAAATACCTCTCATGGTATTTGTTTTAGTGAATTTTG
--
>JCVI_27649
AGTCACTGCAAGAAGGATATTAAGCTCATTGTTGTATTCACATGCACAAAAGCTTAGGTT
--
>JCVI_8187
AGAAATGTTCATGACTTTTGGGATCAGATACGTATACGCTTGCACTAATGTTGCATGTAC
--
>JCVI_1256
GTTACTTCTACGTTGACGATTGTGATAGCGCTCGTTTCCTCTGGAAGACAATCCCTACAA
--
>JCVI_19720
GACAATGTTAGCAAGGAAGGGAACGCCTCTTCTAATTGATATCAAATTATCCTTTGTTTT
--
>JCVI_4571
GTGGAGAATTTGAATCTCAAGTTGGAACTTGGAAGACCTGTTTGTTGATTTGTTTTTTCT
--
>JCVI_12779
GTGTATCCCTGCGGAGATTTTGAATTATCATTTTGAAACTTGGAGATAAAACCTTTCTTG
--
>JCVI_19782
CAGACCTTCTTGGTTGGATTAAGAAACCATTTTCCAATGTTTTTCAGTACATCATACGTT
--
>JCVI_25588
CTAGTGATTACTAAGCTATTTAGCAGAACGCGTCGGTTAAGTGGTAGTGCGAAACTATAT
--
>JCVI_19733
GCCTCTTCTGAAAGATTGATTCTGACGACGAACTCCGATTCAAGATCGAGTCTTTCATTG
--
>JCVI_19796
CGCAGAAAAGTGATTGTTAATACGGTTCTATATCATGTAATGTCTAAAGTGGAATGTGTG
--
>JCVI_41026
ACTGTATCGTATAACTATATATACCTATGTTTACGCGGGGTATATACCGAAACCACTTTC
--
>JCVI_8185
ATCTCACGACTGTGATTGAAGCACAAAGATCCTTTTGATGAGTATTTGGAGTTTATAACT
--
>JCVI_8284
TTATTCTTTAGTCCTCTCTACGGCTCGTAATCATATCTCCGGATGGATTCACAAACACTT
>JCVI_33910
TTGCAGCTGAGCTCGAAGCTGAATAGAAGAAACAAAATCACAATAAATCTAAAAGCTCTT
--
>JCVI_17963
TGGATTCATCAGTCTGGATCGAGCTTATCGATCGATTTGGGGTTTCGGTTTGTTGCTTTG
--
>JCVI_16709
GTCCCCAGAGGAGTTATATACTGTGAAAATCTTGAAAGTTATGTATGGATTAGATTCCAT
--
>JCVI_2884
GTAAAAGCGAACAAACACTGTGTTGATGGCGTTAGTCAAATATACATTCGTTTCCTTTGC
--
>JCVI_29969
CAGCAGCGCAGAAGAGGTCACCAAAAAACAAAGCAAAGAAAACAATCACCTGGACGAACA
--
>JCVI_21000
TTTGATTTGCTTCTAAGCGAAGCTGTTGAAGCTGATTGAAAATCTTGAATTGGAGTTGGT
--
>JCVI_19772
CGTAAACCTTTATTTGCTTCCATCGGGAAATTCATTTCCTCTTCTGCTGCACTGTGTAAC
--
>JCVI_29634
GTCTCTCAGAAAAGGTGGTTGTTGTTTTTCTTTTGCATTTACTATTGTCTTCACGGTTTT
--
>JCVI_8180
GTTTGATTGTTTCCAACTTTCCATTGGCAATAAAGCTCAACATGAATTTGAGAGTTTCGT
--
>JCVI_32299
CCAAGCTTGCACAGAAATGTAATCACATGAAATGAAAGATTTCCCCTTGTAGTATTTGTA
--
>JCVI_20706
CACGGCTGAGTATGGATCGATTGTTACAGCTTCTTTCGACCATCGATCATATATATTTAT
--
>JCVI_818
ATTCGTTGGTTACAGGAACAACGGTAACAACCACAACCACTGAGTCAACTCGGTCTGTAA
--
>JCVI_8281
GCCCTACGGGCGGATTAGTCACTAAAACATAACTATATCATTAATGTTAGTGAATATTTC
--
>JCVI_28986
AAAGCTCTTGAAGATTGCTGCAGAGAGATGGATGCTGGTTTTGTGGACCATGGTTACGTT
--
>JCVI_20726
GATTGCCCAATGAACCGAGCTTTACCTGAGTTTCATATACTAATTTTTAGTTTTGGTTTG
--
>JCVI_32766
TCTTTCATACAGAAACAGCAACAACCTCCTCCTCTAATCGATTATTACAATAATGCCACT
--
>JCVI_12875
ACTCAGCTTGGAAAAACTGATAAGGCCCTTGAGTACATGCGGAAGGCCACAAAACTTGAT
--
>JCVI_10150
TTGACGAAGAAGTTTGTAAAGTCGGCAGAGGACATGTGCAAGTCCAAAGAGAATGAGATC
--
>JCVI_10946
CATTGGACTCAAGACAGTCAAAGGAACCAAAAAACTAAACCGGAACCCAACAACCAACAA
--
>JCVI_18862
CTTTTTGTGGCTGGGTCGCATTTTGATGATACTCTGCTATCCTATCGCTTACCCTATAGG
--
>JCVI_29638
CTCAGTAACAAAGTACTGTCTTTGTCCTAATGGGTCGCGAATCTGTGGTTGCTGTGTCTT
--
>JCVI_35110
ATGCAATGGCCTCAATACGCTGATCTGCAAGTCAATGGTGTACCTTTACGTGCTATTAAC
--
>JCVI_36868
TTGGTGTTCTTTAGTAATGTTTCAAGCCATCTTTTAGTTCATTGGCTTTAGGGATTTTGC
--
>JCVI_20714
GATATCTTCTTCACGTCGAGCTCTACTAACAGGAATGGATTCGACGATTTCGATGTCTTT
--
>JCVI_37717
CAAGAAAGGCATCAGAAGAAGAAAACTTAACAAGCTTTGAAGAAGACGACGTTTACACAG
--
>JCVI_20722
ATTTTTTAAAAAGCCCCCCTCCCTTTTAAATATTTTGGCCCCATAGGGAACCTTGGGTGG
--
>JCVI_20732
GAACAGCTTCTCTCAGAAAAAGTCGCAGATACTCACAAGTATCTTTCATAGCTGATGAAG
--
>JCVI_20735
GCATTTGCCTTTCGAGGATTCTAATCTCCTGACGCTGTATAACAAGATAACAGCTGCTGA
--
>JCVI_11002
GCATGCGTGCTTCAAGTTTCGAACTTTTGTTGCTTGAGGATAAGCAACAATAATCTAAAG
--
>JCVI_27093
GGCAGTTGCATTTTTGAAATGGGTTTGTGTTTTGCTACGTGTTTGGTTTGTTCAACTTTC
>JCVI_8837
ATAGTCCTTCAGAAAAGGATTTCCTGGAAGACCTATGGGATCGGACACAGTCTCTAGCTT
--
>JCVI_41386
CTCTTTGAATCGTCAGTATTCAAATGGTTACCATGAGTACCAAAACAGATGGGCTTATAA
--
>JCVI_20627
GGTTTGGAGTAGACAGAGATACACCTTGGATAATTAACATTCTGCTTCATTTTGACAAAA
--
>JCVI_36021
GCCTTTTTTATAAAGCATCCAACCTTTCTTTACTCAGAACCGCGTTTACTGTTTTTGAAA
--
>JCVI_20755
AGCTATGTTGGACATACTGAGAACGTTGAGCTTGTTTGTGTTAACTCCTCGGTTGGATGT
--
>JCVI_36260
CCAAGGGGCCGTTTGGAAAGTGGTGAATTAAGGAAAAAGTTAATTAAGAGAATCATTGAG
--
>JCVI_17964
GTATTGATGGAGAAAGAAGAATCTTGATGGGAAGTGGGAGTATGGTTATATCATGCATTG
--
>JCVI_30431
GCACAGACACACAAAGAGTAAGTAAGATTGTTCCATCTCCTCTGTATTGATAATTATTGT
--
>JCVI_19745
AACTATTTTAGATCGAGAGGAAGCATGAGCGAACACGGGGGACCATCATCATCTAGACAT
--
>JCVI_5140
TTCCTGATCCTTACGCGATTGAAATCGATAATCCAGAGGAAACACCTGACGGGTATGAGT
--
>JCVI_10962
GAGGTCTAAAAGTATGTTTCAAGTATTTGGAATTAAGTTGGTGGGTACACTTGTTTTCCA
--
>JCVI_19707
TTTCCCTTGCGAACAGTTTAGCCAAGAATGGATCTTCTCCATGAGATTAGATTATGAATA
--
>JCVI_8285
TAAAGATTGTCGTACTATTGTATCTACATAACGATCCCATAATGGCGTATCTTTAGGAGC
--
>JCVI_4453
TCCTTGAACTTCAAGGAACTCAAAAACCTCGAAGGACGTCTTGAAAAAGGAATCAGCCGT
--
>JCVI_34607
GAAGATAATAAACGGTGTGCTCCCTTCTGTAAATGTAATAAAATCATTTGCATACTGAGG
--
>JCVI_19764
TCCCAAGAGGAGAATGAGAGCAAAGAAACCGAGAACAAGGAGAAAGTTGAGGCTTCTTCA
--
>JCVI_20738
CTTACTCAGCTCCGAGTCCTCTGAATAATCGAAAACCGGATCACTTTTAAGAATACTAGG
--
>JCVI_30209
GGCTTTACTGAACATGTAATTCATGTGTTTAAGGCATATTTGTTAACTTCTGGCGCAATT
--
>JCVI_10919
TCGGCTCAAGCTTACAACGCCGACAAAACAAAGGAAACAAAATCAAACAAACAAAATAAC
--
>JCVI_12569
GACCTCTTCTTTTAGCAATACTTGCGTTTGTGTTACAAAACCATCCGGCTTTCTTATTTA
--
>JCVI_2062
GTCTACGTATGTTCTTCCTGATGGTGTCACACATACCAAAGGTTATGTCAAAGATCCTCA
--
>JCVI_12589
CTGGTTGTATGCACGTGGTGTGTGTTTGGTATATGCTTTGTATTTGAATGTTTGATGTTG
--
>JCVI_12260
TTACATGCACTGAACATCTTCTATTTACGTTGTTGCTTCTTTAGTATCTTGCGTGACCTT
--
>JCVI_30430
TGGTCTCAGAGGGATGCGGAACAAAGAGGGATTAAGAAGGGTTATGAAGCTATAGCATTG
--
>JCVI_28848
GCACAGGAGGCGGTTACATTGGACTTAATACAAAATCTCTTCTTGACCTGCGCAGTTGTT
--
>JCVI_27811
GAAAAAGAGACCCACATCCACACCCAAAAATACTAACTATCAGCTTAATAGCAGGAGCCC
--
>JCVI_2072
GGATCTATGTTTTGTGTCTCTGTGGCAATTTGAACTCTGGAATTTATGAGATCATGACGT
--
>JCVI_10943
GACTCATGAAGACCCATTTTTCCTAGTTTAACCATAGTCTATATTACTGTCACATGCTTT
--
>JCVI_36266
AGAAGGCAATTACTAAAGTGACCTTGAACTTTCGCTTATACGCCTCGTATGATTAAAGGG
--
>JCVI_30434
TGGAGTTGGATATTCAGAGACAATCTCAATCCTTTCACGACAAATTTGGTCATCATGACG
--
>JCVI_30416
TGGAGTTAATTCTTCTAATCAAGCCTATAACTATGGAATGGGTCGGGCTACTGGCAGAGA
--
>JCVI_25974
ATGTTTTGGAGGGAACAAGGAAGATTCAAGATTGGGATTTGGTAGGGAGATACCAAAGGA
--
>JCVI_35627
TTCTAACTCCACAAATGATTGGAGGGATAAGTGGCGAGGGAATGAGCTCAGGGATTAAGT
--
>JCVI_11001
AACTAGCAATTGGGGGGCCAATGATTTTTCTTTTGGAATTACACGTTGTATAGTAACGTC
--
>JCVI_39231
CTCCTCTGTTGGAGGATAACACTTTTATGTTTGAATGAATGAATGCATTGTTGTTTGACC
--
>JCVI_20776
TTCGAATCATCTATTGGGCTTAATGTCTTAGTTCCGACCTGATATTTTGCGTTATAGATG
--
>JCVI_19706
TGAGCAGTATGTCCATGTTTTCGAAATGCAGAATACGTAACAATTGTAGATTGCGTTATT
--
>JCVI_20746
ATTCCATCCACGAGACTGTGAGCAGTAAGTACTTCTCTCCTTGAACCAGTTAATCACACG
--
>JCVI_15666
ATCTTTCAAAACCATGATAGAGATCAACAAAGGCTATACCCGACTCCGACCCTATGAGAG
--
>JCVI_32294
ATGAAGAACAAACGAAAGAAATTATGGACGAGGATGGCTGGCTACACACGGGAGATATCG
--
>JCVI_26629
TAACCGAGTTCATCGAGAAGCAGCTCATAGACTACGCAAAGAACAGCAAGAAAGTCGTTG
--
>JCVI_19738
TGAATGCTGATAAAAGACCTGGGGCTTATATAGCGTTGTCCAATGTTTTGGCTTCTGCTG
--
>JCVI_19751
ATACTTGACGCTTCGGAAGTGTGGAGTGCATATAAAGACCAAAAGCACGATCTCTTCCTC
--
>JCVI_19704
AAGAATAGTTAGAGAACTCCCTGAGGAACTCTCTTGGAGCACAAGAGAGTATTACGGCAC
--
>JCVI_10959
GTTTGTAGTTACTAATGAGAGTTGTTGTGGATTAAATGAATAGAGAGAGAGAAGGTTGAC
--
>JCVI_27110
ATCTACACATCCTGGATCTTCAATCTCAAGGTACCTGTTTAGCTTCCATGGCGAAAACTC
--
>JCVI_10953
CTCCTGTTTTAAGTTGCTACTTGGATTGCACTTGATGTTTTCTCTGTCTACAAATGAATT
--
>JCVI_23287
CATCCTCTTGTGGGTCTGACCATTACCGAAGCCACCAAACTATTATTGTTTTTGTCTAGA
--
>JCVI_27641
GGTCGGAAAGGTGAATATTTTTGAACGAATTGTAATGATTTTGTCATGGTTCAGCTAGTT
--
>JCVI_29012
CTACAAAGGTAACCAATCCGCGATGGGTTTATTCGGTAAGCACTCACCGATCTATTTACC
--
>JCVI_6280
TTGAGATATTTAGAGGAGTGTTTGGTTCTTTGGATAACAATATCCTAAACAGAACATGGC
--
>JCVI_20784
GAAAAGAAAAAAGAGGGGCGGGAGGTTTCTTTTTCCAACTCATTCTTCTTCGTCGTCTCT
--
>JCVI_1971
GGGGAGAAGGCTGTTACTTGTGGTGTCACAAACGTAGAAAGTATTGAAGAACTGAGCTTT
--
>JCVI_20783
TTAGAGATCAACAACACTCGAAAACTCCGAGTTTGATATTTGAGCATTGGATTACTGCCA
--
>JCVI_3020
TTCTAAGCCGGGAAATGCCCAGTCTCACGATAGGAATGAGACAATGAATCAAAGAGATGC
--
>JCVI_10989
CTCGCTGCGAGCAAAGAGCAAAAGGAATGTTAAAACAAGATTAGCTTATTGGATTGTGTT
--
>JCVI_26452
GATCCAAGAATGTTCACGTTCTTTAATATCCCACCACATCCGATGATGTTTCCTCCTGCT
--
>JCVI_15300
ATATTAACTGGACATCAAGACAATGCTGAATACGCTCTTGCAATGTGCCCAACCGAACCC
--
>JCVI_19798
TTCTCTTAGAATCGACGACAACCTTTCTCCTGTCTCTCTTGATTCCGTTGTTATCGCCGA
--
>JCVI_10906
GGTTCTCTTCATTCAAACATGCAGCCACAGGTTTCTCCTTCAAACAACAGGTCTCCTAAT
--
>JCVI_18407
TTTTGTCTGCCATGTTTTTATTCGAAATTTCCAGAGCAGTGAACTGCTTATCTATGTAAC
--
>JCVI_33716
AGTCGACCTAAGTGTCCTTGATCCGCTTATATATGGTTTATGTAACTTTGTATGAAAAGA
--
>JCVI_10153
ATGCTTCCTTCCACAAAAACAGTTTCTTATGATGAAAGCAAACATGTTGAATCCACCAAT
--
>JCVI_23251
GCATGGTGAGTTTGTTGATATTAGATGGTTATCGTGCAGGTTTTATGTTGTATAAAGCTA
--
>JCVI_36499
TTATCGTATTGCAATTGAATGTTGCCATGAGAAACATAATGAAGTAACGACCAAACAGCC
--
>JCVI_10956
GTGTGTTAAATCTGTTTAGAGGGGTTCCCTTTTTTGTTTAATGTGTCCAATTTGGAAATC
--
>JCVI_10964
TTGAAGGGGAAGCCCTCTTGGAGCCCAAGGGTTTCAAGGGGAAAAATATTATTGTTTTTT
--
>JCVI_10990
CAAAATTATCAACGTCTTTGACCTTTCTATCTGACGGTGAATAATCTTTTGAGTTTGTGC
--
>JCVI_6717
CGTATTCTGCTTTGGTTTTTGGTTTGGCTTTTGGTTAGACTTTAAAAAGTCAAAATGGTG
--
>JCVI_14003
AGAAGGCATATTTGTATTCAGGAAGCTGGAACTAGGTTGTCTCTGTTATTGTTTTTGTGT
--
>JCVI_10923
TGTTTTGTGTGAAAGGTCTGAGAGAGTAAGAGAAAGATATTATTATTGCTTATCTCACCC
--
>JCVI_10156
ATCGGTGTGCAGCTTGTTTGGTCAAATATGCATGGAGGAGATTGTCTTTAAAATTTGTTT
--
>JCVI_23040
TGCAAATCCATATATGATGCAGCAGAACAAGTTCGGATCCATGGCCTCTTATCCTCCTGT
--
>JCVI_7057
CTCATGAAGATTTCAGATGTGTGGACAACTCAGTACAACAAAACATAACGCGTTGGGGGG
--
>JCVI_31021
AAGCCCATCCTATCAAGTCCACTGAACAATGCAGCATCAGTAAAGTAATAGCCCAAAAAA
--
>JCVI_10954
TCTGTGAAAGATTGAAGAGAGGGAACAGAGGAAGGAGAGAGAAATCTTCATTCTTGTACC
--
>JCVI_28845
GGTGAAGAGCTGGTATCAATAGGCTTAAAATATTGTGTGTGTTCATCGTTTAACTATTGT
--
>JCVI_32291
AAATGAAGGAAAACGTGGTAAAACCAAAGTCAAAACAACAACCCCGCAAAAAACAACCCC
--
>JCVI_10988
TAGCTCTGAACTGTTATATGGTCTTTGGATTTTCAAATGCTCTTGCTTCAGTACTTTTTG
--
>JCVI_31995
AACAGGGCAAAAGGTTTGTTATCAAGGTGGACAAAGTTATTTGCGAAAATACAAGCTATG
--
>JCVI_19794
AAAGCTTTAGATCCAAAGATCTAAAAGAGAGTTTCTCATCTCAATCTCTGTGAAAGATCC
--
>JCVI_20799
CCAAGTTTTATGATGTGTTGCTTCTCGTGATGGATGAGTAAAAAAGGAAATGAAAAAACG
--
>JCVI_10952
GCAGGAACGTTCTATAATATCGGTTCATGGTGCAACTATGTGTATTTCTTTTCTTTAAGT
--
>JCVI_39841
GTAGCTCGAGCTAGTTAGTTCTTCTTTTCAAAGCTTTTCAATAAATGGAAGGGATAATGT
--
>JCVI_20770
GCCTAGAGACCCCTACTGTTTTGTTGTTATTCAGCTCTTTTTCAAAAACCTTTGAAAAAA
--
>JCVI_12562
GCTGAAACAGATCAATAATGAACTGGTGTCTCTTACCTTTGTGATTCCATTAAAAGGATA
--
>JCVI_19737
CACACGTGACAAATTGTCCATTTGTTGTTGTCTGATTATAAACTACGCTTCTTTTTGATG
--
>JCVI_3939
GTGGTGGGGATTCAATTAAATCATTTACAGATGTGGTTTTAAGTTTGCTTAACTGTTGTG
--
>JCVI_35181
AAGTCCTCTTCAGGGGAATCATGTGCTTTTCTTCCCCCTTTTGGTATATTCTAAATTCTT
--
>JCVI_20764
CTGATATTCAAGAGTCGAGATCTGCGAGACCCAAACAATCACCAGCTATCAATGGTAGAG
--
>JCVI_31026
CTGCACCAGATGATCCTGATTCTGAAGGAATGGATGAAGACTGTTCTGATGATGAAGATG
--
>JCVI_32765
GGTGAACAAAACAAACCTAACAAGAAACAAAGGAAGGCCTGAACCTGGAACTGGAAAAAC
--
>JCVI_10936
TGGGAGTCTTATTGATTCCGTGCTTGGAGCAACCATTCAGTTTAGTGGCTTCTGTTCTGT
--
>JCVI_28760
CTTTATTGGCCGAGGCCGATAATCTGAGGGTAGATACGTTGGCCAAAATCAAAGAGATTC
--
>JCVI_29636
GTGAGCTTACTCAGATGAAATCCCTCTGCGATAACATCTTCAGCCTCATGTCCAACTTCT
--
>JCVI_26291
CAATTATGCCAGATGTGTGAACCAGATCTTACAAGGACTGACTACCTTGCAGTTATGGCT
--
>JCVI_19725
ATTGTCTTCTTAGAGGGGTTAATGGACCATTCTTATTTTTAGATGAAAATCTTGGTGCAC
--
>JCVI_25960
GGTTTAGGCAGATATGGTTTTAACTCTGTGTAAAGTTTGTGTTTTATTTGTCTGTAGGAG
--
>JCVI_11005
TTCTGGTTATTACAACAATCTAGGAGGCTCTGTTGGTGGTCGGTTTAGTCCTGTTATTGG
--
>JCVI_20745
TCTCAGTGTTGTTTTAGAGTTCGGATACGTTTCATTTCACTGTACTGAAGTTTTCTGTAT
--
>JCVI_13918
CGCTCATAAGGCCAAACTCATAAAACCTTTCAAGGAGTTTTAGTTTTCATCTACTTGTTT
--
>JCVI_19795
ACCAATTTATGTGCCTGGCCTGGTTTTTGACTCAAGTGAAGGATGTGTTACCGTCTGTAT
--
>JCVI_40510
CCATCTCCTTGATCGTTTTTGAATTGTGGAGTAAAACGTAACAACAATAATGGAAGTGAA
--
>JCVI_8293
CATCTGATGGAGCAGAGTTAGAAGAAACTAAAGCCCTTTAAATCTGCAATTTTCTTCTAT
--
>JCVI_42224
ATGGCTCAGGACGATCCTATCAAGGAAGAATCTCCTCTGCCTTCAACCTCGGCCACTCCA
--
>JCVI_8714
TATAAAGAAGCTGTTTCTGTCGAGATCAAGCTCATAGATGGTCACGATTCTCTTGCCTCT
--
>JCVI_19726
CAAAAAAGACAAGAAGCATAACATCTTCGCGGCGGATAACACCGCAGGAAACAAAACACA
--
>JCVI_8397
GTAGGATACTCGAGCAGCAAGCTTGCCCCGATTATGTTTAGTAGCGTTCTTTTCAAAAGC
--
>JCVI_6111
CCAGCATGAGTGATGAAGATAACGGGAATGATGATAATGGGAGTAATGGATTGAGTAACG
--
>JCVI_10926
GATGCAGTCCATCCAACACAAAGAATGTATCAAATCATTGTTAAAAAAGCAATTGCATCC
--
>JCVI_19715
ATTGCCTAGTGTCTGCTTTCCTATCGTTAACTCCATTATTTCCTCGCTGAAAAGGATGTG
--
>JCVI_15663
AAGTAAGTTATGTCGATTGGTAATGATAGTGGTCTCTCTAACAACTGGCTGCACATGAAA
--
>JCVI_19780
GACTACATCATGTTGCAGTTCTTGAACATTGATGGCATCAGAACCATCGGGAGTGTTCTT
--
>JCVI_16299
GATGATTACACTGTTCTCGCGAATTCAAACTACTCTAGGTTTGTTTATTAACTCTGATTG
--
>JCVI_19705
GTTGATACAGCGACCAAATGACAAGGTACTAGCGATGGTACAAGAGAAGAAGATGGCACT
--
>JCVI_10948
AGGCCTACTTAGATCTGCAGCAAACCATTAGTGTCAGTATAAGAGAGAAAGTGTTTGATT
--
>JCVI_10985
ATTCAGACCCTTGAAAGTCCGAGTGGTCCTTACCGGTTAAACAGTCGATTTCTTTTACGG
--
>JCVI_12566
GACATCGATCTTCTTCTGATATTGGCTAATCCAGCCACACATGTCAACTACTTCTGTCGC
>JCVI_30200
CATGCAGTGTGCAATGTACTTGAAAGGTGTGGTTTGAACAAACAAATTCAAGAAAAGAAA
--
>JCVI_19779
GGGGCAGTCTGCCTTCATCTTATCTTAGTAAAGAACATACAATCCTCTTATATATTACAA
--
>JCVI_24424
CACAGTGAAACTAAAGAAGCAGATATAGAGTAGTAGCCAAGGGTTACACATAGAACTAAC
--
>JCVI_10987
CAAGAGCTGCTTAAAAAAGAAGTCGCTTTTGTTTCTTTCTTCCTTTTGTCAAGACTAGTT
--
>JCVI_13917
CAAGTTTTCTCTCTACGGATACTTTCCTTAGAGCAGCAACGTTACTCAAGGACCAGGTTG
--
>JCVI_31267
AAGGATGAGTTCATCGAATGGTCACACAAAAATGAGAAGCTTATATTCTTCTCTTTTTCG
--
>JCVI_31024
GTAGCCGTTGGATGTAAAGTAAATGGAGGGTTCAGATTAATTACTCAACATGCAATGATT
--
>JCVI_10154
AACCAGATTGGAATCTCACCTAGACAAGTGAAAATCTTTACTTTACCATAGTGTAGTTGA
--
>JCVI_3229
AGGTTCCTTATGAGTTTGGCTACGGTTCCATGTAACAGTGTTTGCACCTTTGTGTTTTTT
--
>JCVI_19731
GTTAACTTTTCTACTTTTGACGGGTTTATTGACTGCACGTTGACTTCACGCCGTCAGTTT
--
>JCVI_10293
GATTTTCAGATTATCAGCTGCTTACAGATCAAGGTTCTATCCAATAAAGGAAGGAGGGAG
--
>JCVI_13912
GAGCGAAAGAAAAACAGCGGATTTCTTTATCTTCCGTTCTTCGTTGACAATGTCGGGAAA
--
>JCVI_10994
GTTAGGGGTCTTATTATGGATGTTGTGTAGAGATAAGAGTTGAGTGTGGGGATCTTTTTT
--
>JCVI_8282
TCTTCGACGAAAAAAGATCCGGCGAAAATAGGCGGAAAACAGGAGTTTCGAACATGTTCC
--
>JCVI_19760
CTTTGATGTGTTCCCAATCTGTTCTATTGGTACTTTGTGCTTGCTTAGAATCTTACAAAC
--
>JCVI_17961
AAGGAGAAATGTAGCAGCTTGCTTTTTGTATGTATGTAACCGTAAAAACTAAAACGAGAG
--
>JCVI_18865
TACAGTGTCAAGCTTGGATTCTATGGGAGGAAAAGAAAATGGTGAAGAGAAGGAACCAGA
--
>JCVI_12564
TTCATAGATGATTCCGACTCTCTTACAATTGAGGCTCAAGTTCAGGTGATCAGGGAAAGG
--
>JCVI_6715
TATGCTTCTCAAGTTCCTAGGGAACTTGAAGAACCTAACAGAATCCCACACAGCACAGTC
--
>JCVI_7978
CTTTCTCTAAGGTGAAAAATACAGTATCGGACAAAAATATGTGATGATCAAGCCATGGTA
--
>JCVI_7059
GGAACCCTTATCGTCAATGTGTCTAATTAAAATGAAATGAAAGAATCTCGTTTGGTAAGC
--
>JCVI_41025
CCTTTAAGGTCAAAAGTGTTTCAGCTATTCTTTTCCTTGCCTTCTAGAGGGCTGTCACAG
--
>JCVI_2781
ATGGTATGGGGATGACTGTGCCAACATCATCTGATGTAGCCAATGGAGTCACTCTTTCAT
--
>JCVI_20734
ACTTTCTCATTGTCATGCATGTTTGGTTAAGACTTCATCAACTATACCAATCAAATCGGT
--
>JCVI_6431
GCAGATTCATCACCATGCAATGGAAAATGCAATGCGAGATGTTCAAAGGCCGGAAGACAA
--
>JCVI_7979
CAAACTCTATACGTGCTCCTCGTGTGTGTTAGCCGAAAAGTTAGAAACACTTACAGAGTT
--
>JCVI_12560
CAAAAACAACAGTCTATACAGTGTCATATGTGACCCATATGTGTGAGATTGTGTGTAAAA
--
>JCVI_18763
GGTGGACCTAAATGCCCTTGATTTATCCTCTTAATGCATAACCTCCATATAGTTTGTTAA
--
>JCVI_11749
CATTCACATGCCAAGGATCAGTTTTAAATATTGGGTTATTTGGGTTGAGCCTTGTTTATT
--
>JCVI_28244
GATGATGATGAACGGCAGAGCTACTGCTTGACTTAACGGCGAGGAATCGTTTCCTTTTTT
--
>JCVI_7058
CATAAGTGGGGATCAATGGAGCTATAAACATATTCTCCTCTAGAGGCATCAACCCACAAA
--
>JCVI_19732
GAGAAGAAAGTGTTGAAGCATTGTGGTGTTTTCAAGAAGCATAGGCTTGCTGTGCTCTGC
--
>JCVI_41020
AAACAACCATCATATCTCCTCTTGCTCTTGTGGGTTTTGCTCCACAACCTTCAACGAGTT
--
>JCVI_19700
AAGCTTAACAATGGTGTAAGTGACAACAGCAACGAGAGAGAAGAGAGTTTGTCAGGCAGC
--
>JCVI_8716
CACCCACCGTTTTCGCAATTTAGATTAAAGAAAAACCCATAATACAACCCAAGAATTTCA
--
>JCVI_19792
AACAATATGGTAAAATGCACATAGTGGGAACCCACACAAACAACCAACTACGCAGCGCAC
--
>JCVI_31027
GCTGGTTACTGCTCAAAATGTATGTACTTTTATTCCTCATGATTTGTAAAGTAGGAAGTG
--
>JCVI_27646
CTTTTGCATTGTTCATTCAATATTCTTAAAGGTTCTAGCTTTAAATAGACCGGGTGTGTC
--
>JCVI_8711
CCTAAAGTTGGGTTTTGAAAAAGTTGGGGAAGATGATGGGTTGATGAAAATCTTGGGATT
--
>JCVI_27816
TAAAGACAGGCTGTACTTAGTGATCGATGAACTCTGGATTTTTTGAGTTGAAAATGTGTG
--
>JCVI_20721
TCTGAGAGAGGAACGAGAACTGTTCCTGAGAGTAGTAACAGAGAGGAGGTTGTTGAGAAT
--
>JCVI_10944
TGTCATTATCGTCCTCAGGAATCCCAAGTGAGAGAGAGAGAGCAGCTTGTCATCTTTTTT
--
>JCVI_10907
AGACACACACCGGACTCAACGCAAACCACAAACAAGGAAAAAGAGAACAACAGAAAAACA
--
>JCVI_19709
AAGAGAGTGAAACGTTACGTGGAAGTAATCAGGTTCTGCGACGCTGCAAAACGCAAGAAA
--
>JCVI_10969
TTTTAGAAAAATATCCACATCTTTCTCCCCAAGAATGGGCGTTTTGCCTTACAGTGTTCC
--
>JCVI_10991
TAAAAAACTCAAGCTCGCCCATTTGACACTTTTGTGCTGAATTGAAAATTTAACATTCCG
--
>JCVI_29204
TACCATAATGTTCTATATAGGGGTTGGACTATTTGGCCTAATCACATCAATATATCCACT
--
>JCVI_8624
AGCATTGTCAAAACCAACAGTTAAATCTGGAACCTTCTTCGTGCGTGAACGGGGTTAAGG
--
>JCVI_12021
AATCATCGCCCTCACTCTCGCATCTACTGATTGATGAACAATAAACAGCTACTTGCCTAA
--
>JCVI_7051
GACCAAAAACACGTGTATATAAAACATATAACAGCTTCCTTCACAACATATGATGCGCTA
--
>JCVI_20628
GAATAACATATGGTGACTACACATGTAAGGATCCAAACCTTATAATGCTTACATGCAATG
--
>JCVI_20715
CACCACCAGCACCACCAAAATCTAAGATCTGAGTTTTTCATCTTGAATGAACGAATTAAA
--
>JCVI_20750
TATCATGTTCGAAAAAAGGTTCGAAAGGGAGGATGATCCCCTGTTCCTAAGGCTTAAGGC
--
>JCVI_12561
ATTCATCAGACAAGGTTGTGGACAACCTGATGGACTATGGATACTTATTACCTCCCCCTC
--
>JCVI_34866
AGATATGAAAAACTCCAAAGGCGGACCCAAGTGTCCCTGAACATGTTTTTGAAGATCATC
--
>JCVI_10914
TGGTCTCTGTTGTCTTCTGCATTGTGTATCATGAAACATTTGATGCACTTCTCTTATTGT
--
>JCVI_1090
AAGAGTGGTATAGATGATGAAACTACGCCGCTTTGCTCTTTGCTCTCCTAATCCCAAAAC
--
>JCVI_37958
GGTTCTTGAGATCTTCTTCTTCTTCTTCAATCGTCTTCAAGCTCGGAGGTTCTTTAGTCT
--
>JCVI_1092
GAACTGTTAAGCTTTTGACATTTCCCATGAATGATGAATATCTAAATGAAGAGGAAGGAC
--
>JCVI_27647
GGCAGACATTGCATGGTCAGAGACAGTTTATTTCACTTTTCTAACACATGAATCTTTTAG
--
>JCVI_40662
GGTGACACTTTTGTGTATACACAAAAGCTTTCGGGCTTTGTTGTCGAGTTTTTAGATAAG
--
>JCVI_19774
ACGGCTAGTATCATCATTATCCACACCATGCTCATTACTTTCCCCATTTTTCTTGTGTAT
--
>JCVI_20708
AAAGAGATTCGTCTGGATTTGTTGTTCGGATCTTTCCCCCTCCTTTAATTTTTGGGGGGC
--
>JCVI_20795
AATCTCAGGTGAGAGATGGCATGTTGGGGAAGCAATATCGGATGGAATTTGCATCTCTGT
--
>JCVI_8395
CTATCATCCCTGTCTTGATTGGAAAGGGAGGGCTGATAATAAGCGATTCTTTGAACCAAC
--
>JCVI_1886
TATAGATCCTAAGAACTCACTCTTAAGCAACTCTTGCGTGGGCGACATTAACTGCAGCCT
--
>JCVI_20777
CTCATGGTCAGTTTCTATGTTTTTATTACGCTATACGGTAATTTTAGCTACCAAGGTAGT
--
>JCVI_37952
AACTTCATCTTGGTGACATCCTTGGGGACAAACAAATTTGGATTCCCTGCTGCCATTCTC
--
>JCVI_31022
TGTTGCTCACTCAAAGGCCTATGACTACATCCACGCGAAAACCTCCTTGGAAAAACCTTT
--
>JCVI_11324
GTGTTTCTGCTGCTACTCTTGCGGCAAAGTTTCTGAGATTCTTGGATGTTGGAAGAAGCA
--
>JCVI_10913
ATTGGGGCGAAATAACGACGTGTCCTTCGTTGTAGCTCTTGCTTCCTCTTGTTAGTACTT
--
>JCVI_31599
AAGTAAAGGGCTTTGACATTGGTACTGGCGCTAATAGCATTTATCCTCTCCTCGGTGCTT
--
>JCVI_3276
GGGAAGTTTGCATTATTGGAACATTTCCATGCAAGGAAAGTACTTTTGGTATCAAATAGT
--
>JCVI_11923
AGGAAACATTTAGCTAGCTCAAGTGATAGTGATAGGTCTCAGAGTGACGATGAAGGCTCC
--
>JCVI_13914
TTCTATGAGAATCACAGAATGTTCACTGAAGAGAGGGTTCATGCCGCCTTCACCAAGCTT
--
>JCVI_19040
GCTATTTTTGGCGCACAGTTGGTAATCAGATACATTTAAGGAGTTGTTTCTTTAAGGTTG
--
>JCVI_27814
AAATAAGAAATTAAAACAACATAAACCCAACCGACGCCGTGGCTATGGTAGTTCCCTGAC
--
>JCVI_1095
CTGCTTAAAATCCTCCTTTTTAGTTACTGATGTGTGTAACATCTTACCGCTACTATTGTA
>JCVI_7194
ATCCTAATCCCGAGGAAATAAACTCGTCGACTCCGGAGAACAGCTCAAAGTTCTACAAGA
>JCVI_20790
AAGCATGTCTCAAGATTAGAGAAGGATGTTGAAGAAACTATAAAGAACTGCGGGAACATG
--
>JCVI_28844
TACGTCATCGTTTGACAAAACTATCAAAATCTGGGATGCTTCTGATCCTGGTTACTTCCG
--
>JCVI_19750
CCGTAGTTCTTTAGTTTAAGGTGATTCACACAGATAATACAAGCTCTTTTTCTGAAACAC
--
>JCVI_10998
CTAGAGAGAACGGGTTCTTTGATACATTTACGTTAGTAATGCTACACTAGAGATGTACTC
--
>JCVI_10928
CTATGAACGTTAATGCTTCAGCTGTACTTTTATTCTCGGAGAAGGTTAATAAATCTTCGT
--
>JCVI_10957
CTGGAATTTTCTTTCAAAATAAAAGCGATCAGCCACTTGGGATGATGGTATAATGATATG
--
>JCVI_25587
GAAGCAAAAAGCGTGGTGACTGAATCCAGGGGTGAAACAACAGTCAATGTGAATTCAACA
--
>JCVI_19735
TCTCCCCGGCGCTGTCTTTCATGATTGCTTCCTCCTCATGGATAAAAATTATGAAGAGGA
--
>JCVI_19776
TCATCACGAGGACTTGGACGACGAAGACTACTTTGATCATGATGAACTCTAAACTTTTTT
--
>JCVI_36956
ATACAAAGGCTCAAACTCGAAATCATCAAGAGATGTGATCAGCCAGCTAGCTCCTTGACC
--
>JCVI_21513
AAACCATTATCCTCCTCAGTACATGCAAGGACATGGCTATCCTCCTTATATGTATCCCGG
--
>JCVI_26672
GTAGAGCTCCAGCCCTTTTGGGCATTGGAGACGAACTAAGAGTTTTCAACTTAAGGTACT
--
>JCVI_32767
CCTTGATGAAAAAACCGATTAGGTCATCGGTGCAATTTGTGTCTATTTTTGCGATATTTT
--
>JCVI_33215
TGTTCTCTTCTTCACAGACGCAAAACTCGCACCGTCTCCTGCAAAAGAGATCACAAGAAA
--
>JCVI_35283
TTGGGACATTGAACCGGTTTTGACTCCTTTCTACATATGTCCTCCTCCATTTTACCGACC
--
>JCVI_32762
CAACCATGAGTCGCGAAAATGATCTTTTAAACCGAGTCATGTTAAGGAAATATTAAGCAT
--
>JCVI_20793
TCTCGGATCTGATTGGTATACACATGAACTTCCTGTTTATTTTTCCACTTGCTGCTAATA
--
>JCVI_13913
CTTAGGCACTCACCAAAAAATGAACCTGTATTCTTCTTTCCCTGTTTCCAGGTTATGAAT
--
>JCVI_40519
ATTGGGCCCAATAGATTTAAGTTCTGTTGTGTATTCGTAATGTGACTCAATCTATGTGCC
--
>JCVI_31025
TTTGCAATTCCCAAAGACTATTCCTTTGCCACCAGCAGCTGTTGTTTCGTTTCTGCTCCT
--
>JCVI_19789
CTTGGTTTGGGGATTGTCATCAGCCCTTTCTTTGGTTTTAGCCTCTTTTGTTGTTTGTTT
--
>JCVI_20794
CTTTGCCTTTTCAAGAAGTTGGAGGAAGCAAGAGCATGTAAATTTATACATATAATGTGG
--
>JCVI_19778
ATCGGAGGACAAAGTTCCAGAAGAGAGCTGTGGCTCTAAAACTAATTAATCAAATATCAT
--
>JCVI_17965
CTCTCTTGTTTTTGTTTGGTGGCTTGTGAGCAAGCCGGATCAACTGATTATATTTGGTTT
--
>JCVI_20712
AGCATGAATGTGGAAGGAAGATACTTGTTATGCAGTTTGATGCTTTTATGGGGAATATCA
--
>RC_JCVI_30207
GATCAAATCGAATCACCAATGTATATATTCATCTATGATGCATTCACAGATACCCTGCGT
>JCVI_30207
GTGAATGCATCATAGATGAATATATACATTGGTGATTCGATTTGATCCGGAAATTCTGGA
--
>JCVI_21259
CAACTGGAAGACCCAAGAAGGTGGACCAAAATGTCCATAATTGTCAAAATATAAAAAGAG
--
>JCVI_23001
ATTGTTCAGAGAAAGACACTAAGAGTACCTTCTTCTCATGCATAGTTTAGGTTCCAATAA
--
>JCVI_20788
GTAATTAGATGATCACTTCAAATATACCCACCCGTACAAAACGTTTAGTTCGAGCTAATA
--
>JCVI_20742
AAGAGTACTTATTGTCGGATTGAGTTAGTTCAAAGATTGTGGAAATGAGTTGTATCCCAT
--
>JCVI_37956
CTGTTCTCTTCTCCTGCAACATGATTCAAATTCATGTATAGTGTTTGCTAGAAAAGAACA
--
>JCVI_30437
ACGTACATAGAGCTTGCTCAACAAAAAGGAAAAAGCAGTTGTAAATACATTTCTGGTGGT
--
>JCVI_8484
GCTTATGAGTTTTTCGCTTCTTTTTAAGGTGTTAACTGGGTTCTAGTTATTATGATGTGG
--
>JCVI_10992
ACAAAAGGAGCTCCACAAACTCCAAGAGACAAACCATCCTGATCAAGTGACAGTCCAAAG
--
>JCVI_19793
CTGTCTCGTGTGCATGTGTGTGTAATGTTTATTCTGTCGGTCTACAATTAAATAATTTTC
--
>JCVI_28085
AGAAACTTGGTTTTAAAGTTGGCCTCCCTAGGTTCGTTAATCATCTCTACTGATTTATAC
--
>JCVI_10978
TGATCTCCAGATGTTAGTTTCTGCGATGGTGGCGACTGAAGATTGCATGTCTTGTTTTTT
--
>JCVI_11688
GCGGCCCCAAGTGTCCTTGAACATGTTTTTAAAGATCATCAACACACACATGCTATTAAT
--
>JCVI_20778
AGGCAAAAGGAGAAGTAGCTTATGCTTGTATTTTAAACTTTTGTTATTGTCGCAAACCTC
--
>JCVI_10955
AGATGCTTGGTAGAATGTTGTGCTCTTGGAATATGATTCGTCTTCAGTTTTTATTTTGTG
--
>JCVI_20753
GCTCTTCTTTTGCAGTAAAGAGATTCATTGAGGAGGGTTTCTAAGAGATATGTAACAAAA
--
>JCVI_41021
CCCCCAAAACGGTGGAAACAAACGACAAGGAAAACAAAGCCCCAAAATTTAAACAAGAAA
--
>JCVI_10915
GATCCTTGATGATTACAAAGTCTAGGTGGCTCATTCATGTATGTACAAACCAACTTCATA
--
>JCVI_20709
TGTGGTTTTTCTTCTTTCAGAGAGGTTAAAGTTCAATGGTTAATGCAATCAAAGGAGCGT
--
>JCVI_20756
GAAACAGGGCTTATTCATATGACTATGTTAGCAATGTAAATGGTAGAGATAAGCCACAAA
--
>JCVI_17966
GTCGGCAGTATCTGATTTTGCTGTGTAATTCCACTAAAACTCTGTATCTCTAGTGTAGAT
--
>JCVI_20758
AGATCAATTTAGTACTTGTCTAGACACAATCAAGGTGTGTACTGGATAATGTGATAAGTC
--
>JCVI_41028
ATTGTTATGAGTTCACCATCTGGTTTTGTCCTTTGTTGTAATTCAACATATCCAAACCTG
--
>JCVI_19711
AGGGGGAAATTTTCTTCTAAAATTATCTTTTGAGCAACGGCCCTAGCTTTTGAAAACGAT
--
>JCVI_8188
CCAAGAAAGTTCCAGAGTTTGAAAGCTGATTTGCTATCTTTAGTTTAAAGTTTTGAGTCC
--
>JCVI_16047
GTGTAGTACAATTTTGTAGGTGACCGGAGATCCAAAAACCAAACTTAATGTTTAATCTGT
--
>JCVI_20782
TGCAAAAACTTATGCGTTGAACAAAGTCTGTAGAAAAGAGTCTTAGCTATCCATCTACTA
--
>JCVI_15667
AGACTTAAAAGGGGAAATAAATATCTGGAAGAAAAATATCTCCAATCTTCGATGCGTCTG
--
>JCVI_25583
GACAGTTCCTTTTAGGACGCTAGAATCCCTCACTTTAGAGAGATTACCGGAATTAAAGAG
--
>JCVI_30438
TCTTGTATGCTCTTGCTCACTCTACAAACTTGAAGAAGACTTGCAGATGTATAATATATC
--
>JCVI_10904
GGGTGAATGATGGTGGGGTTGTGCATAAGCTTTGTATTAGTCTATTAGATTATAGTTTTT
--
>JCVI_1796
GCCCAAGAGATCTGACTATGGACTTCCTGAAGATAAATTCATATTTGGATGCTTTAACCA
--
>JCVI_19708
CTTCTTTTCAAGACCTGGATTTGTATTTTGCCTAATGTGGTTAGTAACAAGAAGCATTCA
--
>JCVI_10934
ATGAAGTACAAAGAGTACTTCTCAGCTGCCTTGGATGAGCAGAGGAAGCTGATGGAGAAA
--
>JCVI_20785
ACGTCCTCTTCATCTAGCTTTCTCATTTGATCTAATGATTTCTCGAACTGTTGAGTTTAA
--
>JCVI_10970
TTTGTGTGCATTAGCATTAAAGCCAGAGCTTCCACACGCAACAAACCCAAACCTGCCTAT
--
>JCVI_28840
GTAAGGAAGTCCGTGGTAACATAGAGATTCCAGAGTCAGATATACACAAGCTTGCAGAAG
--
>JCVI_19730
TCCTGCTTCACTGCTTCATCGGATAATCATCTCAACTAAACCACCTAAAGAGTATCTTGA
--
>JCVI_19739
TTGTTTGAAGGCCAAAAAACGAGGGTTTGTCATTGTCACTTGATGTAATACTCACCTTAA
--
>JCVI_29966
TGAGGTTTCTAATTCTTTTCTCCCTTTTCATACACTCTTGTGTTGCGGCTCCCAAGGCTC
--
>JCVI_30433
TTCCGATATGTGGCTACGTCCATAACTACTGTAACCGTGTTACTCTCTCACTTGCATTGG
--
>JCVI_4326
CAGCCACTTTATTTTGTTCCGTGTTTTGTGTTCTATTAAAATTACCTACCACCAGTTTGC
--
>JCVI_12384
CGTTTAGATATGTGTCTGCTAATTAGTAGACTCTACTTGTCTTACTTTCTCGTTTGATCT
--
>JCVI_13919
TACTAGTGGTGTAATCTCACTCTTTTGTTTCACCCTTTTAAGGGAACCAATTGTAGATTG
--
>JCVI_19748
GAAAGTACTTCATTGAGCTATATATAGACTTCTCTAATGCACAGAACTGAGCATTTACGA
--
>JCVI_19747
ACTTGTGAGGTCGTTTCATTCATCAACATCATATCTTTTACTGGAATCAGACGGTGTTCT
--
>JCVI_19771
GACTTCACCTATAAAAAACAACTCTCTCTAGAGGACAGGATGCTGTTGGAAAGTAAAAAA
--
>JCVI_20623
TACATTGATACATATCACCCGGTTTAGTTTACAGAGTCTGTATGAGTCTGTATAAGTTGA
--
>JCVI_41586
TACATCTTGACAACCAAAGGGTTGGCTGCAATGTTAGATAAATACAAAAACTACGACTTT
--
>JCVI_27817
TAAACATTGGAAACTTTTACAGAACAAGGAAGGAACCCCCCAAACTGGAGGAAGAGCAAG
--
>JCVI_14465
GATCCCACGAGTTATTCGAGACTGTTTTTAAGATTAGGGTTAGGGTTTAAGAATCTAGTC
--
>JCVI_32471
AGTTCGAAGCTTCATCTTCATCTTCGTCTTGTCTTGATCTTCTATGGCGATCCCTTCCTT
--
>JCVI_20703
AAGTGTGTTCCGTCTCTTAGCTGCTAGCCTAGTTTGGTAGTTTTGAGGAAAATACACAGT
--
>JCVI_32761
CTCCACAGTCGCTAGCTTTTGTCCTAATCTGAGAGTGGTTAGTCTCTACTTGCAGTATCA
--
>JCVI_19081
GCTCCCATACTCCCGGTCTGTATGTATTTTAAAAATATTGTACATATCTGTTTGTGATGT
--
>JCVI_10945
GTATTTCTGGTTGCAGCTGCACTTACGCTAGCTTTTGCAACCCATGTTGTACTTAACTGG
--
>JCVI_10925
CTCCATTGCTTTGAGTATTTTGAGAGATTGTTTTGCAAGTACTAGATGGTTTGCTATTTC
--
>JCVI_31023
TTTTAACCCCACTTTTTGGGAGAATTGGATTGAATCCAGGTCCTTTATTCTTAAACCGGG
--
>JCVI_32861
GACCCAAGCCGACCTGGATCGAACCGTTTTACCTTTTATTTATTTAATTTCACCTGTTTA
--
>JCVI_10918
CAACTTAAAGGATCTTGTTATGGGAAAGAATGGTAGGAGACCACTATTGCAGTTACTTCA
--
>JCVI_36241
TTTCACCAGAGTGTATAAAGGCCACACTTCGCCTACGTTTGATAACAACGGCTCCATGAT
--
>JCVI_28841
AGATATCACAGGCTAGTAGAGACTACACAATCTCTGCTCCATTGCTCATGAATATCAGAG
--
>JCVI_19791
ATGTCCTCGATATTCGAGCTGCCTCCATGTAAACTGTGGTGGAAGCGATCTAACATTGAA
--
>JCVI_36329
TCAATTATTTGAGTTGCACAGGCTAATTAAGGTCCAAAGACTTATTGCTTCATCATCGGA
--
>JCVI_32135
GGTAAAACTTGTCCTTGGCATGGATTTGTATGTTTATATTAACCTTTTTGTCTTCCATGC
--
>JCVI_29631
CCTCTCTTCCTTTCATTCGAGAATAAATAAAACATCATCCAAGCATTTTTAGCCGTTTTG
--
>JCVI_13344
GCCTGGAAATGACACTGAAAACATTTCACTGTAATCACAATCAAAGTGTTTCAACTTGTA
--
>JCVI_32607
GACTTGTCAATTGACACGGTTAAGAACGCATTCTATCTTGTCCTGATCTCAGAGAACTTT
--
>JCVI_2079
CACGAGACACACGAAGTGATAATTGAATCTCTGAGGAAGTTAAAGTTGATGTCTTTGGAT
--
>JCVI_13418
GGTTGCCTCATGTGCATGGAAATGATACGAACACATATACATATATTGTACTTTCAGTTA
--
>JCVI_10949
CGCTCAAAATAACAGATGAATCGGGAAGATTATATATCGTTTTCAAAAATGTCCAACGGT
--
>JCVI_31237
GGCCGGTTTAACATTTCGAATCAGTCGGTTTAACATATGGTCTAAACCAACCTGTTATAT
--
>JCVI_29543
GGTTCGGAACCCTGTTGTATATAAATAGGGATTCATCATTCGATAATTAGTTGTCTCAAT
--
>JCVI_12297
GATTTGGTGAGCTTGTTTTTGCTCGTGCAACTCTTATAGTAATTAGTCAAAGTTTCTATC
--
>JCVI_19783
CTTTTGTATCGGGTAAAAGAAGAAAAGCAAGTGGATGCTAAAAAGATGTCTTGATACTTG
--
>JCVI_29632
AATGTCCCAGAGCATAAGCATTCTCTTGTCTTCTTACTTTCAGCATTTCCAACTCTTTAT
--
>JCVI_12565
TGTTTCAGTTACAATCTTCAGAATCCCACACTCGGCAGTAGGCAAATCCTCGTCTCTCTT
--
>JCVI_27648
TCATCAAAACGTTTACTCCGGAGGAAGTCAATGAGATCGCTGTTGAGTTAGCTAGGTTGA
--
>JCVI_29967
CGAAGAGCTTGGCGCCCTGTTCTTGTAACTATTCCTGAACAATAAAACAAAAATTAAAAA
--
>JCVI_4102
TTTGGGATGAACAATTCTTCACCAGCCATAGCTCAATGTTCGCTGGACTCGAATGCCAAA
--
>JCVI_19734
GTTTTAGTATGAAGTTATCTGCTATCTTTTCGTGCATGTTCAAAATTAAGGGCGGAGAAA
--
>JCVI_39691
TTCGATTACGGAAAGAATGATTTCACGGAGCACGCGTGTAAGTATTGTGGCATCTCGAAC
--
>JCVI_20624
GCAACTACTTTTAGCTATGTACCTGCCTGCTTAAACTGAAAATGGATTGATTTTCCTATT
--
>JCVI_28849
CGATGGTGCTTATGGAACATGTATCTGCACTTATCCTTGTCTGAGTGATAAGATTAATAT
--
>JCVI_19753
CCCCAAAACATCTGTAATATATCAACATCATTTGTAATATGCCACACATTTCGTTCAACC
--
>JCVI_839
TTCCAAATCATCTGGATCGATCATCAAGCAGACTGGTGAAGGTGGTGATAAGACTGAGAG
--
>JCVI_1970
AACCCACTTGATGCAGGGTTTAAGGACATCCCTGTTTTTGTCTAAACGGAAAAAAGGAAA
--
>JCVI_9029
AAGAAGACCCCTCTTTCCATTTTTCACGCGATGAGGAGATGAACCAAACCGTCATTGAAG
--
>JCVI_25584
TTAAGGTTCTTAAGGAGTTTCGTGAGTTGAAACAATCGATTTTCGCCAATAACCTCGCCC
--
>JCVI_40230
GGCCAACCCAAATGTCCATGAACATGTCTTGTAGATCATTCTCTCATAGACATCATATCT
--
>JCVI_34546
TTGATCAGATGGATGAAGAATTTGACTGGACCGAAGAGATGACTTGTCATGAGCAGGTGC
--
>JCVI_34336
AAACGTGAATATTCTGAGGGTGAAGACTGCATTATATGGTTGATTGGGCAGGAGTATGGC
--
>JCVI_11918
CAGAAAGCTCAAGCACCGATAGCATTTGCATGTCCCTTCTTTACACATTAGCTACCTCTT
--
>JCVI_26306
AGTTCCTTGAATGCACTTCTGAGTTTTATGCTGCTGAAGGAATGAAATACATGCAGCAGT
--
>JCVI_30208
GACGGTGAAGTTCTTTTCTTTCTTTTGTCTCTCTTCTCTACTCCCGAGACACTTGCATCT
--
>JCVI_31938
AAACAAAATAAGTGGTGACGTGGACGTCTCTCGTTGCGTGAACCTCGAGTTTCTCGATAT
--
>JCVI_19759
TTGTAGGGTGATGATGTTTATGATGCCATGTTGAATCAGACAAATGTCAGGGATAATAAT
--
>JCVI_34622
AATTCGCGAAATAGCACTTCGGACCGCAATCAAACTTTGAACAATGCTGTTATGTAGGTG
--
>JCVI_11003
GAGCACCAGGTAGGAGGGAGACAAAAGGTGGTTGGGTGTTTCTTATAAGGTTTTAAAAAA
--
>JCVI_17741
GTGTGTTCTGTAATGAATGAGAATGAAATAGCCAAACAAAAAGCAGCGACGTTTCTCTCT
--
>JCVI_20639
ATGAACCTTTAAAAGCACCCCTATGGTCTTGGTCATTAAATTAATTATCGGCTTTTCGAA
--
>JCVI_20754
GACGGTTCCACGAGCTAGAAGATCAAGAAAAAGAATACGAAACCAAAACAAGGAAAGCAC
--
>JCVI_7520
TTTTGCAACCTACAATAAAGCGGAAACGGAGTATTCGTCTAAGACCCCGTCAAACAGGAG
--
>JCVI_39394
CCAGACTTTGTGGAGATGATACTGCATGACTCTATTTTCATAATAGAGCTCATGTTAAGG
--
>JCVI_19724
CAAACTTTCCCAAGTATGCTTCCGGATTTTGAATTGATTGTTCCAAATGGGACCTACGCT
--
>JCVI_10961
ATTTCGAAAGCAGAGTTTGACCTTGTGCAAGCTGTCCAAGAAAACGCAAACTTGCGCTCA
--
>JCVI_20707
GCTATTGATCGTGTCATTGGTGGTCTTTGAGAAGAAGAACAGGGTGATAAGTAAACTGGA
--
>JCVI_12832
CAGAGGCATCAACATAGAGAAAATACGCCTCAACATAGCGAGACTGTAGGAGAAGATAGC
--
>JCVI_32250
TGCATTCCATTCTAGATTTGTGTGGTCAGCAGCTAGCGCTGAATGAGTTGGAATCAGAAG
--
>JCVI_3795
AGAGCGAAAAGAACTATTGCTGACTAAACAAATTGAAGAATCACGGCTCAAGGAACAGAG
--
>JCVI_15211
TTGATACACAGCTTATCGCTCACGATAAGGAAGTGTTAGACATTGCTTGGGGTGGAGTTG
--
>JCVI_19763
TTGGGGTGTAGTTCTGGGTTGTAATTTCAATCTTTGATTTGATAATTAAACCAAGCCCTA
--
>JCVI_36261
GTTGTGTTGTTTTGGGTTTCATAGCATGTGCTTGTTGTGTTTGTTTTAAACTGCATTTGA
--
>JCVI_19744
TCTGTGGTACCACTCTACTACTCTGTTGGGATGAAAATTTTATCAAATAAGCAGACATTA
--
>JCVI_7050
CAAGGCAGGATATGAGTATGATGAGGAGACATTTGAGAAAGTGTTTAAACGAATCTATTC
--
>JCVI_7052
AATGGGCAATTTAAACCCAACCGAATTTCTGCATTTTCAGCTTCGGTCCCTGGATTCTCG
--
>JCVI_10922
TCCAATGACTGGCTTGTATCCGATATTGGAATGAAGTCGTCGACTGTGATGAAATCAAAC
--
>JCVI_27199
ATCCGATGAGATTTCACTCCAACTCAATATTAACTGCCGTCTTCTTCTTCTTGGCTTCTC
--
>JCVI_37957
TCTTTTGCTTTTTCTTTTGGGTTGGTTTTTACGGTCAAGATGATGAGAGAGGAAAGAAAG
--
>JCVI_36792
CAGTCTGGTTTCTGCATGAAGTTATGGCATTAGATATTTGGGGTTTAATCGGTTTTATTA
--
>JCVI_19723
TTTAGAATGCTTCTAGTCAACACCCTTTGGGTTTAGTAAGAGACTTAAAGTTTTGAATCC
--
>JCVI_36406
GCCAAGAAGAAAATAGGAGCAAGGTTTTGATTTAGTTCCCATGTTTTTTAGTCCCTTTAT
--
>JCVI_40518
GTTTCGTTTGAGGTATTAAGACTTTTCCAGCTTAATGACGTAATTTACTGCTTTCCGATT
--
>JCVI_13721
CTTGAAATCAGTTATCATTTGTTTTCCAGACATGGTGTTGTGTACCATTCACTATTGTCT
--
>JCVI_30432
TTCATGTTAGCTTGTATTTACATCTTGGGTTTATGAGGCTTGACCTACGGGAGGTCAGAT
--
>JCVI_29968
TCTGTTGGGCTTCTTTGGGCCTCATTTGTAATTAGTTTATGTTTGGATGTGCCTGTTGGG
--
>JCVI_19787
GCTATATCTCACGATCAAATTATATTTGTATATGGGTGTGTGCTCTCTTCATATCTGTGT
--
>JCVI_32297
GAACCAGTGATGCGTCTACATGACGACATCAATTTTGTAAAAGACATTCATATCAGACAA
--
>JCVI_17969
TGGTGTATCTTTGTGTTCTTTTGTTTTCTGTTGTGAGACTTGTAATGAAGACGTGTTCCA
--
>JCVI_19786
TTTGATGTGGAGATGCTTGGCCTTCACTTCCTTTGTTTGGCCTTCACATCTCCTTGTCTT
--
>JCVI_20768
AGATTTGAAGGTAATCCAGGTTCCGGAATACTGGAGAATGGAGAAGCAGCTTAGAGATTG
--
>JCVI_40513
CGGAATGCCATTTTCCCTTTTGCTTACTAAATGGTTTAAGAGAGAGAACACAACTTATTA
--
>JCVI_40511
AAATTCTCGAAGCATCAGTTCTTTATGCATCTCCTCCGAGATCACCCACTAATCGGATGG
--
>JCVI_41024
CTCGGAACCTGAGCACCATCGCCGAGTAGTGTCAATTAGTCATTTTGAGAAACCAAAAAA
--
>JCVI_8719
CGCTCTGCAGACGCCTTATATGATCAAAAGACTACTTAAGAATAAAGATTAAAGTTTGAG
--
>JCVI_20740
GGGTGATCATGGTATGTCATATGAACCTTGTTATGATCGTTATGCAATAACGAAGTTTAA
--
>JCVI_36039
CTTGCTGTAGATTTCTAAAGCACTAATTTTTTGCTCTGGAAATAAAGCTCTCTACAGCCA
--
>JCVI_29964
CAGCAGACGGGATTGCCTTTTATATCAAGGCACCAAATAAAAATATCAGTTCATTTGGTA
--
>JCVI_29639
CTTCCAGCTATAGCGATCGTCGTACCTAAGAAAATTTGAATATTGGAGTAATCGTTAAAC
--
>JCVI_20700
TAATCTTTACGCATACTGTCTCCAATATGCAGAACCTGTTCAGGCGCAATGTTGTTCCCC
--
>JCVI_41617
AACCAGCCAGATGAACTCGATAAATGAAGCCATAGACAGACGTATCTCAGAGAGTAGGCT
--
>JCVI_12563
GTGTTTGGTGAATTTCCTCTGAAGATATGATATTCCCCTATATGTATGTATTGTTTGGGT
--
>JCVI_39705
GGATGATCCATCAAAGTTCCCAACAAAATTTGTACAATTCCCTGTATTTACAACTTCAGT
--
>JCVI_20787
AGTGTTGACGTGGCTTCTCTTGACAACAAAGATGGGATCAAGAATCAGATGAGTCCACCT
--
>JCVI_32217
GAAGTTCAATGTCCTCGTTACAACTTATGAGTTCATTATGTATGATCGATCAAAACTCTC
--
>JCVI_4656
AAGGCAGCATCCCAATTGGCATTGGCCGAGACTCTCACATTAAAAGAGCTATCATTGACA
--
>JCVI_7975
TGAAAAGAAAGACCCAAAAATTTGATGCGATGGAATTTGAAGGGTGCTACTATTTTCTGT
--
>JCVI_21528
ACAAGAAGCTCACAGAAGCTGTTTCATACAAGGGTAACGACAAGGAAGCATCTTTTGTGA
--
>JCVI_2070
GAGAGATCACTAGTTGATCTGGTTTGTAACATGCGTTTAACCTACAGGAATAAGTTTTTT
--
>JCVI_6718
TGGTGGGTATGAACCAGTGGTCTATGATGAGTTTAAGGTGAAATATAATGCATATATATG
--
>JCVI_20769
TTGTGAAGTTCAAACCTGTTGAGAGTAAAGAGGAGAACAATGTGGAGAGGGACACGGATA
--
>JCVI_21044
ATCCATCACTGCTGTATGCTTTTTCCATTTCTACTGTCATGGTTCATAATAGTCAGTATA
--
>JCVI_42087
TCCTTTTTCCCGGGGCTTTGATTATAGGCTCTTACCAACGGAATATACAAGAGTTCTTTG
--
>JCVI_29180
CCTGAAGAATGTATAAACTGTAGCTTTGTAAGGATGAAAGAAGTGTGGGTTGACAAGTTC
--
>JCVI_10937
ACTGTATGGTGATTTGTTGTCTGGATATTAAAAGTAAGCTTAACGATCGTTCTCAGCCTA
--
>JCVI_8398
AACACAAACTAGCCATAGAACTTCTAGAGAACTATTAGGGTTTTAAGATTTGGATTGGGT
--
>JCVI_12598
AGAAGAATGTCCTTGTTATAATAACTTGAAAACCAAGGAGGGTGAACCAAAATGTCCATA
>JCVI_6719
GATGGAACATAAATTCCATCTCTTGTACTCTTCGTTTTCTTGGTCTTGCTTTGCTTTGAT
--
>JCVI_19777
GCCATGTGCTGTTGGTTCATCCTCGTCTGATTGTGCTCTCCTAAATAAAAGTATGAATTT
--
>JCVI_10935
TTTATTTTGAGGTTGTTAAACTTGTTTTCAGGTTGCTTGGGTTCTTCCGTTGGCCAACCG
--
>JCVI_20723
CGCTTATAACTAATACAGTTGGTGGTCAGAGCTAATTTAATCTTGAATTGTATGCATGCA
--
>JCVI_9649
TAAAAATTCCGGCATTGAAATTCGCGGAGAGACTTTGCAATGCCTCAAACCGTGTGCTTG
--
>JCVI_6714
AAGTTCAAGTGCTGATCGTTGATTCCAAAGTTTCGTTTCTTCAATAATCAAGAACCTTAG
--
>JCVI_20761
CGCCCCAAGAAAGATGATATGATGAAGATGGGTTTGTTGTTTTTTATTGACTCTTTCATT
--
>JCVI_10980
ATAATGCTTCACTGTAATTATTCGGTTCGGTTGTGGTTGCAAGAATTTCTGTTTTAGACC
--
>JCVI_2076
TTGATTGTTCATGTTGATTGATTGATTACTTGGAGGTGAATATTTGCAGTGATCTGGCCT
--
>JCVI_39211
ATTCTGAGAATGGCCACGCATCAATCTCAGCTAATGATGATAAGCTTCCAGACTCTCAGC
--
>JCVI_25867
GAGAATGCTCCATCTCTCTGATTGTTTCTTCGTCTTTCGTTTCTTTGCGACTCTTTGTGT
--
>JCVI_34408
AAGGATTGGATACGTGAGCAGTGATTTTGGGTAATCATCCGTTGTCACACCTCATGGGAT
--
>JCVI_32293
ACGTAGATAAGGGACAACCTTTGTAGCTCTGTTGTGTAAAGGGTCTGATTGTTGTGTGTT
--
>JCVI_5149
TTTGGCTTCCTGTGATATATGTGAAGATCTTCTGAAGTAAAACATGCATCTTTTGGAACA
--
>JCVI_18679
GGTTTAAGAGATAAAAGACTTGTGTGTTCCCTAGTGCTTTCATCATGCAAGTTACTTGTT
--
>JCVI_12401
CAGAACCGAACTGAATCGAACCGTTTTGCCGTTTGTTTAATTTATTTTCACCTGTTTAAA
--
>JCVI_21710
GGCTTGTAGTTGTTAGTCTTTACTTATAACTAATATAGCTGATTCTTCAGCATTGGAGTG
--
>JCVI_13562
CGGGTAACGATTTGAGAGGGACCTAAGTTACATATGTACCTTGATTATTTATATGTAATG
--
>JCVI_33946
CAGTCTGGATCCAGAAAGAAGATGAAAGAGCTAGATTCATACATGGAGGGACCTAGCACA
--
>JCVI_28846
TCCAGATTCATTGTTGTGTAGTATGTAACTTTACTTTGTATCTTGCCATGATTCACACAG
--
>JCVI_20765
CGCATTTGAAACACTAGTTTAGTTCTGTCATTGGAAACCTTTGAAAGCTTTAATTAGAGC
--
>JCVI_27643
ACATAATGTAGGAATTAGCAGTGACCACTCTTCTTCGGTTTCTGAGCAAATTGAAGATTC
--
>JCVI_20791
CCAACATAACTGATTGCCACCTCAAACTTTTCAATAAATGAAACTTCAACAGGTTTTGTC
--
>JCVI_24989
CCACAAGATTTTTGATACTCTCTTATACACTAGTTTGATTGAGTTTTTGGTGCGTAACAC
--
>JCVI_25245
ATGGAGGGAGGAACGTTGAGATACTTGAGAGAATCGGAAATGTCAGCTTTTGTGATCCTC
--
>JCVI_3247
AGAAGTCCGTCCCTTTTTCGAACAACACGGAAATGTTCTTGAGGTTGCTTTTATCAAGGA
--
>JCVI_21942
TGACTCATGAGGCTTATCAAGGTATGATGAAAGAGATAGCAGAGAAAGTGAACACAACAC
--
>JCVI_10231
TACATCAGTTGGAAACAAGTCTGATGTTGTGGTCCAAGAACAACCCCATTTCAACCCGTC
--
>JCVI_30435
CAGTTGATCGTCTTGGGAACTCTCAACTTCGCAGGCAAATCTCTTCTAGATCTCAATGGT
--
>JCVI_31028
TTAAAAACGTAATCATGACCCCTCATGTCGCTGGAGTTACTGAGTTTTCATATAGGTCCA
--
>JCVI_10976
CTTCATCGTCCCGGTAGAGATTTTGGGCAGTATTCAACTCTACAGAAAAAGAAAGAAGGC
>JCVI_30409
GACAGTGACGAAGATTAGCAATTTTCTTAAACCTTTCACTGTCCCGTTTCATTAACTTTT
--
>JCVI_17185
GAACTGATGGATTAGGAGCCTGGAGGAAGAAGATATAATATTGTTTTGTTGTAACTCATA
--
>JCVI_32290
GGGCTAATTTACAATTGGTTCGTGAGCTTCCATGAAGAAAAGATCATTAGCTTTTATGGA
--
>JCVI_40515
TAACTTGTGTTGCACTCTTGGAGAGTTTTAGTACCTAGAGATGCCAACGCTTCTGGGTTT
--
>JCVI_12787
AAATTGTAGTTGGAGCCTGTTGGATTTGGTTAGTCTAACTAAATATGATTAGTTGTTCCC
--
>JCVI_36491
TCCTAGACATCATATCTGCCGTATGACAGTTGTGGTTGACACATCAAATAAATAGTTTGA
--
>JCVI_10900
CCCTCACCTGTAGATGTATCTGTTTTCTTTCAATCAAATGTAATGTCATCTGGTCATTTT
--
>JCVI_7056
ACCCAAGAAACTTTGATTGTGTTCTCACTGGATTTGCAGTTTGTTGCCTAGAAATTGAAT
--
>JCVI_27819
TCTAGCTATGCTATGGAACATGTCATGTCCATGAAAGATGTTGTAAAACTTGTAGAAATC
--
>JCVI_25014
ATGGATGCGAAACTCAAAGGAAGTGACAAAGGAGGAGTACAATGAGTTTTACAAGAAGGC
--
>JCVI_40517
AACCAACTTTTGGTCCCAAAGGTAAGGATTCAGCCATAATTAACTAAGTTACCCAAAAAA
--
>JCVI_34330
AGGAGACAATGATGTGGTCCATAAGTTGACTTGTAGATTTTCTCAAGAGACAGGAGATAT
--
>JCVI_29962
GTTTGTTCCCTTTACTCTACGCTCTACTAGTACTACTACTACTACAACAAACAACGAGGA
--
>JCVI_27645
AAACAAGAAAGTCTCTGAAACATCTTGCATCTGAGTTTCTAGGGGCCGACATCCAAAACG
--
>JCVI_10975
GCTCCGATTCCGATATGCTAAGATAGCATTCCTCTGTTTTAAACTGTTTTCTAATTGCTT
--
>JCVI_32477
TCCAACACAATCCCAATGGTCTGACATGATCTATCTCCCAGAGTACATGGAGTTCTCCTA
--
>JCVI_33683
AAACTGCAGCTCGAAGACGTTAATCACGTTTATGCCTATCAAATGCAAAAACCAAAAATT
--
>JCVI_39914
AAACCTTTTCAGGGGATGAAGATCACCAGCTTAAGTAGCAAGTTGGTAGAATCCGCTCTC
--
>JCVI_9940
CATGAAGAGCGCTTATGATTTTGGGCTGTTCCAACAAAAACTAACGTCATATTTATCTTC
--
>JCVI_37950
GACTTCAACGACATACTCGGTTCTCATCAGCGATGAAGCTCATCTCTCTCAATCAAATGC
--
>JCVI_19768
AAGAGAGGCTCCGTGATCGTCTTTGGCTTCACTCCTGAAAATCATCATGTGTTTATGAAA
--
>JCVI_28661
TGTCTACAAACCAGCAGCTAGAGAAGGAGAACGAAGACCTTAAACAAAAACTTGAGAAGC
--
>JCVI_15662
GTATGTGTTATCATTGTTTGTCGCTTGCTAGTGAAACAACTTCTTCTGTCTACAAAACTA
--
>JCVI_36924
ATATTAACGCCACTCCTAAGAACAAGACTCTTGACGCTCACCAGATCTTTAAGGCTCATG
--
>JCVI_22359
AGAGTGGTACTTCCAAATTCTTGAAGGCTCTTAAGGAAAACAAGGACCTTGGTGCTGACA
--
>JCVI_12567
CAGTTCTGGGAGACATCTTCAGAGGGAAATTTTAGAAAATCTCTTTTAAATCTGTGAAAG
--
>JCVI_27810
GGGAATTAAAAAGAAAGAGCTTGTGACAATTGGGGATCTTCATGCCTATCTGTCCAACTC
--
>JCVI_19770
TAGAAGGTGTTGCTTCATTACCAAGAGAATGTCTAGTCTTATGTTATGCGTTCTTCGGTG
--
>JCVI_1979
GAACTATATTAGTAGTAGCTCTGGGAAGAGCGACCCATGTTGTATTACGAAAAATATTAA
--
>JCVI_8288
AATCTCGTGTCATCATGAAGATAACTGAGATGTCTTAATGAGAGTTAAATCTGTCTGTTC
--
>JCVI_25581
TGAGGCGAATGAGAATGCTAAATTGAGTGAGTTTCAGCAAGAGCTTGTACAACTAGCTGC
--
>JCVI_8280
GTCCCTTAAGAGTGAAGAGTGAAATGTGTGAGATATGGATGTGATGTATTGTTTCAAAAA
--
>JCVI_41412
ACCACTCTTAAGCTCGTCCTTTTCTTGTTCCTATTTGTAATTTGTGTTTGCGACTGACTA
--
>JCVI_8336
CAAGAAGCCAAAGAAGTCTCTATTCCTCCTCATTTGATGACCAGCGGTTCAGATGAACTG
--
>JCVI_2996
CATTATTAAGAAAATGGGATACGGATACAACGATTTTGGGAGTGTTTATCAAGAATACGC
--
>JCVI_8286
AGATACATGCGTTAGAAAACATCGAAGAAGGTGCGACCAATAACGTGAAGTCACCAGAGG
--
>JCVI_20737
CAGAGGCAACTAATATACCATCTCAAAGACCAAGCACGTCGTCCTCCTCTTATTATTCTT
--
>JCVI_15660
CATTGATTCTGGAGGACTGAGAAGGAAGCTCTTCTGAATTGATGATGTTGTGACATAATG
--
>JCVI_10939
GGGGGAATTTCTAAAACTCCCGTATAGAGATATCAAAGATTGTAGCGGAATGGTTTAACC
--
>JCVI_36262
TAAAGGTGTAAAATCTTTGGAGACTCCAGAAAAAAGCACAAACAGAATCATGGCGCTTTC
--
>JCVI_20719
CGGTTATGTATTTGAGCTGTTGGGGTCCTAATTGATTAGGACTTAGTTTATAATGTATAG
--
>JCVI_20724
CCGCAAATGGTTTCTGTACTCTTTCAATCCAGGCCTTTAATTTAATATCAGATATTTCCA
--
>JCVI_20786
CAGAAGGAGATTCAGAATAGATTATTTTTCTCTGGAGTTTGTTGTGTATAACCAACCACA
--
>JCVI_37824
AAAGAGCTTAGTGCGTTGAGGTTGGTGATCAGGGTGATTAAGGAGAGGAACCTTGAAATT
--
>JCVI_11623
AGAAACTCAACAGATCTTCCATTGGACCTGAGTTGCAATTGACAAGAACAAATAAAATCT
--
>JCVI_8710
TTGGCTATGAATGTTTTCGTTGCTTTATCAACCACAAAACGAACCTGAATTCTGCAAATG
--
>JCVI_19717
GATGCTCTGTAAGCACCATAAGGTAATGAATTCATCTTACTCTAACAACTGGCTATTTTT
>JCVI_19769
CCGTTGTATGAAACCTTTGTAAATATTGCGAAAATCAGTCCCAACGATAAACTGATACTA
--
>JCVI_32162
AATAACCTTTCATTGGACTGGAGAGCCACGTACCAATGAACTTCCGACACAAGGGAGAAA
--
>JCVI_19773
CTCGCTCGCATTTGAAAGCCTTTCATATTGTAATCATCAACAAGGATGACGTATTATTGA
--
>JCVI_20621
TAGTAGTGATGAGGATGAGGATAAATGCGATGAAACTAGTTGATAAACTTAAAACAGCTC
--
>JCVI_8399
GACTTTGTTACGAGTATCTCAAATGTAAACTCCCTGATAATGAAAGAGGAACTCTATTTG
--
>JCVI_10152
TCCAGCAGTGGACTCTTGACGGACACAAAGATTGGATTTTACTTGCTGCCAAGTAAAAAA
--
>JCVI_10940
ATGCTTCAGACACAGCTTGTAATGATTTAGATTCAGTTGAAACTATTTGCTTTCTATGCG
--
>JCVI_25882
CCAGGTCTCCTCTCTTTTCGATGATACTTCAAATTAGATTTGGAGATTGATTAATTGTGT
--
>JCVI_10912
ATGCGACAAAACATGTCACCATCTGATTTTCCAATGAGTAAATCTTTGTGTTACCTGATA
--
>JCVI_6716
CTTGATGGTGGTGATATTACTCACAAAATGGTGCGTAGAGGAAAACGTAAAGGGAAGAAA
--
>JCVI_10910
TGTAATTCATGCGAAAGCTACTTTCAGATTTCTAATAAAACCAGTAAGATTGGCTGGTTC
--
>JCVI_12473
CTTTGTTTTCTCTTTTGTTTGCACCGTGTATATTTGATAACTCCAAGAGAGGAAAACGAA
--
>JCVI_7973
CTACAAGCTGTAGTATTGCCTTATTGGGGAGCTTCAGTATTTAGTATGCGATAGAAAGAA
--
>JCVI_10420
CCGCATGTGTGGATTCCTTAAACATTTTAACACGTTTGTTTTTCTGACACTCATTTTCAT
--
>JCVI_1091
GGTCGCTGGATTCTTGAATATTTGAAAAAGTTGCCATAAGATGGGTACTGCATCAGAGAC
--
>JCVI_19716
TTTTGATACTGCTTCTTGTCATCTGAAACTAGATTCAAGTTCAGCTACGATCTTGTGTTC
--
>JCVI_10963
CAATCAATGAATTATTCCCTCTTTTGTTTCTGCCCTCACCATCTTTTAGGAAAAGTCAAC
--
>JCVI_8315
TTGTCCTGGAAACGTTGAATCCTATATGACCGTGACAGGCTATGGTTGGCAACCAAATCT
--
>JCVI_19797
GTGACAACGTCAAAGACTTATGGGACTTTCTTTATGTATATTTTAATAACCCTCGTCAAG
--
>JCVI_13910
TTAGGGGTTCACCGTTCGGAGGTTGTTTTTGGGTTTTTAGGTTTGGATTAAAGGTTTTTT
--
>JCVI_10930
AGCCTTTGTACTATTAGAACTATGCTCGCATTATGTGAACTTATGCTGCCTAATCATGTT
--
>JCVI_7972
CTCACAACAGAGATAACAGAAACAAAGTTATAGACAAATCTCTCATGATTGACATGGAAG
--
>JCVI_10348
CTCCAAATCTTGATCCAAAAGATCAGGTCAATGAGCTTAAGCAAGAGATTGATATGCTTC
--
>JCVI_18869
CAACCCCACAGATTAAGTGTTATATGAAACAATTGTTGTCTGGACTTGACCACTGTCACG
--
>JCVI_20796
TCTGGTTGTGGTCAATGGAGAGTTACTTGAGGAAATGTTGTTTGGTTTCTGTGTTGGTTT
--
>JCVI_32760
ATGGTTTCATGTATTAGAGATGAAAGGTCTAAGCTATGGAGTTCCTAAGCGGACGCGTGG
--
>JCVI_7977
GCTTTTTTGCATGTTTTTGCTTCATAAACTCGAATATAAAGGTACTGATCCAAGTACCGT
--
>JCVI_32764
TAACCTGTGTACTAACAAACTCAATCCTAGAAAACGATCACATCAACAAGAAGAAAGATC
--
>JCVI_39395
ACAGAACCAAAACGGAGAATGTTAGATATTGTTCAGTTCCTTGATTGTTTCCCTCTTATA
--
>JCVI_5794
GTAGACTGTGTATAGGTTTATTATTGAGCAGATAGGGTGGTGGTTTTGTTTTAGTGTTTA
--
>JCVI_20763
TAGTATCGATAGAAGCGGTGCAGCGCTTATATTGCCCCAAAGAAGCCGAATTTAAAACAA
--
>JCVI_1391
CACTGTTGTACGTTTCGAGCTATGAAAATTAACGAGGTTTTGTCTTTTTGGTGTTTTTAC
--
>JCVI_15668
AACCCCCCTTAAAAAGGAACCCCCTGGTTTGGTCCTTAAAAATTCAATTGGAACAAAAAA
--
>JCVI_20716
CAAGGTCGGTAGAAGAAACAAAGATCCTTTACAAACTATGGTTGCTAAAATGTGATGTAA
--
>JCVI_20626
TTTCTTGACTACAGCTTGTTGCAGCATAAAACGATTCAAGATTCCGTAACTTTCTTTCAA
--
>JCVI_20729
AGTCGTCTTTGCCTAATTCGTAATGTGGATTCGCGTGTCGTCACTGATCATAACTATCGG
--
>JCVI_207
ATGAGAAAGAAGGTTACATGGATGAAGTACAAATCGATGAGACGTTAACAGTTGTTACGA
--
>JCVI_11008
CAAAGTTCCTACTTCCTAGACTTTGATTGAATTTGAATCTTCTTTTGTAACGTCCCATGA
--
>JCVI_19729
AAGATGAATAAAGTGATTTGGTTTTGGACTTATGTGGGAGAACAGTTAGGAGCACATAAA
--
>JCVI_22811
CGATGATTCCATTGTTCAAGGGAATAAGGGCAGAGTCAAAGTCCAAAGGGTTTATGACGT
--
>JCVI_30205
TTAGCCAACCACGTAAGAAAAGAAAAAAGATCCAACCAACCAATTAAATTAATTCCCACC
--
>JCVI_29961
CCGGAAATCCCGAACCGGAACCGCAAGCCGAACAACCTTCCCCAAAAGGAAGCCGAATAA
--
>JCVI_30204
GAACAACTCATCAGCGGCGGAAGAGCGAAAACCAAACTATATTAAAAGGGGATATAAGCC
--
>JCVI_25076
CGTCAGGCTAGTATGTTTCAGTTTTAGTGATGGATTGGAATAAAGAAGAAAGAAATGAAC
--
>JCVI_20771
AAGTTCAAGTGCAAGAGCAAGGCTGATAAGCAGACATGGGTGGATAGTATCCGGAATCTT
--
>JCVI_15669
ATCAAAGTGGTTGAGAAGAGGAGAAGGAATCTTGATAGGTACAAGAGTGGTCTTAGGTCG
--
>JCVI_8287
TCTCACCAATTATTTTGTAAAAGCTGAAGGGTAGTAGCAGGCAAGTCTCTCTTTCTGTTC
--
>JCVI_36269
GGTGGAGTTATGAAGTTAAGTCATGTAAGTTTGTTCATTGACCCATTAATGTTGTTTGGA
--
>JCVI_20749
TTGATTATCATGACCTCTGCATACCGGGAAGGTTATCATGACCTCTGTACTCGTCCGAAT
--
>JCVI_29963
TTTACAGCTTACGCCGTTGCCCGTAAAATAAATCGGAATGGAACAAGCGTTACACAAAAG
--
>JCVI_29960
GAAAGGAAATGTGTAAACCTCTCTCTCTATCTCTTTGTGTAACTTCACCAATGTTCAATT
--
>JCVI_21828
TGTATTGTTCACTTACACTGTTACTCTGCTTTTTGTTGTTGTGAAGATGGCACTAACTCC
--
>JCVI_109
ACCCTAGCCGTCCTAAACCTGAGACGGAGAGTTTCATTGATCTTTTGATGCAGATCTACA
--
>JCVI_6713
TTCACACCCAAGGCAATTGAGAAGAAAGAAGAAACTCGACCATTTTCTTTTCTTATGTTA
--
>JCVI_2075
ATGTTCTCGGTTTTGCGAATTTTTGTGTTCTGTGTTCTAGCTTTTCGGTGTGGTCTCGCT
--
>JCVI_19728
TGTAAATTTTTGTGTGATTCAGTTTCAACACATGGTGGATGTAAGGACGTTTCATTCAAG
--
>JCVI_20713
AGCCAGATATTTGGCTTTCTCTGTACTGTATGTTTTCATGTTCTTTGTATCCTGAGATTG
--
>JCVI_32479
ATCACCCTATACAGTCTATTCCTGTAGGTAGCTCAGAACGTGCGGTTTCAAAGAGAGCTA
--
>JCVI_32478
TGCCTCATTAACTCGTTTCCAAGTCTGATTCTTGAATTGTGAATGGTGATTACTTGCTTA
--
>JCVI_32296
AGACAGAACAAAGAGGATGAGATTGTAGAGCCAGTCAAGATTCCTAAAGTTCCAGCGGAC
--
>JCVI_30206
TACAGTCATTTAACTGAAAGAATGGGTTCAGAGTATCTAGGAAAAATGCTCTTCCAGCAT
--
>JCVI_19722
CTGGTTTGTCCCTTAAGTCGTCATTTCATCAAAAAAGAAAAACAAACTTAAAACGGCTCT
--
>JCVI_13911
TCTTCACATTTGAGTATTAATGATGATTTGAAAGCTCAAACAGGATCGTCGCTGTGTCTT
--
>JCVI_10968
CGTGTCTAGGCTATTCTTAGGAGAAACATTCCCTCTACCTGTTTACCTTTCTCTCTTACC
--
>JCVI_40514
GGAAAAAATTGCATAAGATTTGATGTGGGTATTTGTGAAACAATCAGTGTGTATCCAAGG
--
>JCVI_8182
CGGCAACCCCAACGGTGGGGAGAATTCTAAATTTATCATATGCTGTTTGATAATATAAGA
--
>JCVI_17899
CATCTTGCTTATTTGGAGATCAGAATAACGCATACAGGAGCTGGGTTACCAGAGTTTTTG
--
>JCVI_32763
AGTAAGCCTATTGTATGGGTTGCTGATGTTGAGAACGGGGAAGCTAGACCACTGTTTAAG
--
>JCVI_13915
TGGGTTTAGGAGTTTGAGTTGGGTTGAGGAACACTTTTAACAAAACAGTCATAATCTCTA
--
>JCVI_7970
ACCCGTCAGAAGTTTGTTGTTGCGGCGGTTGTTCTTGTGTTCATCTTGATGATATCATTT
--
>JCVI_6155
GCCTGAGATGAGACAAATACTTCAAGAGGGTACATGAAAAAATGAGAACATAGTTTTTTC
--
>JCVI_9820
TTCGGACATCCCATCCATAAGAACGTGTTTGTGTTTGTTCCAACTTTCTAAATATAGAAA
--
>JCVI_1973
CGGGGGGTTTAAATTTCCGCCCCAAAGTGAAGAGAGAGTATAGATGTTTTAAACTTTTTT
--
>JCVI_10951
GAGTTGGGTTAAGTGTATAAATAAGCTGAGTCTTCGTTTTGGGGATCCTTTTTTCTTTTT
--
>JCVI_39390
ATGTTGATGGATCATCAGCACAAGGTGTATTTGCTAAGGAGACCTTCACTCTTGGTCTCA
--
>JCVI_34464
GGATCCTATATTCCTATGAACTGGTCGTTTGTACTATGTTATCGAACAACGTTATATGAA
--
>JCVI_25586
GCCTAATAGCTCTCTTAACCTTGACTTTTTCTCTATGTGTTTGGTGTTTATTGTGTAATG
--
>JCVI_7877
AGACTACGATTCAGTTCTTGGATATCAACTTCGCTTCCATCAGAACCATCACCACCATTA
--
>JCVI_40516
GAAAGGTGCTTCCTCATCTCAACGGAAAGTTGACCGGTTTGTTTTTCCTTGTTTCCACCT
--
>JCVI_27815
CAGCCTGTCTCTCTGTCTCTTTGTTCGGTTTAGTGTAAAGAATGTGTTTGAAATAAAGTA
--
>JCVI_29630
AAACAACAGCCAGCAGTTTTCAACAACATCAACAACTACAATAAACGCAGTAAAACGATG
--
>JCVI_30203
CACAAGAGAGAGAGAGATGGGGGTATAACAGTTATATAAAAAGCTCTAGAGCTCTTTTTT
--
>JCVI_10950
ATTCTCGGTGTAATTTGGATCAGAGTGTAATACAGTACTGAGGTTTTTGAGTTTGTGTTT
--
>JCVI_27642
GGGCCGGGTTTCTTTTTGTCATCATCACAAGTTTAAAGAATCGTTTTATCTAAATCTTTG
[truncated: 1,678 more rows]

## Sheet: Supplemental Table S6
Supplemental Table S6. The detailed information for eQTL and pQTL identified in this study; LOD scores are indicated by colour.
																0	4.054	11.923	17.494	20.54	26.131	28.079	31.343	32.886	35.868	36.965	40.88	41.54	47.394	48.391	50.478	52.153	52.99	53.165	53.336	53.703	54.959	55.773	56.424	58.787	62.698	65.863	70.354	73.633	78.849	87.81	90.731	91.227	96.311
																A01	A01	A01	A01	A01	A01	A01	A01	A01	A01	A01	A01	A01	A01	A01	A01	A01	A01	A01	A01	A01	A01	A01	A01	A01	A01	A01	A01	A01	A01	A01	A01	A01	A01
BRASSICA_UNIGENE	TAIR_ID	GENE_SYMBOLS	FULL_NAMES	Gene	Functional pathway a	DH68 population	Regulation b	RAPA_MATCH	SPECIES	CHR_ORDER	START_POS	STOP_POS	MATCH_GENE	Pysical position (Mb)	CHROMOSOME	BrAP2P1d(XSA01)	BrFDP1g(XSA01)	Myb2RSAIM114.6	P23M48M93.2	E37M47M266.9	BrPHYEP2c(XSA01)	BrSLY1P1b(XSA01)	Myb2RSAIM91.1	P14M51M213.3	BrEBSP1b(XXA01)	E32M47M77.9	Myb2MSE1M276.9	P23M50M87.2	P14M51M298.0	P14M51M174.3	P14M51M243.3	MADsHaeIIIM-503.0	P23M50M317.9	P23M50M312.3	E34M15M238.6	P13M48M247.2	BrBCAT3-2MiA01	Myb2AluIM357.3	Myb2AluIM488.5	E34M15M83.0	P23M48M219.2	E32M47M179.8	P13M48M218.6	E32M47M123.1	BrSPL5P1a(XSA01)	P13M48M221.5	E32M19M239.3	P13M48M384.8	BrMYB51-2bMiA01
JCVI_2996	AT1G60980	GA20OX4	ARABIDOPSIS THALIANA GIBBERELLIN 20-OXIDASE 4	GA20OX4_	1	unmapped	U	Bra039251	Brassica napus (rape)	0	507	566	Bra039251	-		0.331044	0.379128	0.570678	0.585746	0.69383	0.807684	0.0912126	0.0110607	0.0503053	0.0776471	0.0625473	0.18259	0.864066	0.0270127	0.0548084	0.0339453	0.0726407	0.0933144	1.21859	0.0774852	0.0814948	0.795061	0.0610104	0.07172	0.282499	0.0473037	0.0878254	0.0840305	0.814973	0.0433377	0.160397	0.0653573	0.172839	0.0736917
EX132647	AT3G04510	LSH2	LIGHT SENSITIVE HYPOCOTYLS 2	LSH2_0	8	unmapped	U	Scaffold000191	B. rapa subsp. pekinensis	0	19731	19790	Bra040188	-	0	0.54796	0.444086	0.390907	0.0305286	0.562949	0.605894	0.0995475	0.709912	0.123621	0.242221	0.0600704	0.125106	0.633143	0.169572	0.193999	0.0431439	0.265748	0.122052	0.303525	0.0916753	0.459414	0.579967	0.0728845	0.0817011	0.250815	0.0641063	0.0890965	0.00313351	0.713165	0.0388089	0.00529795	0.169055	0.0717608	0.151964
JCVI_39467	AT4G32980	ATH1	ARABIDOPSIS THALIANA HOMEOBOX GENE 1	ATH1_A01	2	unmapped	T	Scaffold000011	Brassica oleracea var. italica (asparagus broccoli)	1	1135	1194	Bra011403	2.05859	A01	0.144196	0.0126538	0.465125	0.0529344	0.106073	1.37717	0.429693	0.396186	0.623834	0.068867	0.248441	0.624598	1.04459	0.379804	0.908953	0.661888	1.24132	1.55719	1.14522	0.327939	0.770583	0.286167	0.261351	0.546048	0.166833	0.521441	0.215853	0.0569045	0.248	0.351082	0.0390152	0.105074	0.0414064	1.02758
CN737122	AT4G34530	CIB1	CRYPTOCHROME-INTERACTING BASIC-HELIX-LOOP-HELIX 1	CIB1_A01	8	unmapped	U	Scaffold000011	B. napus (rape)	1	2602191	2602250	Bra011540	2.61936	A01	0.919311	1.48756	0.33097	0.219433	0.0923468	0.483819	0.140908	0.840581	0.297782	0.667823	0.439315	0.223588	0.555791	0.0828502	0.174814	8.13549e-05	0.207837	0.367245	0.529272	0.290078	0.326225	0.611808	0.415708	0.339593	0.0601992	0.328143	0.0271651	0.153132	0.0608749	0.222634	0.669603	0.203018	0.767446	0.0579236
EX049892	AT4G37580	COP3, HLS1, UNS2	CONSTITUTIVE PHOTOMORPHOGENIC 3, HOOKLESS 1, UNUSUAL SUGAR RESPONSE 2	COP3_A01	2	unmapped	CT	Scaffold000011	B. rapa subsp. pekinensis	1	3757404	3757463	Bra011775	3.78081	A01	0.49015	0.0699302	0.555397	1.79729	0.205216	0.108932	0.824704	0.722879	1.37314	0.28117	0.585308	0.409723	1.21193	2.26721	2.08679	0.739944	0.774292	0.712372	0.941065	0.87137	3.24135	0.995678	0.299944	0.0307711	0.374757	0.467646	0.0643767	1.05795	0.248268	0.434351	0.436313	0.576805	0.372113	9.6626e-05
EV185340	AT4G37880	0	0	AT4G37880	11	unmapped	C	Scaffold000011	B. napus (rape)	1	3890657	3890725	Bra011794	3.9174	A01	7.10862	6.49605	1.67007	5.02323	2.96606	0.458256	0.547713	0.767603	0.255886	0.319183	0.572383	0.357658	0.446123	0.242419	0.472062	0.452512	0.126543	0.412777	0.490465	0.652179	1.49325	0.846919	0.453422	0.483778	0.194521	0.954909	0.856952	0.931216	1.31116	0.392256	0.726906	0.957849	0.391152	0.96027
JCVI_9820	AT4G37880	T28I19.160	0	T28I19.160_A01	11	unmapped	C	Scaffold000011	Brassica napus (rape)	1	3890769	3890828	Bra011794	3.9174	A01	6.25426	5.38436	0.984037	3.7129	2.18503	0.172614	0.881177	1.06502	0.0935428	0.485147	0.344474	0.654982	0.159885	0.159631	0.309637	0.267661	0.102454	0.344803	0.511839	0.7291	1.53695	0.744568	0.332992	0.214504	0.0586576	1.03949	0.705254	0.702623	0.6421	0.521103	0.664719	0.362693	0.507068	0.533669
ES950643	AT4G20400	JMJ14	JUMONJI14	JMJ14_A01	10	unmapped	U	Scaffold000014	B. napus (rape)	3	1263826	1263885	Bra013461	5.82076	A01	0.299759	0.119528	0.649895	0.47777	0.790519	0.352287	0.0185572	2.74187	0.0527477	0.0762017	0.0830578	0.101817	0.188077	0.45727	0.795368	1.06858	0.928855	0.672736	0.505478	1.04549	0.735695	0.471446	0.933641	0.556751	1.33205	0.58223	0.442864	0.138217	1.07946	0.58619	0.001674	0.095241	0.321534	0.160266
JCVI_9117	AT4G24620	PGI, PGI1	PHOSPHOGLUCOSE ISOMERASE 1	PGI_A01	10	unmapped	T	Scaffold000014	Brassica rapa subsp. pekinensis	3	1530	1589	Bra013819	7.93715	A01	0.318462	1.14535	0.0394439	0.0534907	0.412849	0.0598839	0.798888	0.664919	0.00476285	1.08711	0.0315939	0.454876	0.570986	0.197675	0.39773	0.12756	0.0936518	0.143818	0.192719	0.517048	0.158324	0.276365	0.652754	1.15626	0.423202	0.443505	0.115623	0.0847144	0.57426	0.145083	0.112853	0.952302	0.0289066	0.103188
EE413964	AT4G25420	AT2301, ATGA20OX1, GA20OX1, GA5	ARABIDOPSIS THALIANA GIBBERELLIN 20-OXIDASE 1, GA REQUIRING 5	GA20OX1_A01.2	1	unmapped	T	Scaffold000014	B. napus (rape)	3	323	382	Bra013890	8.27874	A01	0.32593	0.229068	0.0995887	0.330586	1.75238	0.522438	0.339886	0.0968668	1.44945	0.325855	0.616772	0.428358	0.00952811	0.610535	1.5506	1.65705	0.0976504	0.105432	0.167748	1.42261	0.177239	0.46451	0.819603	0.472283	1.58324	0.601487	1.1784	0.255477	0.942908	0.509672	0.210093	0.765016	0.0912626	0.202913
JCVI_3626	AT4G25420	AT2301, ATGA20OX1, GA20OX1, GA5	ARABIDOPSIS THALIANA GIBBERELLIN 20-OXIDASE 1, GA REQUIRING 5	GA20OX1_A01.1	1	unmapped	C	Scaffold000014	Brassica napus (rape)	3	3720171	3720112	Bra013890	8.27874	A01	0.385314	0.231355	0.242979	0.187964	0.808674	0.957785	3.09294	0.574287	1.25095	0.338904	4.18134	0.755284	1.29517	4.39029	3.90732	5.9189	3.42721	2.52415	2.58901	1.94199	1.9532	2.11456	2.73102	1.45159	1.63516	2.99496	4.34729	0.268922	3.24922	0.525436	0.998418	0.792057	0.578913	1.02771
JCVI_3247	AT4G16280	FCA	0	FCA_A01	4	unmapped	CT	Scaffold000147	Brassica napus (rape)	7	540	599	Bra038446	10.7314	A01	0.337112	0.165551	0.0467296	0.000454575	0.448803	0.392074	2.1551	0.366929	1.30099	0.41548	2.18568	1.68135	2.86367	6.79145	6.17158	9.07962	5.26355	4.39549	5.53943	5.72217	3.79751	5.25843	4.96791	3.273	3.72623	2.67226	3.38016	1.10724	2.91655	0.733283	1.38409	1.0405	2.34218	2.15505
CX267824	AT4G15090	FAR1	FAR-RED IMPAIRED RESPONSE 1	FAR1_A01.1	5	unmapped	T	Scaffold000236	B. rapa	10	34384	34325	Bra040696	11.9632	A01	0.070752	0.201736	2.10606	0.546154	0.0449375	0.93691	0.173278	0.51949	0.143779	0.0523984	0.0327615	0.423686	0.0661707	0.472801	0.645436	0.269603	0.0718037	0.0927786	0.0214969	0.457652	0.459074	0.090958	0.599239	0.149514	0.759453	0.858717	0.301065	0.159605	0.30194	0.347037	0.89143	0.303094	1.28117	0.206757
JCVI_34100	AT4G15090	FAR1	FAR-RED IMPAIRED RESPONSE 1	FAR1_A01.2	5	unmapped	T	Scaffold000236	Brassica rapa subsp. pekinensis	10	32833	32774	Bra040696	11.9632	A01	0.101099	0.0306373	0.0335237	0.0525159	0.167123	0.0206662	0.01008	0.0865296	0.0188302	0.302651	0.060507	0.0014696	0.175081	0.393275	0.297373	0.373573	0.267043	0.396848	0.186596	0.685355	0.669609	0.0611349	0.500433	0.412214	0.106113	0.295366	0.272906	0.0849735	1.65308	0.0227317	0.140159	0.127483	0.272123	0.139098
JCVI_22811	AT4G14690	ELIP2	EARLY LIGHT-INDUCIBLE PROTEIN 2	ELIP2_A01.1	5	unmapped	CT	Scaffold000122	Brassica napus (rape)	11	192861	192920	Bra036883	12.1812	A01	0.235824	0.0365214	0.242587	0.603432	0.614771	0.422859	0.658998	1.42268	1.43592	1.02901	1.13186	1.18842	3.95969	3.79632	2.25757	5.31667	3.79803	5.9591	8.40459	4.21928	2.54589	3.6208	3.55716	2.72718	2.42102	1.77438	1.82829	0.0974917	3.81589	1.05666	0.431656	0.450309	0.321198	0.809368
JCVI_42224	AT4G14690	ELIP2	EARLY LIGHT-INDUCIBLE PROTEIN 2	ELIP2_A01.2	5	unmapped	CT	Scaffold000122	Brassica napus (rape)	11	127	186	Bra036883	12.1812	A01	0.353998	0.114824	0.258022	0.589347	0.382771	0.588611	0.828906	1.50331	1.37327	1.09815	1.34995	1.19696	3.63688	4.01748	2.47144	6.15121	3.35041	5.50208	7.81943	4.10893	2.53888	3.62785	3.94046	2.72726	2.36121	1.45158	1.97658	0.148702	3.37813	1.24069	0.415195	0.494831	0.310612	0.846857
CX278061	AT3G46640	LUX, PCL1	LUX ARRHYTHMO, PHYTOCLOCK 1	LUX_A01.1	6	unmapped	T	Scaffold000090	B. napus (rape)	14	538003	537944	Bra033808	13.4497	A01	1.40642	1.46204	0.0118586	0.517452	0.593014	0.0985623	0.00308778	1.17895	0.563812	0.132406	0.459136	0.0104052	0.622201	0.00392306	0.0688374	0.380625	0.178852	0.0745095	0.00292702	0.680209	0.109119	0.95772	1.04342	0.871363	1.13292	0.526796	0.570776	0.0307542	0.451505	0.255969	0.0167868	0.838543	0.059804	0.330665
JCVI_23040	AT3G46640	LUX, PCL1	LUX ARRHYTHMO, PHYTOCLOCK 1	LUX_A01	6	unmapped	CT	Scaffold000090	Brassica napus (rape)	14	538896	538837	Bra033809	13.4525	A01	1.61509	1.74979	0.0730592	0.597663	0.94968	0.0840456	0.291692	0.522829	0.149273	0.205578	0.0599492	0.216715	3.54119	1.0596	0.411259	0.808768	0.523067	2.42353	2.66713	0.120918	1.10957	0.0773497	0.329889	0.118642	0.147594	0.0761073	1.08802	0.22849	0.409011	0.170014	0.212196	0.128633	0.0856977	0.774739
JCVI_42087	AT1G60980	GA20OX4	ARABIDOPSIS THALIANA GIBBERELLIN 20-OXIDASE 4	GA20OX4_A01	1	unmapped	T	Scaffold000076	Brassica napus (rape)	17	708030	707972	Bra031467	16.6485	A01	0.435262	0.531312	0.133359	0.119443	0.117561	0.157496	0.518568	0.16765	0.0678209	0.138856	0.109782	0.16442	0.322517	0.137581	0.1305	0.134623	0.163769	0.133827	0.696485	0.191121	0.134928	0.38527	0.145538	0.145039	0.142374	0.150624	0.219806	0.139837	0.119745	0.228267	0.227789	0.222046	0.277857	0.281491
JCVI_17185	AT3G20740	FIE, FIE1, FIS3	FERTILIZATION-INDEPENDENT ENDOSPERM, FERTILIZATION-INDEPENDENT ENDOSPERM 1	FIE1_A01	3	unmapped	CT	Scaffold000042	Brassica napus (rape)	19	1848836	1848895	Bra023933	20.3547	A01	0.439954	0.28717	0.0236294	0.648434	0.251739	0.366484	0.763211	0.0504675	0.0122142	0.611864	0.281697	0.287584	0.350409	1.8622	1.47381	1.41402	0.695441	0.763849	1.16375	1.99668	0.783619	5.09056	3.23891	2.67718	1.33273	2.69584	3.30534	1.23917	2.37427	2.26266	2.09891	2.78609	1.42398	2.72255
EE558076	AT3G15850	ADS3, FAD5, FADB, JB67	FATTY ACID DESATURASE 5, FATTY ACID DESATURASE B	FAD5_A01	11	unmapped	T	Scaffold000033	B. napus (rape)	22	499565	499624	Bra021141	21.8809	A01	0.396238	0.139701	0.347941	0.295369	0.461914	0.156581	0.0523103	0.112031	1.10659	0.751479	0.144682	0.237213	1.4527	0.70624	0.358437	0.46358	0.00611973	0.107843	0.303859	0.0879839	0.170116	0.38216	0.257321	0.151112	0.468752	0.140687	0.291394	0.191463	0.14268	0.253883	0.0219087	0.294831	0.0203993	0.0425844
JCVI_12384	AT3G02885	GASA5	GAST1 PROTEIN HOMOLOG 5	GASA5_A01	1	unmapped	C	Scaffold000034	Brassica napus (rape)	23	1004378	1004437	Bra021407	24.4176	A01	0.105837	0.0323235	0.453543	0.378751	0.332502	0.291198	0.825635	0.561047	0.504194	0.355724	0.500596	0.586574	1.04981	0.826556	0.718902	0.643757	0.616085	0.713745	0.640744	1.628	0.704831	0.684716	0.441022	0.381451	1.43671	0.699081	0.831537	1.8679	0.448408	1.48311	4.14158	1.78979	3.84276	1.70972
EX056114	AT3G02380	ATCOL2, COL2	CONSTANS-LIKE 2, CONSTANS-LIKE 2	COL2_A01.2	10	mapped	C	Scaffold000034	B. rapa subsp. pekinensis	23	1201841	1201900	Bra021464	24.6155	A01	0.97139	0.896528	0.0639883	1.08441	0.4875	0.26227	0.308987	0.593253	0.0531486	0.173516	0.0769571	0.407175	0.996398	0.294147	0.0584411	0.238601	0.0484771	0.579364	0.544952	0.119395	0.276456	0.344369	0.367374	0.323143	0.456572	0.351488	1.16293	1.19438	0.184512	1.33176	0.782146	2.36638	0.943243	1.07997
EV199927	AT3G02380	ATCOL2, COL2	CONSTANS-LIKE 2, CONSTANS-LIKE 2	COL2_A01.1	10	mapped	C	Scaffold000034	B. napus (rape)	23	1202420	1202481	Bra021465	24.6169	A01	1.00048	0.978462	0.096433	1.18867	0.533943	0.267558	0.240848	0.615525	0.0403003	0.158126	0.0918775	0.464508	1.04107	0.309408	0.0816999	0.256409	0.0372014	0.596718	0.490983	0.0943432	0.278494	0.376145	0.287627	0.325707	0.403581	0.306462	1.15118	1.42138	0.228074	1.22368	0.84608	2.48488	0.905043	1.2415
JCVI_8390	AT3G13682	LDL2	LSD1-LIKE2	LDL2_A01	10	unmapped	C	Scaffold000034	Brassica rapa subsp. pekinensis	23	1389556	1389497	Bra021500	24.8034	A01	0.773214	0.579291	0.159936	0.217961	0.179161	0.962778	0.637771	0.812578	0.507	0.121078	0.16405	0.159596	0.930363	0.627734	0.662875	0.714546	1.24745	1.24086	0.822881	0.81953	1.60723	0.619498	1.47639	1.13788	0.523341	0.717386	2.67799	1.09378	0.398563	4.36528	4.63743	1.83629	1.9664	0.680849
JCVI_39231	AT5G10140	AGL25, FLC, FLC, FLF	AGAMOUS-like 25, FLOWERING LOCUS C, FLOWERING LOCUS F	FLC_A01	3	mapped A02,A03,A10	CT	Scaffold000151	Brassica napus (rape)	24	302988	302930	No surround gene found!	-	A01	0.212023	0.0134728	0.15631	0.618727	0.866985	0.60005	1.8267	1.05148	2.19866	0.817606	4.07627	1.71646	5.91792	11.7899	8.5058	10.067	4.74085	6.01453	8.58099	4.32866	3.66061	4.23142	4.68994	2.33384	2.91826	1.69626	2.14002	1.18126	3.31066	0.220211	0.492562	0.0492502	0.511122	1.26423
JCVI_34677	AT3G07650	COL9	CONSTANS-LIKE 9	COL9_A01	6	unmapped	T	Scaffold000186	Brassica rapa subsp. pekinensis	26	29222	29281	Bra040021	26.8791	A01	0.742798	1.15164	0.195904	0.305141	0.780284	0.044664	0.269718	0.583872	0.027146	0.461615	0.0960931	0.476227	0.979555	0.167469	0.0445488	0.0238357	0.0989883	0.436334	0.58703	0.273504	0.787728	0.261126	0.304062	0.0389406	0.478828	0.402348	0.504685	0.246216	0.0536808	0.637302	0.316847	0.436217	0.4269	0.313562
JCVI_31260	AT3G16640	TCTP	TRANSLATIONALLY CONTROLLED TUMOR PROTEIN	TCTP_A01	10	mapped A03,A05	CT	Scaffold000186	Brassica napus (rape)	26	172711	172770	Bra040056	27.0214	A01	0.567978	0.512364	0.885425	2.23339	0.843178	0.0927374	0.12275	1.04434	0.0978522	0.117803	1.0296	1.0275	0.009692	0.00762137	0.812404	0.280495	0.335931	0.170559	0.410324	1.86737	1.593	1.45406	0.641137	0.994409	2.77839	0.90842	1.25742	3.66791	0.791411	2.16889	4.61036	5.08753	4.8104	1.52217
JCVI_34408	AT3G04240	SEC	secret agent	SEC_A01	1	unmapped	C	Scaffold000189	Brassica napus (rape)	30	136848	136906	Bra040144	27.5798	A01	0.0265862	0.123635	0.0829941	0.444291	0.38686	0.0671337	0.466022	0.243338	0.00452416	0.417	0.21827	0.048432	0.0351726	0.764956	0.587406	0.411718	0.453311	0.291781	0.0658526	0.557076	0.367103	0.0292136	2.0245	1.29024	1.21187	1.8094	1.2202	1.02232	0.0858225	0.984469	1.44308	1.08463	1.41883	0.220531
EX139959	AT5G39860	BHLH136, BNQ1, PRE1	BANQUO 1, BASIC HELIX-LOOP-HELIX PROTEIN 136, PACLOBUTRAZOL RESISTANCE1	BNQ1_A02	8	unmapped	T	Scaffold000062	B. rapa subsp. pekinensis	1	355803	355862	Bra028443	0.354896	A02	1.24111	0.569335	0.527465	1.21805	1.66925	0.472409	0.0204485	0.680856	0.313775	0.13522	0.140941	0.115882	1.06095	0.684644	0.591268	0.297257	0.348491	1.33738	0.778819	0.339389	1.35846	0.00375122	0.404791	0.160615	0.648329	0.152666	0.30469	0.95368	0.174699	0.029847	0.174897	0.112569	0.136455	0.0153328
EE530622	AT5G41790	CIP1	COP1-INTERACTIVE PROTEIN 1	CIP1_A02	8	unmapped	T	Scaffold000062	B. oleracea	1	770948	771006	Bra028506	0.769239	A02	0.0115933	0.0045611	1.44779	0.294551	1.10701	0.157271	0.646439	0.306361	1.23979	0.0417182	0.415098	0.832006	0.518779	0.798476	0.748395	0.180904	0.492721	0.159522	0.116241	0.0825356	0.434097	0.184839	0.425125	0.32285	0.411846	1.08199	0.316705	0.0490096	0.329993	0.636953	0.121413	0.00677425	0.0796336	0.35729
real-time PCR	At5g10140	FLC2	FLOWERING LOCUS C) also called FLF (FLOWERING LOCUS F) and AGL25 (AGAMOUS LIKE 25	FLC2_A02.RL	3	mapped A02	C	Scaffold000062					Bra028599	1.24292	A02	0.06	0.04	0.02	0.02	0.02	0.03	1.15	0.06	0	0.03	0.74	1.19	0.25	0.89	1.03	0.89	0.88	0.09	0.91	0.92	0.89	0.94	1.37	0.86	0.93	0.32	0.11	0.09	0.01	0	0.01	0	0	0
JCVI_12252	AT5G08330	TCP11	TCP11	TCP11_A02	6	unmapped	CT	Scaffold000063	Brassica rapa subsp. pekinensis	2	117135	117076	Bra028662	1.49508	A02	0.215486	0.292472	0.0513076	0.0907106	0.54865	0.0528609	0.773814	0.0963746	0.217715	0.245336	0.489651	1.07834	0.362826	0.674535	0.723152	0.624426	0.313354	1.34651	1.39911	0.428313	0.28631	1.02948	0.104679	0.0556998	0.233968	1.92499	0.487158	0.223791	1.11191	0.0763688	0.0694021	0.166944	0.480681	0.117203
EX036254	AT5G02810	APRR7, PRR7	PSEUDO-RESPONSE REGULATOR 7	PRR7_A02	6	unmapped	T	Scaffold000063	B. rapa subsp. pekinensis	2	1052123	1052182	Bra028861	2.43006	A02	0.0729017	0.200469	0.23532	0.439073	0.253848	0.0508454	0.268894	0.210935	0.0547836	0.0132871	0.00505832	0.175704	0.595147	0.994645	1.61286	0.57555	0.312176	0.586654	0.205582	0.610934	0.614247	0.166292	0.648645	1.10244	0.610712	2.26888	1.03211	0.283991	0.228202	0.986316	0.993802	0.170128	1.26174	0.0032305
EX098402	AT5G02030	BLH9, BLR, HB-6, LSN, PNY, RPL, VAN	BEL1-LIKE HOMEODOMAIN 9, BELLRINGER, LARSON, PENNYWISE, REPLUMLESS, VAAMANA	VAN_A02	2	unmapped	C	Scaffold000063	B. rapa subsp. pekinensis	2	1164671	1164611	Bra028883	2.54304	A02	0.140477	0.601592	1.46626	0.0294017	0.168333	0.970704	0.534823	1.29925	1.48968	0.137138	0.305896	0.111084	0.169133	0.131719	0.304339	0.150066	0.407029	0.0423674	0.0267925	0.0356752	0.322419	0.370695	0.0381485	0.344372	0.0355028	0.00328455	0.552019	0.511116	1.39974	0.318255	0.894591	0.306751	0.902834	0.430372
JCVI_5830	AT5G15230	GASA4	GAST1 PROTEIN HOMOLOG 4	GASA4_A02	1	unmapped	T	Scaffold000041	Brassica napus (rape)	3	949060	949119	Bra023513	3.70669	A02	0.174236	0.288845	0.0691106	0.345338	0.496321	0.846648	0.234097	1.09118	1.39104	0.683261	0.365773	0.991886	0.602585	0.572659	0.441061	0.523993	1.26745	1.42199	0.237953	0.650231	1.51744	0.18116	1.17196	0.671572	0.291563	1.17074	1.97123	0.127319	0.0242984	1.23938	0.806139	0.457979	0.0553052	0.0930349
JCVI_17089	AT5G20240	PI	PISTILLATA	PI_A02	2	mapped A02	C	Scaffold000030	Brassica napus (rape)	4	274480	274538	Bra020093	4.98459	A02	0.228094	0.000544683	0.138905	0.692746	0.162796	1.93392	0.449195	0.121404	0.262204	2.34952	0.894017	1.98558	0.122069	0.12636	0.259217	0.0520569	0.462664	0.933862	0.75439	0.186559	0.0382267	1.37812	0.6802	0.821851	0.391417	0.968385	0.0253778	0.0924557	0.123722	0.239827	0.0635502	0.0555021	0.182073	1.16392
EX104024	AT5G59560	SRR1	SENSITIVITY TO RED LIGHT REDUCED 1	SRR1_A02	6	unmapped	C	Scaffold000030	B. rapa subsp. pekinensis	4	1431443	1431502	Bra020311	6.14371	A02	0.000216192	0.13179	0.395983	0.89021	0.301316	0.829722	0.142048	0.112107	0.144005	0.888736	0.447009	2.42512	0.121605	0.0261861	0.040171	0.161885	0.702632	1.29758	0.975838	0.653574	0.617854	0.941256	0.0259689	0.196059	0.232169	0.481664	0.121247	1.25834	0.0372969	0.401319	0.48819	0.0894399	0.283893	0.842663
EX111142	AT1G25560	EDF1, TEM1	ETHYLENE RESPONSE DNA BINDING FACTOR 1, TEMPRANILLO 1	EDF1_A02	2	mapped A08	CT	Scaffold000144	Brassica rapa subsp. pekinensis	10	269014	268955	Bra038346	9.15047	A02	0.576165	0.392174	0.059964	0.324336	0.0947697	0.726051	0.141867	0.194367	0.298887	1.33749	0.179045	0.962517	0.804292	0.146662	0.0612094	0.0684623	0.306564	0.276212	0.42354	0.0758558	0.017864	0.318231	0.169579	0.214861	0.120478	0.141012	0.0719346	0.0421943	0.241119	0.0122476	0.641542	0.723016	1.38711	1.06749
JCVI_25960	AT1G72050	TFIIIA	TRANSCRIPTION FACTOR IIIA	TFIIIA_A02	7	unmapped	C	Scaffold000007	Brassica napus (rape)	11	1099348	1099407	Bra008004	10.3992	A02	0.186198	0.193733	0.261684	0.33155	0.69921	0.984884	0.764436	0.422614	0.0775329	0.232307	0.355784	0.124313	0.236269	0.670371	0.537595	0.136877	0.116803	0.00925514	0.120183	0.0940032	0.229127	0.462914	0.8358	0.734388	0.497824	0.716395	0.248311	0.131203	0.23225	0.0505622	0.0250152	0.0649146	0.178845	0.503496
EV198065	AT5G47010	ATUPF1, LBA1, UPF1	LOW-LEVEL BETA-AMYLASE 1	UPF1_A02	2	unmapped	C	Scaffold000036	B. napus (rape)	13	1473476	1473535	Bra022091	17.0724	A02	0.0789011	0.0756633	0.231563	0.843768	0.43118	0.0138753	0.637939	0.251122	1.12704	0.0313649	0.0676716	0.103408	0.0476495	1.01793	0.303435	0.271876	0.0690718	0.0737583	0.1771	0.134993	0.240061	0.0715988	0.776547	1.26177	0.0278024	0.348492	1.42285	0.0790949	0.598356	0.800801	0.205065	0.938965	0.387496	0.286992
EE466659	AT5G47080	CKB1	CASEIN KINASE II BETA CHAIN 1	CKB1_A02	8	unmapped	U	Scaffold000036	B. napus (rape)	13	1603758	1603698	Bra022101	17.2097	A02	1.14487	0.921546	0.0949941	0.378387	0.228302	1.17661	0.23046	0.650216	0.554342	1.31144	0.309686	0.0627777	0.0263618	1.72402	0.591324	1.60697	0.929525	0.626311	0.399082	1.28922	0.733194	0.832738	1.57355	0.712019	0.44562	0.453114	1.13766	0.307517	1.03252	0.0581424	0.134296	0.0626469	0.102793	0.11368
EE532367	AT5G46910	0	0	AT5G46910	11	unmapped	T	Scaffold000036	B. oleracea	13	1322900	1322959	No surround gene found!	-	A02	1.38709	1.20474	0.829643	1.98869	1.32064	0.470853	0.578716	2.49875	1.37584	2.00816	3.32475	1.39622	0.953228	1.38962	1.01338	1.27093	0.780782	0.232806	0.575099	0.553612	0.291569	0.528237	0.45384	0.13319	0.178665	0.943703	0.555513	0.221703	0.238616	0.234422	0.573977	0.786595	0.232984	0.0883591
JCVI_13289	AT1G13260	EDF4, RAV1	ETHYLENE RESPONSE DNA BINDING FACTOR 4, RELATED TO ABI3/VP1 1	EDF4_A02	6	unmapped	CT	Scaffold000052	Brassica rapa subsp. pekinensis	14	7261	7202	Bra026508	17.5889	A02	0.24195	0.16775	3.28458	0.958112	0.0628217	1.43357	0.351487	0.0545051	0.0829041	0.169621	0.229037	0.770299	1.86992	0.383771	0.592966	0.508028	1.0128	1.39277	1.27934	0.233496	1.0887	0.289564	0.11952	0.426507	0.553369	0.558419	0.992511	1.16888	1.19065	0.201458	2.97155	1.38915	2.13909	1.42111
JCVI_17313	AT2G04030	CR88, EMB1956, HSP90.5	EMBRYO DEFECTIVE 1956, HEAT SHOCK PROTEIN 90.5	HSP90.5_A02	8	unmapped	T	Scaffold000052	Brassica napus (rape)	14	1419	1477	Bra026525	17.836	A02	1.34499	0.833229	1.25003	0.217366	0.304263	0.95186	0.174962	0.601182	0.360703	0.465249	0.165135	0.308017	0.164635	0.226235	0.518634	0.388745	0.417612	0.227271	0.112511	0.67024	0.107389	1.25017	0.374441	0.515295	1.49549	0.0460741	0.612077	0.711267	0.393202	0.432231	0.868507	2.12844	2.40146	1.46009
JCVI_8181	AT5G48150	PAT1	phytochrome a signal transduction 1	PAT1_A02	5	unmapped	C	Scaffold000031	Brassica napus (rape)	17	1674388	1674447	Bra020716	22.5886	A02	0.423617	0.36564	0.784245	0.355016	0.00839143	0.788699	2.05688	0.162578	0.743453	0.0568593	0.0471338	1.24081	0.137186	0.525655	0.545086	0.0575141	0.317367	0.430276	0.701808	0.251775	0.588796	0.0153312	1.33602	1.32052	0.257481	0.78194	0.522131	0.860434	0.562543	0.118228	1.03135	1.02113	0.856675	0.0468513
EV191586	AT5G62560	0	0	AT5G62560	11	unmapped	T	Scaffold000065	B. napus (rape)	18	295015	294956	Bra029250	23.3554	A02	0.357506	0.270281	0.78112	0.174492	0.281091	0.929981	0.375652	0.19134	0.0523964	0.615081	0.394278	0.0284022	0.271461	0.613394	0.442636	0.581922	0.348516	0.102187	0.0417203	0.124121	0.0777338	0.371174	0.402077	0.165162	0.215618	0.296727	1.59838	0.135937	0.816064	0.304358	1.38111	0.627334	1.12674	0.369104
EX043867	AT5G62430	CDF1	CYCLING DOF FACTOR 1	CDF1_A02	6	unmapped	T	Scaffold000065	B. rapa subsp. pekinensis	18	348857	348916	Bra029261	23.4082	A02	1.89674	1.9237	0.219114	0.960591	0.698799	0.522407	0.459979	1.20621	0.10677	0.0555086	0.351689	0.264582	1.62438	0.41226	0.0952785	0.148902	0.256757	0.495972	0.551816	0.0456667	0.916947	0.321649	0.0101938	0.14172	0.454457	0.021355	0.638146	0.0733135	0.330641	0.026981	0.370225	0.175126	0.23409	1.29068
JCVI_34607	AT5G61150	VIP4	VERNALIZATION INDEPENDENCE 4	VIP4_A02.1	3	mapped A09	C	Scaffold000065	Brassica napus (rape)	18	775296	775355	Bra029332	23.8318	A02	0.668101	0.342171	0.655927	0.156807	0.114489	0.658285	0.474162	0.172636	0.748093	0.369719	0.299919	0.418116	0.663118	0.321665	0.743892	0.203873	0.319829	0.992558	1.01321	0.465673	0.966904	0.125716	1.16204	1.82694	0.22329	0.294416	0.286561	0.232726	0.449269	0.30395	0.789928	0.294053	0.562565	0.617504
EV000463	AT5G61150	VIP4	VERNALIZATION INDEPENDENCE 4	VIP4_A02.2	3	unmapped	C	Scaffold000065	B. napus (rape)	18	771352	771411	No surround gene found!	-	A02	0.102782	0.211096	0.400607	0.947258	0.0842056	0.0348748	1.33946	0.136447	0.480743	0.0370421	0.470442	1.54465	0.0699774	0.15277	0.147622	0.285488	0.435608	0.475663	0.439354	0.371249	0.480416	0.319613	0.00102906	0.129372	0.414996	1.39215	0.114127	0.0936001	0.626685	0.410906	0.223497	0.471159	0.404977	0.117818
JCVI_671	AT5G65070	AGL69, FCL4, MAF4	AGAMOUS-like 69, MADS AFFECTING FLOWERING 4	FCL4_A02	3	mapped A02	C	Scaffold000078	Brassica rapa subsp. pekinensis	19	558007	557948	Bra031884	24.993	A02	0.278366	0.281763	0.309424	0.446039	0.0406643	0.10986	0.936473	0.0202403	0.799682	0.423602	1.91892	0.950781	0.665867	0.857867	0.959688	1.15253	1.95804	0.253265	0.61207	0.197162	0.248295	1.54327	1.00615	0.702571	0.544896	0.0425184	0.0306843	0.222596	0.768323	0.488928	0.593799	1.05387	1.43663	1.55851
ES956064	AT5G65070	AGL69, FCL4, MAF4	AGAMOUS-like 69, MADS AFFECTING FLOWERING 4	MAF4_A02	3	mapped A02	C	Scaffold000078	B. napus (rape)	19	568187	568128	Bra031886	24.9999	A02	0.239171	0.254261	0.904429	0.260448	0.137914	0.553708	0.81877	0.431174	1.58775	3.16312e-05	0.213756	0.585737	0.771553	0.615471	1.24444	0.853928	0.563703	1.1329	1.46739	1.23549	1.91547	0.193052	0.263173	0.28165	0.249039	0.420964	0.280934	0.0268744	1.71061	0.226751	0.513964	0.225526	0.547087	0.363746
JCVI_39841	AT3G03450	RGL2	RGA-LIKE 2	RGL2_A02	1	unmapped	T	Scaffold000078	Brassica napus (rape)	19	1085896	1085955	Bra031992	25.5216	A02	0.356039	0.725621	0.319108	1.64937	0.295203	0.422344	0.199959	0.208974	0.248831	0.281059	0.952695	0.141882	0.108803	0.0683682	0.564834	0.0205123	0.159383	0.066719	0.0481008	0.876399	0.539595	0.136754	0.481722	0.47016	0.068071	0.411797	0.0553668	0.783798	1.15402	0.686381	0.157097	0.0358767	0.0376117	0.0330159
ES943727	AT5G02030	BLH9, BLR, HB-6, LSN, PNY, RPL, VAN	BEL1-LIKE HOMEODOMAIN 9, BELLRINGER, LARSON, PENNYWISE, REPLUMLESS, VAAMANA	VAN_A03	2	unmapped	T	Scaffold000005	B. oleracea	1	200810	200869	Bra005703	0.203613	A03	0.310502	0.349083	1.37168	0.316873	0.0598609	1.70209	1.64328	0.302075	0.19311	0.547125	0.193105	0.25935	0.207895	0.650465	0.947325	0.782451	0.764883	0.00154086	0.0371882	0.132598	0.0508465	0.756361	0.783534	1.19835	0.420734	1.2775	0.0789627	0.116974	0.204303	0.185358	0.456889	0.154638	0.178052	0.158643
JCVI_33683	AT5G03840	TFL-1, TFL1	TERMINAL FLOWER 1, TERMINAL FLOWER 1	TFL1_A03	2	mapped A03	T	Scaffold000005	Brassica napus (rape)	1	603477	603418	Bra005783	0.604516	A03	0.933242	1.2623	0.0219958	0.0726636	0.23041	0.726388	0.469338	0.304202	0.100908	0.235047	0.242946	0.42498	0.283957	0.43969	0.370102	0.331966	0.248942	0.426447	0.313638	0.283397	0.681938	0.187553	0.175997	0.175502	0.455934	0.375027	0.238075	0.222897	0.372682	0.253036	0.585564	0.0841089	0.598313	0.260874
JCVI_40682	AT5G07200	ATGA20OX3, GA20OX3, YAP169	ARABIDOPSIS THALIANA GIBBERELLIN 20-OXIDASE 3, GIBBERELLIN 20-OXIDASE 3	GA20OX3_A03	1	unmapped	CT	Scaffold000005	Brassica rapa subsp. pekinensis	1	1251720	1251662	Bra005927	1.25308	A03	0.22184	0.368019	0.069967	0.438615	0.476719	0.307975	0.0662822	0.15712	0.65455	0.0256765	1.07036	0.88037	0.14351	0.330146	0.0177162	0.0817995	0.325749	0.228218	0.0505453	0.0122462	0.507104	0.204101	0.273918	0.629739	0.122634	0.346592	0.220249	0.0272541	0.435615	0.607839	0.622687	1.95944	0.755277	0.591798
real-time PCR	At5g10140	FLC3	FLOWERING LOCUS C) also called FLF (FLOWERING LOCUS F) and AGL25 (AGAMOUS LIKE 25	FLC3_A03.RL	3	unmapped	C	Scaffold000005					Bra006051	1.76786	A03	0.1	0	0.08	0.03	0	0.01	0.11	0	0	0.26	0.39	0.55	0.18	0.35	0.21	0.29	0.22	0.2	0.18	0.17	0.14	0.21	0.21	0.16	0.18	0.31	0.18	0.03	0.18	0.01	0	0.01	0.02	0.49
[truncated: 163 more rows]
[truncated: 422 more columns]

## Sheet: Supplemental Table S7
Supplemental Table S7. The detailed co-expression correlation values.
[truncated: 212 more rows]
[truncated: 154 more columns]

[truncated: 3 more sheets: Supplemental Table S8, Supplemental Table S9, Supplemental Table S10]
